# Supplementary material for: Gene-gene interactions between a LMNA variant and common polymorphisms drive early-onset atrial fibrillation
Source: Nat Commun. 2026 May 19;17:6594. doi: 10.1038/s41467-026-73113-0 (PMC13381584; doi:10.1038/s41467-026-73113-0)
Supplement: Supplementary file 3 — Supplementary Data 1 [file 41467_2026_73113_MOESM3_ESM.xlsx]

## Sheet: Sheet1
sgRNAs
rs4896104
UGGCCAGCGUAAAUCUACUA
UGGCCAGCGUAAAUCUACUA
UGGCUCAAGUCAAAAGAGUUGGG
rs6801957
TGTCCAGAGGTCAAAATTGT
TAACTGAAAATGCTTCTGAG
CTCTGCTGTTACCTAGACAA
GGAACACAAGTGACGACTGC
rs1769758
UCAUAAUGAGGAAAGAAUUC
AAUGAGGAAAGAAUUCAGGC
AUGAGGAAAGAAUUCAGGCA
rs2540949
AACGCTTCGCACGTCCGGAG
ACGCCGTTCCGCTCGCAAGA
AGTGCGCGAGTCCGCGCATC
CGAGCTGCATTAGCCCCGAC
rs12640611
AUAGCUGUCACUCUCCAGAG
ACUCUCCAGAGAGGCUGAUG
CCCACAUCAGCUUACUCACU
rs2359171
UAGCUUUUGAAAGUCACAAG
ACUACGAGGCAAGGACCGAG
AAAGCUAUCACUACGAGGCA
TBX5 promoter
GGGAAATCTAGTGGAAATT
TGAAGGTGCATTGGGATGG
AATGTCTGCAAGGCTGCGG
TGCTTCTCTGAGCAAGCGG
