# Supplementary material for: Gene-gene interactions between a LMNA variant and common polymorphisms drive early-onset atrial fibrillation
Source: Nat Commun. 2026 May 19;17:6594. doi: 10.1038/s41467-026-73113-0 (PMC13381584; doi:10.1038/s41467-026-73113-0)
Supplement: Supplementary file 5 — Source Data [file 41467_2026_73113_MOESM5_ESM.zip › Source File Main Figures/Source data main figures.xlsx]

## Sheet: Fig. 2d-e
WT	III-4	II-2	III-4 corrected
1	0.245485	0.170069	0.922576
1	0.172083	0.137612	0.613889
1	0.176618	0.186668	0.922576
1	0.216507	0.151566	0.613889
	0.202566
	0.500497
	0.46827

## Sheet: Fig. 2g
	WT						LMNA-S143P (III-4)
Form Factor	0.829206	0.900116	0.815641	0.825519	0.82873	0.652115	0.466242	0.534438	0.534813	0.6736	0.6736	0.418956
Circularity	0.83	0.89	0.82	0.83	0.84	0.66	0.48	0.53	0.54	0.67	0.67	0.42
Solidity	0.97	0.98	0.97	0.97	0.94	0.95	0.91	0.9	0.88	0.94	0.94	0.85

## Sheet: 3a
3a
	log2FC	-log 10 P.Value
RP11-466H18.1	-10.1646	11.0895
CH507-152C13.3	-10.0518	7.17588
TBC1D3D	-9.24977	6.45715
RP11-577H5.5	-9.06754	10.1221
BMP10	-8.89721	10.3162
LSM12P1	-7.86956	8.64363
CH17-431G21.1	-7.80073	6.53107
TBC1D3E	-7.76473	9.40788
AC005943.2	-7.52622	8.81479
BLOC1S5-TXNDC5	-7.13306	5.4755
CTD-2021K4.1	-6.56475	3.14312
PSPHP1	-6.54394	8.29399
CTD-2331H12.8	-6.38771	3.21837
NPPB	-6.13918	9.65879
ERVV-1	-6.06303	5.45099
RP11-603B24.1	-6.03652	6.68561
MTCO1P12	-5.9504	10.9298
SPCS2P4	-5.73686	3.15781
EIF3FP3	-5.71649	6.21716
MYH13	-5.70747	5.62617
CTC-429P9.4	-5.68161	5.04058
SPDYE2B	-5.61454	3.33735
HCG4P5	-5.58527	5.62375
NUTM2E	-5.57651	5.03541
MTCO3P22	-5.47932	5.26112
PALM2-AKAP2	-5.30725	11.1852
SIK1	-5.30111	8.25533
UQCRFS1P1	-5.16204	4.08319
PWP2	-5.06166	5.43763
OLA1P1	-5.05211	6.66316
AL135787.1	-5.00571	6.45199
MMP1	-4.9193	9.21072
KLRF2	-4.90951	4.66736
AL513122.2	-4.89018	2.5434
RP11-544M22.13	-4.85252	6.72307
CFC1B	-4.82108	3.38862
NPPA	-4.80992	9.76
ERVV-2	-4.78289	7.71398
MYLK3	-4.72568	11.0727
SPDYE6	-4.72533	2.17726
NDUFB5P1	-4.60895	4.22196
TRBC2	-4.53523	4.98601
SBK2	-4.52405	6.53683
MTND1P21	-4.51149	3.46759
RP11-7F17.1	-4.50202	9.04855
P2RY14	-4.48361	5.71828
SVILP1	-4.40369	5.83648
MTND4P24	-4.40068	6.27137
GJD3	-4.30885	6.63381
GHRH	-4.28363	3.45021
COX7A2P1	-4.22117	4.48705
RSL24D1P6	-4.2051	3.67452
KCNE1	-4.20256	7.71335
CYP1A1	-4.16462	4.75337
DUOXA2	-4.16004	8.39102
LRRN4	-4.15737	8.50297
C21orf33	-4.09754	7.2002
HMGB1P5	-4.07989	10.6497
NPIPA8	-4.06964	3.56527
HSPB2-C11orf52	-4.05681	6.29567
MTCO3P12	-4.05539	5.54773
WNT2	-4.01537	9.35966
RP11-554D14.2	-4.00781	3.8653
RP11-162P23.2	-4.00645	2.33366
ANKRD1	-3.97806	8.69638
SLC5A1	-3.97155	7.91561
SPN	-3.93577	7.06386
GALNT4	-3.93282	1.5007
SLC2A2	-3.88516	6.20373
TBX20	-3.8799	9.27725
CLEC2A	-3.85348	6.71613
STX11	-3.8332	6.97682
PDK1	-3.79674	9.19781
OR2W3	-3.79541	3.2705
MASP1	-3.7829	11.405
MARVELD2	-3.75414	10.5725
RP11-415I12.2	-3.75046	10.4814
KRT7	-3.73654	8.3636
SLC16A12	-3.71674	9.63616
HSPD1P11	-3.67877	6.60077
C9orf131	-3.6732	4.65991
PALM2	-3.66401	8.97172
CD80	-3.66393	2.66105
GAPDHP1	-3.66256	5.59113
HAPLN1	-3.65628	9.60818
LDHC	-3.63874	4.43349
RP11-64B16.2	-3.62717	4.5189
SMCO1	-3.59177	4.2925
CFC1	-3.56204	7.22693
SAA2	-3.55471	2.85192
PRPF38AP2	-3.55458	4.58274
SUMO4	-3.55238	3.22799
RP4-614O4.11	-3.55202	2.57928
CALB2	-3.51408	10.4372
BMP2	-3.50595	10.3428
RP11-848P1.7	-3.49142	2.93643
TACR2	-3.46975	4.75982
RP13-582O9.6	-3.44376	3.24247
ROR1	-3.43427	10.2095
DPY19L2P3	-3.41985	8.70463
ITLN1	-3.41915	2.24157
CD244	-3.40661	4.28238
HSD3B2	-3.39086	4.01083
FBXL22	-3.3737	7.06244
MYOCD	-3.35946	10.6469
RP11-598P20.3	-3.35046	7.00994
CALR4P	-3.34728	2.75246
AK4P1	-3.32668	6.77668
RPL23AP2	-3.32355	3.22986
CCDC3	-3.31311	9.64338
AHNAK2	-3.31242	9.37369
ANKRD18CP	-3.30969	4.93975
DUSP13	-3.29	8.0391
EMILIN2	-3.27912	8.91658
ATE1-AS1	-3.26978	4.3031
PPP1R3C	-3.26502	10.5025
DYSF	-3.23922	8.94185
MOG	-3.23251	6.62884
TBC1D3C	-3.23232	4.15692
MYL3	-3.23042	9.89112
HSPB8	-3.22858	9.78847
SLC16A7	-3.22542	10.0974
PKP2	-3.20561	9.9295
CAV1	-3.19487	9.18927
GIPC3	-3.19239	4.04573
CKM	-3.19207	10.7148
HCN4	-3.17475	9.12382
GBE1	-3.17365	9.99914
ACTN2	-3.17281	9.71235
DPY19L2P5	-3.17086	2.6481
ZC3HAV1L	-3.16323	8.08866
FOXH1	-3.158	2.83564
RP11-849F2.7	-3.14893	6.29335
GDF15	-3.143	8.2269
PRR5-ARHGAP8	-3.13757	2.28241
MYLK	-3.12871	9.63666
PRSS35	-3.1276	9.963
LYPLA1	-3.11887	8.674
PRKAG2	-3.10829	10.8082
SYPL2	-3.09989	8.74963
CDKN1A	-3.0992	8.92396
SPDYE2	-3.09838	2.81083
ZNF702P	-3.09771	9.90734
TNFRSF10A	-3.07282	5.92289
AL031664.1	-3.07092	1.65787
UPK1B	-3.06019	6.94203
CYP11A1	-3.05649	8.77198
TNFRSF10C	-3.05584	7.85594
INHBE	-3.05436	9.54634
ADPRHL1	-3.05244	9.63943
PCDHGB4	-3.05002	6.9202
CAV2	-3.02891	8.59273
RP11-613M10.9	-3.02654	2.41197
TBX18	-3.01772	7.78705
AMPD3	-3.00928	8.4475
TMEM56	-3.00872	9.64225
ADGRG6	-3.00518	8.31978
SLC35G3	-3.00467	2.23343
ARG2	-2.9932	8.65977
FILIP1	-2.99183	10.1281
FRMD3	-2.99019	9.33074
RP11-589M4.4	-2.98867	4.43942
MTRNR2L4	-2.98729	5.52189
ARHGAP42	-2.98287	8.88816
LDB3	-2.97955	8.7996
SPDYE10P	-2.96807	5.54367
JPH1	-2.96189	8.83349
TRIM55	-2.95675	10.3966
HMGB1P1	-2.95174	5.14977
AL034550.1	-2.95123	4.90496
JPH2	-2.94196	9.52212
SGMS2	-2.94142	6.34628
RP11-393M18.5	-2.93516	6.76045
RP11-561C5.4	-2.93316	1.89528
SMYD1	-2.92554	9.94196
CAP2	-2.92476	9.12302
NKX2-6	-2.91925	8.37035
PHLDA2	-2.91333	2.80548
PPP1R12B	-2.9108	9.98519
TIMP4	-2.9026	4.20291
FOXA3	-2.90143	2.4383
DGKI	-2.90054	9.83637
ACTA1	-2.89705	8.98219
BMT2	-2.88687	9.38291
PPP1R14C	-2.88455	10.1221
ATP13A3	-2.88183	9.43392
LAMP3	-2.87801	7.31655
NKX3-1	-2.87376	6.28616
RPL13AP5	-2.87266	1.84486
GYG1	-2.86455	9.11733
TMEM40	-2.85974	4.39907
SLC8A1	-2.85806	10.0368
INHBA	-2.85714	6.89522
DUOX2	-2.85002	7.55814
SLC47A1	-2.83949	10.1601
HACD1	-2.83442	8.60134
STAR	-2.83172	7.31711
TRIM58	-2.83023	6.72829
OSTCP1	-2.82994	4.58268
RP1L1	-2.82961	7.26664
ENG	-2.82763	8.82095
POMK	-2.81833	6.9154
BVES	-2.81413	9.21923
RCSD1	-2.81186	9.58014
HIPK3	-2.79831	9.97501
ZNRF2P2	-2.78358	5.81948
ANKRD20A4	-2.78089	2.59088
SYNPO2L	-2.77982	8.09298
MEF2C	-2.7783	9.64595
KBTBD8	-2.77406	6.57952
SORBS2	-2.75434	9.52351
ACE2	-2.75046	6.0021
NEK7	-2.74768	9.43347
XRCC4	-2.74612	8.71285
F2RL1	-2.73492	6.11859
ANXA3	-2.73132	7.73562
RGS5	-2.72725	8.66372
CYP4F62P	-2.7233	4.78774
SCT	-2.72023	5.72379
SLC6A4	-2.71821	7.16242
EIF3CL	-2.7178	3.27466
C10orf54	-2.71775	7.20443
ALPK2	-2.70405	8.59632
XIRP1	-2.69734	8.36966
ABCA1	-2.69637	9.12821
SORD2P	-2.69406	8.42944
AMD1P3	-2.69206	2.80247
CPEB4	-2.69147	9.85194
CYP2J2	-2.68778	6.79972
WDR72	-2.68515	8.27105
RP11-777F6.3	-2.6829	5.21591
SPDYE16	-2.68289	5.00404
MYL7	-2.68262	8.78009
ART5	-2.67289	8.32085
AC008914.1	-2.66502	2.9199
ATP2A2	-2.66401	9.44248
SOX30	-2.6623	5.37022
EEF1A1P4	-2.64647	3.52888
RASA4DP	-2.64332	5.47627
PDCD6IPP1	-2.64216	7.05183
SH3GL3	-2.63371	8.55468
FAM220CP	-2.63139	4.39375
TNFAIP8L3	-2.63125	4.74128
CAMK2D	-2.62271	9.27689
RP11-554D14.4	-2.6224	4.74576
SSX5	-2.62065	1.38858
MICAL2	-2.61704	8.12287
ADAM9	-2.61319	9.44867
NOCT	-2.61056	7.85972
RPL7L1P10	-2.60654	4.63689
EEF1A1P9	-2.60518	3.96369
SELT	-2.60401	8.48266
ABRA	-2.59914	6.23016
IL25	-2.59707	4.62401
FGF16	-2.59125	3.1761
RP11-210N13.1	-2.59036	3.50053
SLC28A3	-2.58882	6.91014
PCGF5	-2.58402	9.50864
RP1-290F12.3	-2.58155	4.68723
GDF2	-2.57965	8.47705
C5orf24	-2.57652	8.71202
RP11-23J9.6	-2.57348	3.82205
RP11-244H3.4	-2.5655	5.56765
RP11-537E18.1	-2.5641	4.18503
PDLIM5	-2.55236	9.18489
DISC1	-2.54699	8.69065
OIT3	-2.54607	5.27062
MYL2	-2.5438	7.20067
OR2C3	-2.5427	6.6053
LACC1	-2.54114	7.40654
PPP1CB	-2.54096	8.72242
TES	-2.53933	7.19728
PRH1	-2.53879	3.88402
CSNK2A3	-2.53728	1.86032
TMEM38A	-2.5302	8.99208
FERMT1	-2.52877	7.56177
PCDHA10	-2.52618	8.90092
RP11-799D4.1	-2.52109	6.82444
ITGAV	-2.51911	8.63297
CYCS	-2.5173	8.62247
TTN	-2.5146	8.56731
TIPARP	-2.51173	9.22759
CLIC4	-2.51092	8.3536
NAAA	-2.51079	7.50346
TGM2	-2.5099	9.14793
TMEM144	-2.50979	8.68946
TMED7-TICAM2	-2.50868	4.25298
F11R	-2.50862	9.65522
PTGES3L-AARSD1	-2.5037	5.04377
RP11-190C22.1	-2.503	3.69582
SP140L	-2.50207	8.24286
RHOBTB3	-2.50002	8.28291
CARD11	-2.49856	5.24473
TMED7	-2.49725	8.50882
SPDYE11	-2.49532	2.38788
DUSP19	-2.49402	7.63435
NDFIP2	-2.49259	7.6879
PARD6B	-2.49065	8.03008
CGNL1	-2.48895	9.06507
CTNNA3	-2.48849	8.27881
RASSF3	-2.48494	9.5559
UPB1	-2.48231	6.51278
EDNRA	-2.48003	8.04833
MFSD13B	-2.4776	5.25458
CARNMT1	-2.47666	9.16818
DSG2	-2.47606	8.12978
ENO3	-2.46792	8.96475
MYPN	-2.46754	8.63309
LMOD1	-2.46554	9.03645
FZD8	-2.46489	9.01908
TMEM135	-2.46187	6.82772
MYOZ2	-2.46137	7.75106
DSP	-2.46126	9.03487
CLDN6	-2.45989	8.6831
SLC26A2	-2.45872	8.08003
EGLN3	-2.45139	8.59326
BNIP3P1	-2.44835	3.95829
FBXL17	-2.44445	7.95093
HNRNPA1P49	-2.44386	3.29857
NEXN	-2.44378	8.99494
LURAP1	-2.43643	6.72843
EFR3A	-2.4354	8.97654
SCAMP1	-2.43246	8.33123
RP11-458D21.5	-2.43177	1.31635
SLC2A3	-2.42948	8.64206
ARHGEF35	-2.42813	6.21572
DUSP27	-2.42608	8.41323
PRSS44	-2.42544	6.33141
KLHL31	-2.42461	8.79017
PERP	-2.42234	7.82257
AGL	-2.42179	8.90034
ASB2	-2.42044	7.86541
AK4	-2.41994	7.07628
PLN	-2.41969	8.61324
OR4F3	-2.41102	1.58552
CRHBP	-2.40647	8.10985
FAM160A1	-2.39195	5.85546
ABLIM1	-2.39174	9.24913
TMTC3	-2.38781	8.75436
GPR87	-2.38637	2.17647
MTPN	-2.38551	8.32534
ZNF460	-2.38549	6.45627
COL4A1	-2.38529	8.11427
AKAP2	-2.38515	8.88813
SLC35F2	-2.38316	8.52009
RAC2	-2.38102	6.76823
PACSIN1	-2.37745	6.64266
CFL2	-2.37681	8.45263
MIP	-2.3744	3.23161
NEBL	-2.37279	8.75441
AC013461.1	-2.36964	8.2409
TUBB8P12	-2.3681	3.37664
ADAMTS15	-2.36789	8.44986
ZMAT3	-2.36677	8.29295
GFOD1	-2.36665	9.3391
TAS2R12	-2.36577	5.15585
EEA1	-2.36571	9.13076
HFE2	-2.36477	4.63056
AP000304.12	-2.36463	2.81035
PPTC7	-2.36377	9.14387
CD200R1	-2.36262	3.28704
EHD3	-2.36121	8.96333
GCNT2	-2.36092	8.76025
CTC-451P13.1	-2.3571	2.95405
GLS	-2.3524	8.96751
SPAG4	-2.34244	4.50507
TRDN	-2.33406	9.21327
ZNF805	-2.33143	5.70392
SVIL	-2.32853	8.58095
RPL23AP53	-2.32617	6.6175
RP1-179N16.3	-2.32522	1.41413
TGFB2	-2.32425	7.5065
TGFB1	-2.32191	9.06919
STK26	-2.32059	9.23732
SEC23A	-2.31994	8.35474
HEG1	-2.31798	9.03721
MYOM1	-2.31797	8.27187
GNL3L	-2.31653	4.92302
HOMER1	-2.31646	9.03171
DPP3P2	-2.31565	2.66136
FAM78A	-2.31043	8.45975
RHCE	-2.30909	5.29113
KCNA7	-2.30738	4.05619
ROCK1P1	-2.30703	5.55342
ASB5	-2.30674	2.8328
SH3D19	-2.3052	8.41777
HNRNPA3P9	-2.30402	4.07119
SLC31A1	-2.30378	8.23802
ZFP42	-2.30345	5.73456
MTND1P23	-2.30007	7.93454
LYSMD3	-2.29893	8.55041
RP11-1021N1.1	-2.29454	4.09868
EIF5A2	-2.293	7.58676
SCML2P2	-2.2897	4.49222
HIST2H2BD	-2.28661	1.38183
LBH	-2.28299	8.87224
TAS2R13	-2.27935	4.44634
KCNQ5	-2.27703	7.86364
PRICKLE1	-2.27487	8.26872
RP11-420K14.3	-2.27474	2.69234
CASQ2	-2.27317	7.38292
RP11-32B5.1	-2.27177	2.3851
SGMS1	-2.2698	7.95815
PPP1R14A	-2.26789	7.37469
APOBEC2	-2.26707	9.16597
RBM20	-2.26616	8.48657
RP11-29O13.1	-2.26232	2.63278
REEP3	-2.26131	8.56723
MIXL1	-2.26048	5.59164
AGMAT	-2.25878	5.50809
FSD2	-2.25817	9.18361
APOBEC3C	-2.25809	9.39808
FAM129A	-2.25758	7.85325
MARCH3	-2.25697	7.31005
DLAT	-2.25571	9.11183
SLFN5	-2.25462	8.65305
RAB33B	-2.25378	7.00398
MDFIC	-2.24795	8.02224
CD164	-2.24674	8.64835
RP11-667M19.9	-2.2448	4.02726
MICALCL	-2.24143	6.4417
RPL23AP64	-2.23864	3.69073
ITGB1	-2.23531	7.80201
ADAM19	-2.2339	8.41934
MGARP	-2.23383	8.29905
FAM153C	-2.23151	5.97551
PLEKHA2	-2.23029	7.85103
ADAMTS9	-2.22991	9.11945
PRSS42	-2.22881	5.28689
NXPH2	-2.22811	2.05539
C7orf34	-2.22653	2.20721
CHIC1	-2.22558	8.73146
ALDH1L2	-2.2242	8.37453
TOB2P1	-2.2239	2.73145
TNNC1	-2.22363	8.22517
CDH2	-2.21979	8.84679
CMTM5	-2.21748	6.01221
WWTR1	-2.21597	9.13112
CYP2A6	-2.2151	4.04647
POTEI	-2.21417	4.31431
GYG2P1	-2.21336	3.47758
STYX	-2.21191	7.23008
KLF9	-2.20763	7.11519
MPP7	-2.20594	6.90883
TYW1B	-2.20419	7.45142
SYNPO2	-2.19773	9.18603
TM6SF1	-2.19697	5.31393
SPRY4	-2.19668	7.79801
SVOPL	-2.19647	5.71541
KRR1P1	-2.19563	2.7581
UNC45B	-2.19483	8.48404
SMPX	-2.19211	6.84598
NNT	-2.19169	8.84786
MTHFD2	-2.19068	8.02827
HTATIP2	-2.18777	7.72026
PVRIG	-2.1856	4.97221
SLC39A8	-2.18145	7.98833
MB	-2.17978	8.95754
TANC1	-2.17951	8.89771
IDH3A	-2.17749	9.37635
RELL1	-2.17731	6.60717
GPR17	-2.17644	4.75334
CTC-487M23.8	-2.17374	1.60008
TPD52	-2.17278	7.1113
PPEF2	-2.16727	5.02161
TMPPE	-2.16569	4.61371
RP11-566K19.5	-2.16512	4.29054
CYP7B1	-2.16492	5.00188
NUDT19	-2.16443	7.36637
MAPK4	-2.16393	9.12379
GPAT3	-2.16363	6.80317
RP11-335G20.7	-2.16334	4.15174
GPC6	-2.16301	7.07114
CCDC141	-2.16263	7.72058
SLC9C1	-2.16237	3.11887
RP11-157G21.2	-2.16225	4.41457
PLS1	-2.16099	7.4025
ACTG1P10	-2.15975	2.69452
ARHGAP31	-2.15555	8.86653
C3orf52	-2.15484	6.63146
RP11-98J23.1	-2.154	2.32592
EHD4	-2.15127	7.74509
SPDYE1	-2.15028	2.86901
PYGM	-2.14778	8.62494
ASAH1	-2.1474	8.39725
C6orf223	-2.14286	4.79166
AKAP5	-2.14253	7.47244
PCDH7	-2.1418	8.43945
SETD7	-2.14044	8.30341
LNX2	-2.14011	7.25108
CCDC150P1	-2.13594	7.5145
HIGD1A	-2.1344	7.57867
NBEAL1	-2.13428	6.39094
SMAD6	-2.13371	8.08115
ITGA2	-2.13321	8.17427
PPP1R3B	-2.13219	8.35888
CDC42EP3	-2.1275	8.2365
NID2	-2.12732	9.14481
RIOK3	-2.12621	9.01774
KLHL4	-2.12431	7.47902
ATAD1	-2.12232	7.54957
DNAJB9	-2.12202	6.89326
TRUB1	-2.12119	7.89984
BHMT	-2.11964	7.27513
BAGE2	-2.11963	4.36123
C10orf71	-2.11962	6.64099
SRL	-2.11856	8.54099
GP1BA	-2.11049	3.60601
GATA6	-2.10447	9.06983
AXDND1	-2.10419	3.64768
TMEM65	-2.10378	7.83966
ADGRD2	-2.10288	5.07191
CEND1	-2.10186	6.82416
DKK3	-2.09765	8.2827
IMPA1	-2.09706	8.60593
FLNC	-2.09619	7.98157
ESRRG	-2.09607	8.07401
C9orf84	-2.09237	3.26557
C2orf88	-2.09174	8.21039
FTCDNL1	-2.08976	3.13589
C3orf58	-2.0881	8.13021
POLR2J2	-2.085	4.15621
SLC30A2	-2.08477	4.68441
PCDHA11	-2.08471	6.62944
PPP2R5A	-2.083	9.10271
EOGT	-2.08298	8.70349
RP11-652G5.2	-2.08291	3.20395
TMEM78	-2.08236	3.60184
B3GNT2	-2.08209	8.47174
ZNF772	-2.07835	8.42238
TNS4	-2.07797	3.17723
NBEAP1	-2.07667	2.88296
DNAJC25-GNG10	-2.07488	7.30251
ADAM1B	-2.07302	4.76809
DNAJC6	-2.07107	8.71105
FNDC3B	-2.07083	8.39118
TSPAN2	-2.0628	9.1645
HSPB7	-2.0627	9.06669
PAWR	-2.06013	7.79174
RBM38	-2.05613	7.91383
ENPEP	-2.05602	8.44991
GUCY1A3	-2.05588	7.13378
IL6ST	-2.05556	8.03616
NIPAL1	-2.05524	6.12665
NRIP3	-2.05242	4.91695
NCR3LG1	-2.05057	7.21395
PSMD10P1	-2.05026	2.83188
GJA5	-2.04915	8.7675
ATP7A	-2.04881	7.74024
ITGB6	-2.04839	4.05002
ZNF680	-2.04753	7.21965
SULT1A1	-2.04752	8.33513
NAA11	-2.04579	1.83529
ARHGAP40	-2.04509	2.06651
ECHDC3	-2.04404	6.38807
RYR2	-2.0424	8.09703
ACOT6	-2.04213	2.82782
ODAM	-2.04064	5.16908
RP11-30L15.4	-2.03961	3.77235
PRSS23	-2.03601	7.52221
ENPP4	-2.03505	7.5668
AC213203.1	-2.03291	4.94056
CRYBA4	-2.03258	4.23578
ADM	-2.0323	8.70394
DAG1	-2.03205	8.15602
MEF2A	-2.03147	8.69603
FITM2	-2.03114	8.33267
PPARGC1A	-2.0303	8.85769
SLC35G5	-2.02667	2.63876
LDHD	-2.02581	5.3651
RNF14	-2.02541	8.36726
PROX1	-2.0244	8.08206
LRRC69	-2.02417	3.63421
MMP23B	-2.02356	6.32273
STC2	-2.02236	8.94701
CHRM4	-2.02166	6.77121
KIF13A	-2.02109	9.04887
SLC16A1	-2.02097	8.71741
DUX4	-2.01998	1.96941
PCDHGA10	-2.01983	7.32572
PDLIM3	-2.0198	7.31321
FOSL1	-2.01945	3.28135
LPP	-2.01922	8.12724
CEBPB	-2.01863	6.63185
SERINC3	-2.01769	8.25157
ZNF468	-2.01755	8.51389
YBX1P1	-2.01714	2.56415
TMEM92	-2.01494	5.14221
SSR3	-2.01146	7.63177
ME1	-2.01125	7.62645
MAGT1	-2.00872	8.24926
RASGEF1A	-2.00776	6.73695
SPP1	-2.00712	5.04552
IL4R	-2.00686	8.44104
TSLP	-2.0066	3.0872
BTBD1	-2.0062	8.25402
ADAMTSL4	-2.00571	6.14536
ARL6IP5	-2.00559	7.46508
F8A3	-2.0019	6.96875
CDCP1	-2.00176	5.46291
GM2A	-1.99997	7.59026
PVR	-1.99954	8.25519
WARS	-1.99822	8.87632
RPL5P1	-1.99542	3.26456
OSTM1	-1.99017	8.9032
QKI	-1.98874	8.48994
STEAP2	-1.98872	7.19664
XIAP	-1.98713	7.67579
DLD	-1.98453	8.34652
GUCY1A2	-1.98335	8.26681
CREM	-1.98314	7.92623
RPL41P2	-1.98194	4.07046
SIRPA	-1.98059	8.67452
KLRC1	-1.97728	4.00658
TFRC	-1.97677	7.97145
PROSER2	-1.96993	6.39186
POPDC2	-1.96791	7.66054
OSCAR	-1.96787	2.61335
SUGT1P	-1.96718	2.16507
COL2A1	-1.96542	7.84649
GOT1	-1.96272	8.47091
DPY19L4	-1.96205	8.4633
FOXL1	-1.96182	5.13826
SNX16	-1.96011	7.80707
TMEM106B	-1.95886	7.96779
LRRC8B	-1.95738	8.56172
ACBD3	-1.95649	8.24384
PTRF	-1.95468	7.30149
ZC3HAV1	-1.95441	7.92735
MTUS2	-1.95374	8.02418
SERPINE1	-1.95371	6.52117
PHLDB2	-1.95323	8.27068
TTC39A	-1.95219	6.20172
RP11-597D13.7	-1.95193	5.24113
RNF144B	-1.95107	6.1675
PGM1	-1.95065	8.34499
DOK4	-1.95053	8.64543
C1GALT1	-1.95023	8.7461
PLCXD3	-1.94875	7.64443
FBXL18	-1.94811	5.43642
UPK1A	-1.94707	3.71808
ZNF321P	-1.94308	5.13261
SLC34A2	-1.94207	6.47684
PPP1R2	-1.94117	7.24243
MFSD4A	-1.94005	3.41751
EMP2	-1.94001	9.10096
BAG2	-1.93987	6.5756
ERMP1	-1.93747	7.56053
LRRFIP1P1	-1.93628	5.30389
MSRB3	-1.93616	8.32236
PRKCH	-1.93522	6.50386
CASQ1	-1.93442	8.13112
LYRM7	-1.93378	7.17258
FAM153A	-1.93256	5.40599
PRKACA	-1.93172	8.91067
MYO7B	-1.93129	5.49773
RAB3IP	-1.93108	8.93015
LAMC1	-1.92965	7.70548
NUDT4P2	-1.9277	5.73511
NUDT4P1	-1.9277	5.73511
G3BP2	-1.92763	7.30788
HIST1H2BC	-1.92702	3.75435
TMEM133	-1.92646	7.98504
RBM7	-1.92582	8.22821
RARB	-1.92531	7.24697
SPECC1L-ADORA2A	-1.92418	2.13692
ETV7	-1.92362	5.78811
VCAM1	-1.92315	7.90598
CD2AP	-1.92314	9.07184
ZNRF2	-1.92306	6.866
EEF1A1P13	-1.91928	4.1816
CALU	-1.91795	7.7427
NUDT16P1	-1.91703	6.63699
RHOF	-1.91702	7.96548
BMPER	-1.9151	7.2259
RNF11	-1.91509	8.37819
SLC39A14	-1.91446	8.46865
TRABD2B	-1.9142	7.041
SLC25A4	-1.91311	8.79543
PGAM1	-1.91222	8.33089
SLC25A23	-1.91089	8.63819
MANEA	-1.91051	7.44798
SH3BGR	-1.90831	8.19875
SLC38A8	-1.90738	6.06288
ITGB3	-1.90352	6.89458
SDC4	-1.90289	7.56826
CTD-2583A14.10	-1.90277	3.4838
GHITM	-1.90183	7.65995
RB1	-1.89974	7.73756
GPR157	-1.8988	6.64434
NPTN	-1.89697	8.46636
ANKRD18A	-1.89689	5.92234
NECAB1	-1.893	7.66366
DPF3	-1.89204	7.27573
SPDYE5	-1.89045	2.66226
RP11-977G19.10	-1.88998	4.07241
LAPTM4B	-1.88672	7.78303
HEPH	-1.88406	8.47485
SLC25A51	-1.88381	7.90653
MMEL1	-1.88315	2.92564
PPM1K	-1.88302	7.71003
FAM110C	-1.88292	5.96753
MYL4	-1.88207	8.60349
MBNL2	-1.88185	8.0835
COQ10B	-1.88153	7.59831
LEPROTL1	-1.88047	8.10152
USP53	-1.87934	8.93536
CRYBB1	-1.87894	5.23441
FUT11	-1.87891	6.52457
GNGT1	-1.87696	2.81289
SLC35F5	-1.87673	6.97149
TMEM106A	-1.87664	6.13238
YPEL2	-1.87624	7.45686
RP11-420K14.6	-1.87571	3.37561
HNRNPUL2-BSCL2	-1.87545	4.41954
SLC9A7P1	-1.87464	4.3694
PFN1P8	-1.87314	1.45084
SPPL2A	-1.87277	7.91649
NIPAL4	-1.87128	5.46324
ZNF813	-1.86918	7.93042
POPDC3	-1.86863	8.15649
GNB4	-1.86852	6.86378
ADI1	-1.86791	7.66084
AP1S3	-1.86701	5.17266
CCDC126	-1.86678	6.09502
ADGRG5	-1.86677	3.26596
SYNJ2	-1.86647	7.94635
ST6GAL1	-1.86461	8.61805
AC131097.4	-1.8643	1.90015
HSPG2	-1.86423	6.1965
FECH	-1.86236	8.10391
SSPN	-1.86131	6.15864
TTC33	-1.86037	6.54906
ADRA1B	-1.85969	2.84914
TMEM245	-1.85608	7.58235
PTHLH	-1.85604	5.44306
TMEM38B	-1.85602	7.81003
FFAR4	-1.8546	1.9351
BAMBI	-1.85414	7.92424
FSHR	-1.85383	3.33688
IGFBP7	-1.85282	7.27843
HRC	-1.85226	7.81332
TAF13	-1.85178	7.23673
NT5E	-1.85171	4.32749
RFK	-1.85139	7.95523
KLHL41	-1.85069	7.91144
UBE2Q2	-1.84932	7.90267
SLC40A1	-1.84897	6.68684
SIPA1L2	-1.84871	8.25551
SYDE2	-1.84749	5.75094
GCOM1	-1.84671	4.49184
ALDH6A1	-1.84648	8.22998
ABHD13	-1.84646	7.71178
ELK3	-1.84422	7.94253
ARHGAP1	-1.84259	8.1288
PLEKHA7	-1.84116	8.51004
LRRTM3	-1.84115	6.47925
S1PR1	-1.837	8.47362
PHACTR2	-1.83606	7.84818
RAB12	-1.83538	8.25318
RP11-216L13.17	-1.83494	4.05466
AKAP11	-1.83369	8.60101
TOB1	-1.83346	8.84384
TMEM263	-1.83279	8.0707
TP53INP2	-1.8315	8.11846
BMPR2	-1.82983	7.81142
HIST1H2BJ	-1.82927	3.6428
HLA-DPB2	-1.82847	3.02204
TPMT	-1.82723	7.41251
IGFBP6	-1.82554	4.54176
ATP1B1	-1.82538	7.63926
MUM1L1	-1.82322	7.96855
MOCOS	-1.82248	6.31701
RNF6	-1.82028	8.48099
CDH3	-1.81975	7.46011
TWSG1	-1.81954	8.18168
HIF1A	-1.81791	8.66034
CELF2	-1.81746	8.73442
CMYA5	-1.81678	7.01729
HNRNPA1P33	-1.81675	3.51376
DBT	-1.81668	7.61659
ANTXR2	-1.81617	7.83832
DENND5B	-1.81524	8.57191
SUCLA2	-1.81325	8.35525
AFAP1L1	-1.8132	7.41911
ABC7-42404400C24.1	-1.81277	3.4759
SYNPO	-1.81151	6.5362
PLA2G2D	-1.81123	3.28163
HK2	-1.80981	6.6926
C2orf61	-1.80935	5.01025
CISD2	-1.80618	7.24704
ETV1	-1.80393	7.90272
ACADSB	-1.80344	8.4915
ANKRD18DP	-1.80272	4.6832
RNF217	-1.80051	8.28619
PPIC	-1.79933	8.23467
ADD3	-1.79927	7.97434
C2orf69	-1.79904	7.73364
MDH1	-1.79826	7.63071
GYPC	-1.79766	7.72754
RP11-290L1.4	-1.79696	1.7798
TMEM71	-1.79588	4.98793
ELOVL7	-1.79475	6.77343
ULK4	-1.79155	6.54872
RP11-1223D19.1	-1.79124	3.31614
ITGB1P1	-1.79091	5.82103
USP28	-1.79086	8.14167
SLC26A7	-1.7903	2.78304
ITGB1BP2	-1.79024	8.08292
VN1R83P	-1.78984	3.92896
C17orf105	-1.7889	2.44628
TPM1	-1.7889	7.86052
TMED5	-1.78857	7.73051
FAM9C	-1.78798	3.85006
FAM169A	-1.78645	6.29303
STAT4	-1.78513	6.99801
GOLGA2P10	-1.78483	6.4495
CLIC5	-1.78475	7.63354
GFPT1	-1.78431	7.9472
ZDHHC2	-1.78329	6.91425
MMP15	-1.78302	7.71885
DLC1	-1.78203	7.8373
PHF7	-1.78157	6.78943
CACNB2	-1.78126	8.65345
NRP2	-1.78071	8.09623
RRM2B	-1.77966	6.92454
GALNT5	-1.77797	6.6207
GINM1	-1.77561	8.63697
FASTKD1	-1.77459	8.2821
TPI1P2	-1.77374	3.95367
CORIN	-1.77356	7.78186
UTRN	-1.77152	8.25245
RP4-800G7.3	-1.77093	2.72541
PRKAR1A	-1.77002	7.29279
RSG1	-1.76731	5.70116
ACADM	-1.76719	8.20334
AC004980.9	-1.76615	1.97722
ACBD5	-1.76214	7.95822
RFESD	-1.76199	5.97992
MDM2	-1.76156	8.05647
TJP1	-1.76041	8.25704
ZNF267	-1.76017	7.41637
EDIL3	-1.75937	6.57464
PMS2P7	-1.75877	3.45759
PRKAB2	-1.75639	7.96259
RFTN1	-1.75633	6.68133
MYADM	-1.75551	7.95373
TNC	-1.75463	8.09327
FAM174A	-1.75309	6.12496
LDHA	-1.75086	6.62303
MYO18B	-1.75077	6.56406
ARSK	-1.75071	6.87233
GPR158	-1.75055	5.92046
DYNLT3	-1.74829	7.25109
MTND5P11	-1.74739	3.51817
SKAP2	-1.74685	6.56942
LINC00674	-1.74605	4.39174
TNFSF4	-1.74436	5.55554
CNIH1	-1.74408	6.51396
C6orf120	-1.74399	7.79
PAM	-1.74373	7.55481
CPOX	-1.74333	8.15123
EXOC6B	-1.74331	7.87339
KRT86	-1.74321	3.57208
SPATA9	-1.74282	4.22659
TMEM55A	-1.74162	6.35287
SLK	-1.74037	7.99112
GYS1	-1.73912	8.1931
CTBS	-1.73776	6.47209
MAP9	-1.73699	7.87813
MTCO2P12	-1.73685	3.9292
CAPZA2	-1.7351	7.46324
USP2	-1.73421	7.07807
PPP1R12A	-1.73307	8.44618
CHCHD10	-1.73213	7.21737
ZNF366	-1.73007	3.13998
DTWD2	-1.72948	7.42729
HTR1B	-1.72892	2.45236
TOR4A	-1.72886	7.03313
SLC7A11	-1.7278	7.36766
TECRL	-1.72774	8.49653
VCAN	-1.72693	8.02482
SPDYE15P	-1.72628	3.22302
GBP6	-1.72615	3.40186
NPR1	-1.72602	3.48846
PPARGC1B	-1.7259	7.49981
RP11-454L9.2	-1.72555	3.45421
ACTC1	-1.72351	7.16975
RAG1	-1.72326	4.4918
EEF1A2	-1.72304	7.90998
RP11-177B4.1	-1.72206	5.05968
UHMK1	-1.72178	7.06281
FN1	-1.72074	6.98381
GNG10	-1.71999	5.68812
FAM210A	-1.71979	6.6002
SPRYD7	-1.71936	7.70021
CLDN20	-1.71908	4.30303
STRN	-1.71887	7.79781
RIMKLA	-1.71823	7.07978
PLA2G12A	-1.71716	7.68174
TSNAX	-1.71603	7.04922
PLCD3	-1.71339	7.70304
AP4E1	-1.71209	6.86633
S100A16	-1.71205	7.3975
KCNQ1	-1.71082	5.92446
SEPT14P19	-1.71051	3.18946
PACSIN2	-1.71016	8.47943
TGFA	-1.70985	1.85812
FKBP1A	-1.70938	7.46134
EGLN1	-1.70836	7.71201
MFSD4B	-1.70818	5.1213
IMPAD1	-1.70746	7.42396
LARP4	-1.70651	8.05322
WASL	-1.70634	8.08978
FBP2	-1.7062	4.32746
HINT3	-1.70605	7.23344
GMFB	-1.70353	6.64006
HCCS	-1.70185	6.584
PTGFRN	-1.70046	8.16382
NCEH1	-1.70027	6.47786
KRT18P34	-1.69939	2.70744
MBTPS2	-1.69931	7.2222
LMBR1	-1.69898	8.03436
SLC25A24	-1.69819	7.83316
ZNF626	-1.69679	7.548
STK39	-1.69536	8.111
BTBD18	-1.6947	2.57675
IQCF3	-1.6946	2.68345
HACD2	-1.69418	7.24871
ADAM29	-1.69272	2.85613
TMEM123	-1.69214	7.21129
SNX18P3	-1.69201	5.84248
TMEM267	-1.69119	7.58694
PCDHGB1	-1.69081	4.56004
KLHL38	-1.69045	3.57422
STBD1	-1.69014	5.92189
SPINK9	-1.68874	3.40255
PAPSS2	-1.68693	7.06076
NOMO1	-1.68664	8.2979
CXADR	-1.68598	6.48885
RP11-274B21.1	-1.68571	3.87072
FXYD5	-1.68504	6.34333
HSPA2	-1.68497	5.7006
NOX1	-1.68396	4.15424
FAM212B	-1.68375	6.91027
TRAM1	-1.68324	5.83426
FAM73A	-1.68234	7.42646
ENPP5	-1.68169	6.57791
PDHX	-1.68122	6.71631
TUBB8	-1.68119	3.14919
SPIN4	-1.68075	7.46453
NCOA7	-1.68023	6.06689
PDE4D	-1.67945	6.97702
EIF1B	-1.67943	7.10871
KRT18	-1.67637	7.24334
CRYBB2	-1.67607	4.512
C4orf36	-1.67532	6.09439
NAB1	-1.67482	8.30295
RP11-50E11.2	-1.67479	2.89727
FAM84B	-1.67459	7.5642
ZNF603P	-1.67365	4.12429
OTUD6B	-1.67328	7.18299
PSD3	-1.67318	8.45333
EDA2R	-1.67263	7.18176
HIST2H3A	-1.67254	2.16931
HIST2H3C	-1.67254	2.16931
SMIM10L2B	-1.67193	6.84457
HK1	-1.67152	8.33928
VAMP8	-1.66919	6.88314
DOCK9	-1.6676	8.23681
AZIN1	-1.66692	7.10743
ASPH	-1.66544	7.81508
ATP1A1	-1.66511	7.82851
NDUFB5	-1.66451	7.4445
ARID3A	-1.66446	7.89871
POLR2J3	-1.66389	5.10786
SMIM13	-1.66322	6.43894
NAA30	-1.66311	6.50541
SMG1P3	-1.6622	4.51381
DCUN1D1	-1.66162	6.86043
PTPRE	-1.66125	6.55858
NR4A3	-1.66124	5.28662
SMURF2P1	-1.66098	3.88306
CSNK1A1	-1.66057	7.61216
RPS3AP34	-1.66046	2.82545
UEVLD	-1.66031	8.11552
FBXO30	-1.65964	8.42886
RP11-504G3.4	-1.65921	1.50551
GCSAM	-1.65834	2.93782
ARL5A	-1.65827	6.81387
PCYOX1	-1.65707	7.2013
ARHGAP5	-1.65626	8.10748
ARR3	-1.65541	2.85993
PRR15	-1.65496	4.73093
MYO1C	-1.65492	7.28899
EPS15	-1.6549	8.33538
ZNF611	-1.65396	7.98163
NOTCH2NL	-1.65358	7.86672
MYH6	-1.65311	6.37578
ORAI3	-1.65297	8.28477
SLC25A30	-1.65288	7.16319
BNIP3	-1.65252	5.83538
MARS2	-1.65231	6.28272
LOXL4	-1.65153	7.45844
AC024592.12	-1.65006	1.9494
PFKP	-1.65002	8.03407
ARHGAP10	-1.64883	7.29427
NIPAL3	-1.64843	7.82716
ITPRIPL2	-1.64715	7.93173
IL1RAP	-1.64714	7.09972
ACTR2	-1.64705	7.26341
NEURL1B	-1.64644	7.77913
LPCAT3	-1.64589	7.80522
ADGRD1	-1.64561	5.44419
FBN2	-1.64556	7.73022
TRIM63	-1.64517	8.03824
TIGAR	-1.64465	7.28618
RAB21	-1.6431	8.01781
MITF	-1.6428	7.476
IP6K3	-1.64278	4.14787
GSKIP	-1.64239	6.04261
RGS9	-1.64161	6.67119
C16orf87	-1.64065	7.27783
VCPIP1	-1.64048	6.46083
CTD-2083E4.5	-1.64027	2.21254
TMLHE	-1.63903	7.40201
CPNE3	-1.63891	6.46554
SOCS6	-1.6378	7.04703
AC090958.5	-1.63639	2.66796
SPCS3	-1.63619	6.95003
LAMP2	-1.63351	7.13399
C1QTNF1	-1.63344	6.41219
MOB1B	-1.63261	7.33118
MYBPHL	-1.63243	5.66995
RP11-27I1.4	-1.63151	3.96509
MANSC1	-1.63051	6.79156
ZNF28	-1.63033	7.4501
CD109	-1.62927	7.95512
SLC38A1	-1.6287	8.09155
XPNPEP3	-1.62798	7.49726
SORT1	-1.62771	7.73007
PALLD	-1.62702	7.65336
LYRM5	-1.62675	6.8082
WIPF3	-1.62634	6.27987
ALDH1B1	-1.62595	7.37494
LCP1	-1.62559	6.22622
ITGA1	-1.62538	7.16827
AIFM2	-1.62288	6.80569
GSR	-1.62128	7.65037
OSGIN2	-1.62053	6.44612
GADD45A	-1.62037	7.51209
ZBTB32	-1.61922	2.54637
FRRS1	-1.61863	6.17072
FAM63B	-1.61743	7.06351
ARHGEF34P	-1.61704	3.49173
CRY2	-1.61603	7.99933
KCNA5	-1.61582	6.7645
SPTSSA	-1.61497	6.79005
FOXC2	-1.61467	5.97896
OR11A1	-1.61241	2.46121
CYP2S1	-1.61224	5.0346
C4orf3	-1.61168	7.31199
ARL2BP	-1.61099	7.2281
CHP1	-1.61077	7.24656
RBM24	-1.61004	7.85151
ZNF573	-1.60893	3.66838
HSD17B12	-1.6089	6.43863
SMIM2	-1.60887	2.55631
RBMS3	-1.60886	7.13701
TSPAN13	-1.60863	6.84051
ABCC11	-1.60852	1.87624
CPEB3	-1.60785	6.22033
C18orf25	-1.60523	7.88657
DEPDC1	-1.60459	7.44926
PARVB	-1.60439	6.73934
PDK3	-1.60427	6.65022
PDGFB	-1.60386	3.46394
MZT1	-1.60139	6.54438
MFAP3	-1.60076	7.71398
CYP4F11	-1.60036	3.94185
AQP10	-1.59726	5.65333
HSPA13	-1.5971	6.01732
SLC46A3	-1.59572	6.00953
LILRB3	-1.59531	1.58374
TMEM64	-1.59485	5.52572
TROVE2	-1.59406	7.90382
LBX2	-1.59363	4.72994
MYOZ3	-1.5936	7.04637
DCBLD2	-1.59302	7.26895
GABRR2	-1.59221	2.81658
EHD2	-1.5898	5.7768
ZDHHC14	-1.58975	6.54445
LRRC38	-1.58929	3.02539
FAM162A	-1.58915	5.76455
SLMAP	-1.58897	7.42254
GTPBP8	-1.58861	7.21673
MT-ND4L	-1.58794	6.63253
PLEKHA3	-1.58774	7.30001
INHA	-1.58769	5.0753
C5orf15	-1.58689	6.96305
ZNF812P	-1.58649	2.26484
ECE1	-1.58511	8.26938
PRKAR2A	-1.58455	6.67748
DACT3	-1.58426	7.63751
MCC	-1.58426	7.7057
NIPSNAP3A	-1.58305	6.68624
PLEKHF2	-1.58295	6.98674
PCDHB3	-1.58212	4.27221
GAB3	-1.5821	4.89555
SLC2A4	-1.58205	7.81827
RAB20	-1.58044	5.9383
GJB7	-1.5795	2.77181
SSH2	-1.57865	8.21442
LMBRD2	-1.57832	7.50294
ARHGAP25	-1.5778	5.04468
ERO1A	-1.57747	7.58782
FERMT2	-1.57709	7.51597
KIAA1671	-1.57691	7.98872
ENPP7P1	-1.57641	4.01965
TRIM23	-1.57518	7.40304
RP11-110I1.5	-1.57497	4.2903
MYL9	-1.57478	7.28804
ARMT1	-1.57261	7.20782
ZNF843	-1.57225	4.08068
LILRB4	-1.57201	4.27515
C5orf63	-1.57061	5.33512
SNX3	-1.5702	6.1894
EPPK1	-1.57008	4.69507
RPS10-NUDT3	-1.56991	4.05495
HS2ST1	-1.56975	6.24778
INPP4B	-1.5696	6.62863
ALG10B	-1.56923	7.38607
HRH2	-1.5682	6.41724
CITED4	-1.5679	7.76968
CYP4V2	-1.56696	7.18165
PCDHGB6	-1.56685	7.18963
SGCB	-1.56591	7.16771
CLIP4	-1.56558	7.70109
PEX13	-1.56557	6.72061
EXOC8	-1.56375	6.86343
IPP	-1.56353	6.01491
BMP5	-1.5634	8.22825
TRIML2	-1.56311	4.50056
PRKAA2	-1.56294	7.84693
BBX	-1.56211	7.68934
PRSS8	-1.56155	6.68515
ATXN1	-1.55935	7.85427
BCKDHB	-1.55814	8.05487
COMMD8	-1.55813	6.29312
RTN4	-1.55795	7.17281
TET1	-1.55722	7.14729
CDC73	-1.55674	8.10103
MYOF	-1.55502	7.37469
TIMP3	-1.5541	6.99351
ZFP36L1	-1.55357	8.03988
FBXW11	-1.55345	7.78257
PLAC8	-1.55315	6.10807
PDLIM1P4	-1.55279	3.52826
TCAF1P1	-1.55272	3.11881
HAND2	-1.55217	7.66932
ARHGAP45	-1.55185	7.15902
AAED1	-1.55168	6.00876
RPS6KA2	-1.55126	7.78817
NINJ2	-1.55114	3.82101
OLFM5P	-1.55054	2.58565
LOXL2	-1.55012	7.23031
GTF2A1	-1.54952	7.58629
RASGRP3	-1.54949	7.34851
C5orf46	-1.54926	3.92979
GALC	-1.54903	7.23652
SLC22A18	-1.54847	6.71467
SLC16A3	-1.5484	5.81543
FEM1B	-1.54821	7.3026
TXNRD1	-1.54792	7.66692
FAHD1	-1.54672	5.97431
NAV1	-1.54579	8.08437
CCDC87	-1.54486	3.31691
ART3	-1.54379	3.54607
MAB21L3	-1.54237	5.91457
DPY19L2P1	-1.54225	7.89382
WDR31	-1.5422	5.25444
TBL1XR1	-1.5419	7.65092
LNX1	-1.54148	7.05092
MTMR6	-1.54101	6.67016
NAP1L2	-1.54093	6.44616
ZYG11B	-1.5408	6.60144
NXPH3	-1.54076	2.76929
FRAS1	-1.54071	7.27108
TCP11L2	-1.53859	6.53317
ISPD	-1.53786	5.88564
XPO4	-1.53773	6.72111
RP11-353N4.5	-1.5377	2.00005
NUDT4	-1.53725	6.9924
ANLN	-1.53715	7.11047
SLC25A46	-1.53607	7.67936
SDE2	-1.53574	7.01895
TRAK2	-1.53541	7.67818
KLHL2	-1.53497	7.17557
RP11-56M3.1	-1.53475	1.97956
GOLGA6L7P	-1.5347	3.24153
NCLP1	-1.53463	2.9888
ZNF283	-1.53427	4.82556
SLC12A8	-1.53426	5.67395
CTAGE7P	-1.53396	3.03196
DACT1	-1.53357	7.32892
PAQR3	-1.53349	8.01455
SUSD1	-1.5331	6.63026
YAP1	-1.53292	7.45431
PSPH	-1.53183	7.79964
HIST2H2BE	-1.53149	7.8922
C7orf25	-1.53145	4.11202
TSPAN9	-1.5312	7.64011
AC092881.1	-1.53114	2.41135
EPHX4	-1.53034	4.50727
PIGK	-1.52976	5.90833
G0S2	-1.52959	5.87239
TMED2	-1.52954	6.29959
SH3KBP1	-1.52946	6.79021
SYPL1	-1.52881	6.54912
CRLS1	-1.5286	7.92042
DNAJB14	-1.5285	7.91366
TBX5	-1.52762	7.04869
CLDN23	-1.5257	3.22612
YAF2	-1.52519	6.80632
CSF1R	-1.52472	3.09662
TP53INP1	-1.52446	7.24935
B4GALT1	-1.52409	6.58919
VN1R108P	-1.52344	3.66013
SDHD	-1.52303	6.88783
CHAC2	-1.52291	5.32127
CANX	-1.52251	6.70665
UBE2D1	-1.52247	7.10745
EZR	-1.52201	7.59499
PRKACB	-1.52005	6.49065
WEE1	-1.51922	7.99131
BLCAP	-1.51835	8.17418
LPGAT1	-1.51831	7.62063
PCDHGB7	-1.51772	7.40675
NCF1	-1.51706	3.57676
SH3BGRL	-1.51555	6.34463
GATA4	-1.51526	6.33992
TMEM19	-1.51473	6.73674
REST	-1.51454	7.39661
KIF26B	-1.51407	7.63047
SOD2	-1.51341	7.87627
FAM26F	-1.51305	3.74772
ATF5	-1.51216	6.50258
OSTF1	-1.51166	6.03729
GNS	-1.51084	6.57865
CTD-2245F17.3	-1.51081	4.55961
PSTPIP2	-1.51077	6.53008
TMEM9B	-1.51019	5.57102
SLC1A5	-1.50948	7.21498
PLIN2	-1.5087	7.92974
VPS37A	-1.50784	6.58062
SLC26A9	-1.50664	4.45458
PCDHGA1	-1.50623	3.1776
PCDHA12	-1.5049	5.0493
HILS1	-1.50483	2.10843
DUSP3	-1.50473	7.4831
RORA	-1.50467	6.02588
ARL8B	-1.50398	7.40754
DENND2C	-1.50315	4.45518
NDUFA5	-1.50301	6.58387
GCNT7	-1.50095	2.12627
SEL1L	-1.50073	6.96146
RNF138	-1.50056	6.95517
NXPE3	-1.50035	7.18837
HSPE1-MOB4	-1.50022	5.84266
ANKEF1	-1.49964	6.97495
MYH7	-1.49903	5.51747
MFN2	-1.49891	7.42637
NEK6	-1.49845	6.71933
LNPEP	-1.49822	7.59544
CISD1	-1.49715	6.6532
POLR2M	-1.4968	6.80872
RPE	-1.49673	7.43378
NSFP1	-1.49661	3.86971
CACNG6	-1.49599	4.711
PATE2	-1.49592	2.80047
LACTB2	-1.49581	6.33431
PRSS16	-1.49435	3.87467
MGAT2	-1.49355	7.45558
ITSN2	-1.49295	7.36683
CTC-398G3.2	-1.49278	2.80484
RIT1	-1.49256	6.85793
PARM1	-1.49239	6.46378
RP11-403I13.10	-1.49199	1.58174
CFAP97	-1.49031	6.89786
MOSPD1	-1.49011	6.14836
MEIOC	-1.48921	4.10555
POLH	-1.48798	5.59366
DYRK2	-1.48781	8.01857
ASCC3	-1.48599	7.157
TMEM167A	-1.48458	6.67748
RGPD5	-1.48423	2.30759
MXRA7	-1.48381	7.61501
EPB41L3	-1.4831	8.13709
EPCAM	-1.48304	7.08443
YTHDF3	-1.48297	6.85824
RP11-515E23.1	-1.48292	3.75339
FGD6	-1.48253	8.06939
CASC10	-1.4825	6.49516
PKD1L1	-1.48186	2.49795
FA2H	-1.48184	2.7475
RP11-74M13.4	-1.48091	1.82041
MGAT5	-1.48088	7.46015
AXL	-1.48071	7.65176
SSXP10	-1.48036	4.77685
KISS1R	-1.47981	2.2046
NCKAP1	-1.4792	7.26179
EEF1A1P5	-1.47917	3.91836
DPY19L2P4	-1.47896	3.30439
HIST1H2AG	-1.47837	3.34666
RP11-611O2.3	-1.47813	5.20321
LRRC8C	-1.47695	7.84892
CDC37L1	-1.47569	6.10937
ERAP1	-1.47569	7.77344
USP37	-1.47489	7.09878
ZNF850	-1.47424	6.89226
OPA3	-1.47414	7.34998
DNAJC30	-1.47268	6.95115
DDAH1	-1.47266	6.54824
RNF222	-1.47194	2.69199
FGL2	-1.47115	3.35763
AC004057.1	-1.47106	5.04657
PLOD2	-1.47082	7.74704
YARS	-1.46988	7.84919
NUTM2A	-1.46943	3.79873
UBR3	-1.46943	7.87403
NIPA2	-1.4692	6.82869
DHRS3	-1.46908	4.81442
TEAD1	-1.46875	7.85011
SH3TC2	-1.4687	3.09522
GPX8	-1.46852	6.69644
HES2	-1.46757	2.86917
PROSC	-1.46747	7.33209
AP5M1	-1.46734	6.97439
TMEM127	-1.46687	8.07823
PHYH	-1.46559	6.21263
DEGS1	-1.46525	6.18082
VAMP7	-1.46524	6.91509
CTSZ	-1.46487	7.96456
POLR3G	-1.4644	6.0803
L2HGDH	-1.46428	7.63011
GDPD1	-1.4636	6.46141
SGPP1	-1.46352	5.00299
HSFX1	-1.46346	3.25771
FYTTD1	-1.46297	6.80619
FAM91A1	-1.46235	7.90328
SUSD5	-1.46167	5.25078
REEP5	-1.46139	7.27271
LIMS1	-1.46122	7.01607
TCF23	-1.46108	3.41322
GXYLT2	-1.46019	5.46462
SHOC2	-1.45977	7.17444
CBFB	-1.45915	6.17587
LRRC37A6P	-1.45909	4.05273
POLRMTP1	-1.45859	2.68718
RAB33A	-1.45811	6.94608
LOX	-1.45575	5.54793
BRMS1L	-1.45551	7.43737
TMEM41B	-1.45452	6.50411
RIMKLBP2	-1.45437	4.35892
ADPRH	-1.45399	6.43785
CENPVP3	-1.45364	2.03547
EPHB3	-1.45307	7.15869
AGGF1P8	-1.45241	2.293
SEPT14	-1.45161	6.16627
C5orf22	-1.45139	6.91636
FYCO1	-1.45118	7.43575
GBP4	-1.44998	5.99466
ZNF552	-1.44973	6.66868
ANKRD45	-1.44832	4.98302
NDUFS1	-1.44685	7.22806
LRAT	-1.44651	6.0065
CCDC158	-1.44565	2.68202
SYNM	-1.44548	7.19522
AC092641.2	-1.4422	2.15502
PFN1P2	-1.44179	4.90068
DCK	-1.44154	5.51698
PCDHB1	-1.44141	4.18034
SCN2B	-1.44072	4.55899
SYCP3	-1.44025	1.84668
TBR1	-1.43951	2.75968
FKBP9P1	-1.43874	3.69329
SDHAF3	-1.43825	4.47073
TMEM185B	-1.43787	7.0005
PRELID3B	-1.43786	7.01072
SKIL	-1.4354	7.19394
TMX4	-1.43532	6.34217
SLC30A1	-1.43511	6.49364
PPARG	-1.43511	3.98759
SPP2	-1.43439	2.68478
FABP3	-1.43369	6.43935
RAB18	-1.43232	6.53505
ZNF816	-1.432	5.63071
SMTNL2	-1.43134	8.12286
GMPR	-1.43104	6.62711
SMIM3	-1.43094	7.5567
ZNF280B	-1.43074	6.61579
PITX2	-1.43047	7.81738
C21orf91	-1.43046	6.68163
ZNF714	-1.42969	5.95268
AL365181.1	-1.42959	3.65434
TMOD1	-1.42946	7.53179
ARRDC4	-1.42932	7.27333
GAB1	-1.42887	7.67471
ITLN2	-1.42838	3.61984
KIF5B	-1.42837	7.10542
TRIM54	-1.42831	5.85818
C5orf51	-1.4278	6.97154
NKX2-5	-1.42687	5.55424
ACTR3	-1.42594	6.74981
PGM5P2	-1.42456	4.51153
PHTF2	-1.4237	7.04877
PGGT1B	-1.42358	6.60586
LY6K	-1.42237	2.16828
DAND5	-1.42187	3.41311
LIN54	-1.4211	7.32925
STC1	-1.41793	5.68289
CDK17	-1.41706	7.58694
RP11-403I13.4	-1.41587	3.25521
ACOX1	-1.41548	7.50852
PLBD1	-1.41527	7.11089
KRBA2	-1.41504	4.14799
ZDHHC20	-1.41372	6.0839
RBPMS2	-1.41255	7.02308
TSACC	-1.41056	2.88298
ADM2	-1.41056	6.15945
KRT8	-1.40993	6.84882
BNIP2	-1.40965	6.67703
LRIF1	-1.4082	6.43048
GPR75-ASB3	-1.4081	2.99061
PURA	-1.40693	7.21061
PPP3R1	-1.40626	6.55511
FAM126B	-1.40599	6.70957
HIST1H2BN	-1.4051	4.74433
DARS2	-1.40509	7.79157
SLC25A15	-1.40475	5.29294
SBSPON	-1.40292	5.87859
RAB10	-1.40124	6.34016
GPI	-1.40102	7.38057
PTGES3L	-1.4002	6.62157
LCLAT1	-1.39965	7.54795
RP11-835E18.4	-1.39958	4.28171
AP000275.65	-1.39887	2.53817
KCNJ15	-1.39746	3.74591
SPR	-1.39726	6.15088
OSBPL8	-1.39689	6.02111
ADAM10	-1.39595	6.76396
PHKA1	-1.39536	7.76694
VWA8	-1.39496	7.46611
EFCAB2	-1.39479	6.88119
ZBTB6	-1.39462	5.90684
PCBD2	-1.39447	7.07472
NMD3	-1.39308	6.40095
MT-ATP8	-1.39266	5.13175
PM20D2	-1.39263	6.89956
RCHY1	-1.39191	5.3151
WDR41	-1.39171	7.80935
AFF1	-1.39168	7.74819
TWF1	-1.39115	6.1754
YBX3	-1.38979	7.687
HOPX	-1.38945	5.44355
SLITRK4	-1.38939	6.13292
CYB5A	-1.38778	6.40495
SGCA	-1.38744	6.28276
ST6GALNAC4	-1.38743	6.70742
ELL2	-1.38503	7.45696
RP11-1023L17.2	-1.38454	1.50365
FZD6	-1.38363	6.50079
PPFIBP1	-1.38357	7.20503
RRAGD	-1.38134	7.02655
GSTM1	-1.38122	6.72789
TMEM163	-1.38119	7.02833
LYN	-1.3796	7.04267
UBA3	-1.37927	6.88064
NARS	-1.37919	7.43429
TMEM141	-1.37913	6.82705
SLC30A4	-1.37894	6.10452
PCDHGA9	-1.37889	2.08236
ADRB2	-1.37869	4.58367
ADIPOR1	-1.37864	6.99022
TOR1AIP2	-1.37831	7.57144
TCEA1	-1.37817	6.6847
FGGY	-1.3779	6.05901
DCAF6	-1.37705	7.47469
BEND3P1	-1.37686	4.47771
KIAA1462	-1.37502	7.11928
HEATR5A	-1.37432	7.74809
PRSS45	-1.37405	4.41552
ZNF431	-1.37295	6.78257
GAPDH	-1.37239	6.67338
SERINC4	-1.37236	1.46458
STARD3NL	-1.37215	6.10338
ACOT4	-1.37209	5.07332
FRMPD2B	-1.37207	1.59969
MOB4	-1.3717	6.17917
PLS3	-1.37128	5.9082
SCOC	-1.37124	6.21557
BCAP29	-1.37038	6.94613
ANP32E	-1.36973	7.42325
PKN2	-1.36966	6.62214
AGPS	-1.36946	7.46971
MTRNR2L8	-1.36927	6.36646
LANCL1	-1.36878	6.54408
ARFIP1	-1.36863	7.14233
RP11-111H13.1	-1.3682	3.11707
GP5	-1.36785	2.58881
HSPB3	-1.36776	5.5196
ERCC4	-1.36715	7.18101
KIAA0391	-1.36715	5.72351
ACO2	-1.367	7.48878
PRKCE	-1.3668	6.5138
RP11-286N22.8	-1.3667	6.36501
CACNA2D2	-1.36658	7.26612
CLDN18	-1.36531	3.9203
CUL5	-1.36515	6.61169
TNFRSF9	-1.36389	4.19795
PIGT	-1.3622	7.15795
ZMPSTE24	-1.36216	5.9463
ZNF876P	-1.36157	4.49389
PSMD5	-1.36156	6.7549
DR1	-1.36125	7.07504
CLPB	-1.36005	6.1826
NFIC	-1.35987	6.17893
HIST4H4	-1.35984	3.35179
CLOCK	-1.3593	7.40284
PRKCA	-1.35845	6.51296
UTS2	-1.35802	1.33372
EDEM3	-1.35778	7.30093
CAAP1	-1.35627	7.13835
EIF3EP2	-1.35614	5.40792
SERPINB9	-1.35543	7.28799
ACKR2	-1.35529	3.47446
BAG3	-1.35378	7.24276
DOK7	-1.35339	3.95339
SIAH2	-1.35253	6.49885
HERC3	-1.35187	6.76975
COL4A2	-1.35179	6.65409
PYROXD1	-1.35153	7.12549
SNAP23	-1.35149	6.97412
MFSD6	-1.34991	6.14098
MATN3	-1.3499	4.22966
EMB	-1.34969	6.43846
PROS1	-1.34951	7.22579
CD226	-1.34943	3.60164
STARD7	-1.34857	6.8934
COL5A1	-1.34849	6.46556
C10orf95	-1.34816	4.44621
ACSM5	-1.34791	2.15993
CMB9-22P13.1	-1.34704	3.7835
PRR11	-1.34681	5.29063
RP11-848P1.9	-1.34505	4.19177
KPNA4	-1.34456	6.79563
CTB-60B18.23	-1.34443	3.28283
SLC41A1	-1.34417	7.13457
VCL	-1.34413	6.75754
CETN4P	-1.34223	3.26998
DENND1B	-1.34174	6.88898
HMGN5	-1.34157	7.14201
TIMM8A	-1.34128	6.63246
SPINT2	-1.34098	6.54094
IDO2	-1.34048	2.60805
ARFGEF2	-1.34042	7.7937
PLCB1	-1.33929	6.93057
CREB3L1	-1.33839	5.59632
CDH13	-1.33762	5.5374
DSC2	-1.33753	6.81797
SNAP29	-1.33744	6.5301
TMX2P1	-1.33737	3.95986
SAR1B	-1.33728	7.37706
RP11-548H18.2	-1.33652	1.77472
PRKAA1	-1.33596	7.29687
AC092835.2	-1.33513	2.98521
PCDHB2	-1.3347	7.12899
CCPG1	-1.3346	6.75548
NCOA4	-1.33407	6.53402
CCDC186	-1.33189	6.6962
UBASH3B	-1.33177	5.04195
SYNJ2BP	-1.33076	7.04579
CCDC144B	-1.33074	5.01642
FAM134B	-1.33074	6.7695
KCTD10	-1.32896	7.09257
PIAS2	-1.32826	7.31766
NAGS	-1.32795	3.91274
PCDHGA11	-1.32788	2.66051
ST3GAL6	-1.32774	7.00074
PCDH20	-1.32755	4.53079
CYP2C9	-1.32684	2.31895
PGK1	-1.3267	5.36059
TAGLN	-1.32633	5.38985
ORAI1	-1.32594	6.98812
SNCB	-1.32588	2.17609
Z97634.3	-1.32553	3.70683
GFM1	-1.3247	7.10295
FNBP1P1	-1.32463	4.03477
CCDC69	-1.32445	7.381
DSTN	-1.32326	6.32716
ZNF148	-1.32299	4.19774
TPK1	-1.32275	4.90386
USP44	-1.32234	3.2713
RHOQ	-1.32174	6.85965
SCAI	-1.32128	6.29697
GRK5	-1.3206	7.5051
ME2	-1.32044	6.79388
ITFG1	-1.3204	6.50135
CRIPT	-1.32029	5.33012
RPL23AP87	-1.32025	3.53896
CHPT1	-1.31988	5.56421
SLC2A13	-1.31874	5.78117
CMPK1	-1.3185	6.39176
VPS13C	-1.31808	7.15208
KLHDC7B	-1.31784	3.44775
TMEM102	-1.31676	4.10106
ANKRD30BL	-1.31653	2.17721
LYL1	-1.31649	3.11681
DICER1	-1.31565	7.40584
CLTC	-1.3156	6.70643
ELF1	-1.31542	6.01486
ASXL2	-1.31538	7.45245
POU5F2	-1.3151	4.31766
BAG4	-1.31417	5.68792
SIKE1	-1.31362	7.54632
TRAF3IP2	-1.31359	6.34216
RPS2P5	-1.31337	6.16819
MAP1LC3B	-1.31329	6.94531
TNFSF15	-1.31283	2.33314
CRIP1	-1.31263	6.46595
UNC5B	-1.3126	6.827
ACSL3	-1.31252	7.0208
ADSSL1	-1.31165	6.2434
ZNF770	-1.31161	6.5373
PICALM	-1.31121	6.64922
VPS36	-1.31089	7.12917
YIPF5	-1.3107	6.76656
SFXN1	-1.31029	6.98075
SAMD4A	-1.31011	7.40829
NOS3	-1.31004	4.82644
ELOVL4	-1.30936	5.64992
ZNF808	-1.30872	4.81228
TRIB3	-1.30815	6.3983
MYZAP	-1.30694	7.26076
KRAS	-1.30631	6.14422
GPRC5A	-1.30629	5.54064
USP25	-1.30583	7.61193
RP11-1365D11.1	-1.30582	2.33115
C6orf132	-1.30576	4.26153
ITGA3	-1.30556	7.17264
TMEM200B	-1.3055	5.83888
CDKL2	-1.3043	5.2301
SLC7A2	-1.30408	7.61607
DPYSL3	-1.30361	6.80236
UPP1	-1.30336	6.13435
CCDC80	-1.30332	6.72792
WWP1	-1.30306	6.8097
PGM5	-1.30126	7.28974
MOAP1	-1.30076	7.37531
VASP	-1.30043	6.59253
IFNAR1	-1.30006	7.25611
ELOVL6	-1.29971	7.48375
ZNF442	-1.29887	4.56312
C4orf32	-1.29885	6.27449
ABCB10	-1.29871	6.79158
ATE1	-1.2976	7.17961
IDE	-1.29739	6.97164
PTBP3	-1.29723	5.72678
UFL1	-1.29723	7.15931
PPP2R3A	-1.29639	7.29527
CD300A	-1.29635	3.15031
OR7E38P	-1.29602	5.77203
ITGA11	-1.29597	5.54102
ITGA5	-1.2956	6.88816
ZNF563	-1.29505	3.28895
TCTA	-1.29501	6.91529
WRB	-1.29455	6.1431
AURKAPS1	-1.29425	1.67346
PGBD4	-1.29379	4.7677
SPTBN1	-1.29261	7.37244
RAB11FIP2	-1.29085	6.84689
RP11-113C12.4	-1.2908	3.90026
EID1	-1.29052	6.56994
ALKBH5	-1.28872	6.80563
OXNAD1	-1.28867	6.83608
CDKN2B	-1.28816	4.07343
NMNAT1	-1.28765	6.77531
PDGFD	-1.28759	5.41265
BROX	-1.28733	7.12917
USP46	-1.2867	6.85119
RDX	-1.28648	7.30995
NTN3	-1.28589	3.76698
SESN2	-1.28539	6.35387
KCNE1B	-1.28413	5.83472
C15orf38-AP3S2	-1.28386	4.5926
SLC25A32	-1.28369	6.53123
BICC1	-1.28362	6.64554
WNK1	-1.28308	7.26367
GAL	-1.28298	3.79113
B3GNT8	-1.28103	4.05031
B4GALT6	-1.28087	6.00149
SNX24	-1.27996	6.55714
WIPI1	-1.27989	6.9668
RP11-526D8.11	-1.27926	2.95806
FUOM	-1.27922	5.6552
AK3	-1.27808	6.81776
MTATP6P1	-1.27789	5.7765
CHCHD3	-1.27696	7.09576
PRTFDC1	-1.27689	6.32281
TMX3	-1.27687	7.22037
UGP2	-1.27682	6.64252
SMG1P1	-1.2762	2.81534
FBXO27	-1.2749	5.49712
FKBP9	-1.27486	6.43034
CTSB	-1.27468	6.79041
GBAS	-1.2744	7.04877
ARSB	-1.27437	5.91697
HECTD2	-1.27277	7.35429
TRIM47	-1.27262	6.4917
STAM	-1.2724	6.15447
MAS1	-1.27238	2.51155
MIER1	-1.27201	6.11062
PUDP	-1.27138	6.96428
RNASEH1	-1.2713	4.97631
RP11-173M1.5	-1.27074	4.12024
SLC52A3	-1.27054	3.22888
TMEM191A	-1.27034	2.17151
RAB4A	-1.27016	6.12036
SNX10	-1.2697	4.45383
INPP5A	-1.26922	7.16171
PLP2	-1.26873	7.06553
ISOC1	-1.26839	6.16609
TMEM116	-1.26818	6.35295
ETV3	-1.26782	6.59825
ETFDH	-1.2678	7.1914
SETD3	-1.26725	7.55609
SLCO1A2	-1.26683	5.77644
WDR44	-1.26642	6.73412
ZNF217	-1.26622	6.99625
ACAP2	-1.26553	7.07545
BBS10	-1.26406	5.87589
LMAN1	-1.26331	7.24058
SSH1	-1.26266	7.34104
LAP3	-1.26235	6.71514
CTD-3105H18.18	-1.26228	3.95054
GBGT1	-1.26219	5.43027
ESRP1	-1.26205	4.55899
PARVA	-1.26179	5.62094
DPP8	-1.2616	6.21191
LRRIQ3	-1.26154	1.75022
TMEM30A	-1.26106	5.83977
EFCAB14	-1.26104	7.25957
NLK	-1.26093	7.52942
ACTRT3	-1.26079	2.91933
MBLAC2	-1.25996	4.69772
RP11-453E17.3	-1.25955	3.71651
FRMPD2	-1.25919	3.76647
KPNA6	-1.25905	6.54791
BMS1P2	-1.25866	3.32124
ZFR	-1.25864	6.75821
VAMP3	-1.25857	6.44494
BAIAP2L1	-1.25699	6.66176
AC006987.4	-1.25666	2.77184
CCDC162P	-1.25584	4.86395
MPC1	-1.25556	5.71443
MMGT1	-1.25488	5.77664
KDELR2	-1.25443	5.9956
PDE6A	-1.25438	3.442
SPTY2D1	-1.25426	6.27851
FAM83F	-1.25366	6.09515
PCDHA9	-1.25359	2.43877
OGDH	-1.25328	6.56428
DNAJC24	-1.25325	5.69027
AL592183.1	-1.25321	1.86763
HIST1H2BK	-1.25271	4.72175
LHFPL2	-1.25193	6.44891
SUGT1P3	-1.25169	2.33148
KLHL28	-1.25147	4.93588
XKR6	-1.25142	4.34143
NIPSNAP3B	-1.25063	6.23531
P4HA2	-1.25041	6.94651
MPV17L	-1.25038	4.9812
MAPRE1	-1.25005	6.90227
SMAD7	-1.24976	7.14018
C1D	-1.24963	6.25011
CREG1	-1.24914	5.96657
SLC25A21	-1.24905	4.86043
HOOK1	-1.24895	6.39051
DAAM1	-1.2482	7.38051
LATS2	-1.24791	6.89563
TMEM189	-1.24784	7.09688
AAK1	-1.24783	7.23601
LGR4	-1.24773	7.0478
TMEM209	-1.24735	7.27862
KPNA3	-1.24733	6.34567
LMO7	-1.24725	6.0955
LIN9	-1.24672	5.18823
IKBIP	-1.24644	5.97128
CS	-1.24617	7.21982
GSTT2B	-1.24565	5.65304
FAM13C	-1.24511	6.50578
PDLIM1	-1.24461	6.06436
SLC25A20	-1.2445	6.61195
SFN	-1.24435	3.03641
NACC1	-1.24407	5.92908
USP14	-1.24338	7.15043
SC5D	-1.24299	6.42905
YWHAG	-1.24255	6.02173
DNAJB4	-1.24247	7.14482
DNAJC3	-1.2422	6.14271
LYNX1	-1.24206	6.44993
SUCLG2	-1.24189	5.57815
SLC16A6	-1.24162	4.35039
SPDYE3	-1.24084	3.37462
SLC25A40	-1.24044	6.60583
NDUFB9	-1.2403	6.26781
MTRNR2L12	-1.23989	5.96149
SPTB	-1.23944	4.83729
SEPW1	-1.23943	6.88594
RWDD4	-1.23941	5.69888
LACTB	-1.23912	5.9657
ARHGEF37	-1.23834	6.15449
MRPL41	-1.23827	5.28369
ALOX12	-1.23818	1.36157
GPR155	-1.2381	5.47276
TMEM192	-1.23798	5.82632
TESC	-1.23775	6.15911
HEY1	-1.23694	6.34344
MCF2L2	-1.23659	4.95883
AC083899.1	-1.23615	2.63208
KIAA0040	-1.2358	5.87139
ANO7	-1.23573	4.41236
INSIG2	-1.23535	6.89947
TIMM17A	-1.23516	6.55839
RNF125	-1.23499	4.30114
KCTD9	-1.23447	6.47382
NSF	-1.23401	6.81384
RP11-562I5.2	-1.23394	1.91572
RNF41	-1.2329	6.84715
TSPYL1	-1.23269	6.00433
HAUS2	-1.23216	6.91487
FUT1	-1.23204	4.81943
APOE	-1.2317	6.59746
UBR1	-1.23169	6.66476
VDR	-1.23157	3.39724
GRID2IP	-1.23063	2.09149
ARRB1	-1.2303	5.54997
RP11-177C12.1	-1.23013	2.30007
MS4A2	-1.23009	1.46711
CPE	-1.23006	6.3399
CATSPER2P1	-1.22988	3.15884
TRIM69	-1.22979	6.527
CCNC	-1.22819	7.13352
KIAA1715	-1.22793	6.32625
LAMC2	-1.22775	3.68959
TRPC1	-1.22774	7.20992
ARL5B	-1.227	6.14853
ATRX	-1.22693	6.92305
SLC17A5	-1.22675	5.45045
RAB31	-1.22581	6.74637
DENR	-1.22526	6.98796
DFFA	-1.2245	6.46737
RP11-359E7.3	-1.2235	1.62949
UBXN2A	-1.22319	6.52994
CEBPD	-1.22273	4.2354
DUSP10	-1.22269	4.58956
OPA1	-1.22244	6.85313
CXCL5	-1.22198	3.34903
C6orf89	-1.22101	7.36322
PGRMC2	-1.22036	6.07741
SERPINB1	-1.21989	6.82174
FZD7	-1.21975	7.14142
RPRD1B	-1.21936	6.64976
DIAPH3	-1.21921	5.76498
DPH3	-1.21889	5.62565
ZCCHC10	-1.2185	6.17599
PFKFB2	-1.21833	6.75542
MAPK1	-1.21734	6.34126
RTCA	-1.2173	7.05791
ISCA1	-1.21712	6.4613
BOLA3	-1.21678	5.52908
SHCBP1	-1.21612	6.54945
SEC61A2	-1.2159	6.83302
OXCT1	-1.21574	6.4542
ANKRD55	-1.21573	2.96787
TATDN2P2	-1.21567	2.67401
MRPL19	-1.21518	6.5659
PLEKHA1	-1.21493	6.95663
C12orf56	-1.21489	3.34306
ACER2	-1.21475	4.64783
CTC-281F24.3	-1.2147	3.63707
AMIGO2	-1.21462	4.7797
KLF8	-1.2143	6.36928
PUS10	-1.21405	5.29666
MRS2	-1.21385	5.8033
AC073065.3	-1.21382	1.42575
SFRP1	-1.21322	5.67366
RNASEH1P1	-1.21313	4.81539
ATP5F1	-1.21216	6.75313
LIMS2	-1.21184	4.28927
COQ10A	-1.21181	7.04619
ZNF185	-1.21171	5.9418
PACS1	-1.21148	5.60161
PTPN11	-1.21107	7.01548
CD55	-1.21046	5.19614
ESRP2	-1.21006	5.33218
VHL	-1.20959	4.69477
CLN8	-1.20942	5.58949
TMEM14C	-1.20932	5.32852
C8orf88	-1.20916	5.00729
AIFM1	-1.20911	6.91669
TNIK	-1.20902	6.7473
TNFRSF21	-1.20893	6.39935
GULP1	-1.20859	6.51402
DMKN	-1.20858	6.40133
S100A10	-1.2084	4.59997
PIGS	-1.20835	6.90493
KIAA1586	-1.20823	5.71813
OR2A7	-1.20787	2.62895
TCEA1P2	-1.20779	1.44347
AC010642.1	-1.20738	2.13954
SCAF11	-1.20735	7.30455
NRAS	-1.20733	5.5767
MT-ND2	-1.20708	5.75391
PAPD4	-1.2069	7.27622
CCDC91	-1.20675	5.50994
RP11-474G23.1	-1.20635	1.79079
MBNL1	-1.20626	6.44663
FAM120A	-1.20604	6.95463
PDGFRA	-1.20595	7.37004
ADCY9	-1.20588	6.43507
FHOD3	-1.20379	5.7829
BCKDHA	-1.20342	4.82751
ZNF558	-1.20299	4.36567
MCOLN2	-1.20278	2.85422
USP38	-1.20228	6.67593
SOAT1	-1.20218	6.71917
SDC3	-1.20192	6.80417
ARNTL2	-1.20144	5.56994
CCDC43	-1.20116	6.77783
UHRF1BP1	-1.20077	7.11127
PRADC1	-1.20075	5.69239
PANK3	-1.2005	6.57443
GDE1	-1.20004	5.97807
ODCP	-1.19897	2.46519
RP11-798K23.5	-1.19847	2.49722
PARS2	-1.19845	4.16817
EAF2	-1.19842	3.70832
PDHA1	-1.1984	7.11034
TMX2	-1.19827	6.90976
MAP2K1	-1.19819	7.15472
EDA	-1.1976	6.31006
ST3GAL1	-1.19716	7.23054
TOMM70	-1.1971	5.68685
ATP11A	-1.19506	6.3381
DNAJC16	-1.19464	7.16176
NTF4	-1.19462	3.69373
ZXDA	-1.19461	4.90468
BAK1	-1.19308	7.05835
MTND4P12	-1.19307	2.44126
RBM14-RBM4	-1.19305	3.29341
GARS	-1.19208	7.17939
SOCS5	-1.19139	6.25348
TIPRL	-1.19102	6.03209
ZDHHC23	-1.19074	5.70098
MOCS2	-1.18948	5.70295
CENPL	-1.18907	5.65664
CRYBA1	-1.18836	3.03234
CLEC4E	-1.18793	3.96938
FAM81A	-1.18756	5.26571
PTER	-1.18749	5.66281
TOMM22	-1.18716	6.12691
ZNF192P1	-1.18659	4.22627
ETS1	-1.1858	5.18623
PPARA	-1.18577	6.26997
KIAA1143	-1.18557	5.7673
LZIC	-1.1847	5.47268
NFAT5	-1.18408	6.51644
SH2D4A	-1.18356	4.58606
ZNF597	-1.18205	4.56799
ZNF724P	-1.1817	3.71237
THAP5	-1.18168	6.38628
GOLGA6B	-1.18067	2.26913
RAP2A	-1.17997	7.35068
CHAC1	-1.17982	4.3309
TM9SF3	-1.17968	6.18454
IL17D	-1.17968	5.43485
RBM27	-1.17936	6.17939
PRDX3	-1.17867	5.93609
WDR1	-1.17788	6.73506
LTBP1	-1.17765	6.741
AMZ1	-1.17685	3.07443
SLAIN2	-1.17679	6.72073
NR1D2	-1.17645	6.38525
SNURF	-1.17622	2.84404
RPS28P7	-1.17572	3.16099
APPL1	-1.17558	6.3635
FNDC9	-1.17541	1.40503
[truncated: 15,447 more rows]

## Sheet: 3b
3b
gene	DD-RS3-GC1_S1	DD-RS3-GC2_S2	DD-RS3-GC3_S3	DD-RS6-M1_S1	DD-RS6-M2_S2	DD-RS6-M3_S3
A1BG	1.19321	1.10776	1.10276	3.9837	3.20915	3.28506
A1BG-AS1	3.91322	2.93904	3.30706	6.23884	4.54059	4.63024
A1CF	0	0	0.00425198	0.103133	0.0758564	0.0270601
A2M	259.872	251.869	262.099	282.852	278.65	314.731
A2M-AS1	2.39808	2.90716	2.57669	3.37002	2.98572	3.7861
A2ML1	0.0174629	0.00911941	0	0.0312335	0.0114864	0.0393363
A2MP1	0	0	0	0	0	0
A3GALT2	0	0	0	0.382058	0.481734	0.103109
A4GALT	4.43435	4.61454	4.36614	5.09514	4.24254	4.48582
A4GNT	0	0	0	0	0	0
AA06	0	0	0	0	0	0
AAAS	31.0393	32.151	28.7432	54.1136	51.9525	51.6911
AACS	9.59323	10.5631	11.4511	8.92287	7.25379	8.88772
AACSP1	0.0215295	0.224862	0.0381016	0.718796	0.736388	0.58196
AADAC	0	0.0577078	0.0244457	0.032941	0.10903	0.0933454
AADACL2	0	0	0	0	0	0
AADACL3	0	0	0	0	0	0
AADACL4	0	0	0	0.0341708	0	0
AADAT	7.92908	7.8092	7.15466	13.7462	15.5091	14.8252
AAED1	9.6834	8.42311	9.07108	3.25055	3.39949	4.06185
AAGAB	17.3545	18.634	18.3718	14.9354	16.3221	15.9599
AAK1	7.94062	7.42638	7.53497	3.90701	3.5979	3.91614
AAMDC	23.1769	24.3714	23.7173	27.8235	28.0008	32.7628
AAMP	49.043	52.4475	50.1333	61.7108	63.8654	61.9315
AANAT	0.111865	0.0934685	0.158377	0.320124	0.0882967	0.176388
AAR2	14.7327	14.3023	15.8499	15.8966	16.6687	16.1323
AARD	0.786564	0.958432	1.34561	0.406414	0.793303	0.620125
AARS	61.6346	60.9048	61.3072	54.1403	54.5984	52.6237
AARS2	6.791	6.99113	6.55151	15.2204	13.247	14.3877
AARSD1	0.240313	0	0	0.0409348	0	0
AASDH	3.78489	3.00009	3.03016	4.41899	4.83092	4.52928
AASDHPPT	40.0344	39.5909	40.7548	25.9757	28.2063	25.4944
AASS	13.2447	12.2535	11.5049	19.895	19.3414	18.9335
AATF	22.2651	23.1174	22.6047	24.8532	24.4853	23.8451
AATK	1.93043	1.91745	1.71515	4.76331	2.5188	3.27463
AATK-AS1	0.118774	0.0310129	0.1051	0.106218	0.351563	0.0334433
ABAT	12.2953	10.7489	12.6942	18.2212	19.139	17.5274
ABCA1	16.4249	15.8325	15.7671	3.14269	3.27288	2.57269
ABCA10	0.332839	0.146776	0.143987	0.0970124	0.194603	0.233253
ABCA11P	4.76916	5.31658	4.72299	6.18752	5.46126	5.51058
ABCA12	0.0449777	0.0574153	0.0574879	0.0953426	0.0854666	0.106944
ABCA13	0.0517754	0.0170766	0.0192903	0.149465	0.143393	0.150388
ABCA17P	0.0223624	0.0583899	0.0197877	0.146654	0.102964	0.163711
ABCA2	8.92845	8.63485	8.28214	24.7384	16.9552	19.0142
ABCA3	7.01376	7.31802	7.53885	11.2378	10.1476	10.806
ABCA4	0.0191756	0.0534069	0.0735274	1.92824	1.58923	1.59099
ABCA5	3.93385	3.72802	3.73273	3.76797	4.21623	4.17198
ABCA6	0.111799	0.0269462	0.129367	0.0205087	0.124448	0.0290579
ABCA7	5.89085	5.56866	5.20055	10.8776	6.64631	8.11682
ABCA8	0.696985	0.522227	0.697184	1.77957	1.56471	1.79185
ABCA9	0.158982	0.117616	0.128955	0.205363	0.156858	0.111911
ABCB1	0.029788	0.0103705	0.0351446	0.580135	0.483304	0.369047
ABCB10	10.1846	10.6265	12.3294	5.65171	5.67101	5.56855
ABCB11	0.465983	0.534403	0.549778	1.20931	1.20198	1.15256
ABCB4	1.39729	1.38579	1.47539	1.55408	1.66825	1.83823
ABCB5	0	0	0	0.310676	0.263051	0.327578
ABCB6	6.11324	6.27143	6.7137	13.82	12.0427	11.3064
ABCB7	11.9475	11.3563	12.0799	9.96108	10.1857	10.3686
ABCB8	5.44911	5.55695	5.46056	13.8438	11.1364	12.4415
ABCB9	2.16402	2.15368	2.3159	2.44523	2.02706	2.00344
ABCC1	10.016	10.0139	10.3841	11.526	12.097	12.7029
ABCC10	4.9411	4.55402	4.37966	10.629	7.99504	9.16766
ABCC11	0.162195	0.199297	0.126637	0.0455053	0.138064	0.0214915
ABCC12	0	0	0.00801771	0.010804	0	0
ABCC13	0	0	0	0	0	0
ABCC2	0.219309	0.109945	0.13196	0.815874	1.1771	0.899092
ABCC3	0.106344	0.0555345	0.0313668	0.443806	0.408035	0.319395
ABCC4	2.00801	1.7998	1.85436	2.20275	2.74724	2.3356
ABCC5	22.728	22.8456	21.5781	30.8404	27.4167	27.7092
ABCC5-AS1	0	0	0	0	0	0
ABCC6	1.07436	0.850335	0.995224	1.41114	1.1373	1.21003
ABCC6P1	0.411966	0.322703	0.410102	1.04384	1.55811	1.10197
ABCC6P2	2.91838	2.28604	2.05417	1.42356	1.30882	2.31578
ABCC8	0.00914764	0	0.0242834	2.81411	2.61136	2.40056
ABCC9	0.0443529	0.0669118	0.06105	0.229169	0.356566	0.338576
ABCD1	12.793	13.5617	11.976	8.38135	5.61544	7.51374
ABCD2	0.157813	0.228924	0.263772	0.0731783	0.207607	0.0987458
ABCD3	23.4489	24.0699	25.8998	12.1565	13.2249	14.1664
ABCD4	14.8052	13.8431	13.6247	37.8286	32.3497	33.9214
ABCE1	25.0547	27.474	26.8234	16.1488	19.491	19.1519
ABCF1	30.8484	29.2541	30.3589	34.3489	34.6776	34.7744
ABCF2	12.8663	14.2879	14.2652	10.8781	11.276	11.4157
ABCF3	18.6069	17.2849	17.6407	25.7683	23.3761	25.2628
ABCG1	3.65002	2.82184	3.62058	1.53333	2.13598	1.96038
ABCG2	0.0957799	0.100036	0.17798	0.182729	0.176401	0.107875
ABCG4	1.80789	1.57766	1.31558	2.62369	1.89327	2.62562
ABCG5	0.0140537	0.0146781	0	0.0502716	0.0184879	0.0474851
ABCG8	0	0	0.0274226	0.0184762	0	0.0349041
ABHD1	0.727298	0.262943	0.346533	0.900565	0.919977	0.819142
ABHD10	13.3505	12.8282	12.7585	12.4763	13.5014	14.5665
ABHD11	10.2338	10.6429	10.6195	12.2546	12.0275	10.8134
ABHD12	27.9222	30.605	26.427	19.3502	20.5189	19.18
ABHD12B	0	0	0	0.194935	0.138258	0.131522
ABHD13	7.75441	7.76689	8.13549	2.39052	2.85817	2.69569
ABHD14A	6.55068	6.53276	5.87128	11.7415	12.9541	13.6134
ABHD14A-ACY1	0	0	0	0	0	0
ABHD14B	6.62915	6.34171	4.91377	8.43139	7.25469	8.05061
ABHD15	2.88058	2.67428	2.78289	2.73783	3.13043	2.77415
ABHD16A	12.5324	12.8724	11.624	24.328	24.5314	24.6801
ABHD16B	0	0	0.0233308	0	0	0
ABHD17A	12.1312	12.552	10.5008	19.2116	12.7075	13.4931
ABHD17B	7.59809	7.03926	7.47034	7.16393	8.57019	8.27234
ABHD17C	4.76204	4.53844	4.8634	7.28695	8.24836	6.68191
ABHD2	10.0063	9.65271	11.1039	7.32034	7.87531	8.3147
ABHD3	4.03937	4.19932	4.07074	5.307	5.16627	5.0339
ABHD4	21.9923	22.3902	21.7912	19.9204	19.5612	21.9197
ABHD5	5.91349	5.67373	6.0996	3.24392	3.56744	4.02965
ABHD6	4.56801	3.966	4.40803	5.85024	6.89959	7.13505
ABHD8	7.10243	6.59899	6.26489	9.83124	7.57494	9.08442
ABI1	20.3875	20.1536	19.2144	10.8387	11.6645	11.7604
ABI2	25.7786	25.1193	26.1669	22.1236	23.6669	22.8849
ABI3	0.175875	0.114806	0.155626	0.0786409	0.231368	0.148564
ABI3BP	0.20187	0.0945141	0.0985533	1.17862	0.998154	1.19169
ABL1	16.6795	17.5765	17.5804	29.5515	27.7688	29.4789
ABL2	3.52432	3.58038	3.40355	3.54901	3.76944	3.7609
ABLIM1	139.228	141.093	144.884	32.1769	31.7347	34.4318
ABLIM2	0.54552	0.404345	0.482713	1.36388	1.42371	1.26846
ABLIM3	5.45376	5.49342	5.91936	3.42195	3.50666	2.80667
ABO	1.45314	0.92921	1.04966	4.03116	3.51118	4.07492
ABR	8.58331	7.90448	9.22147	19.273	17.1309	18.6376
ABRA	1.00319	0.976727	1.0231	0.141919	0.11184	0.0574511
ABRACL	19.3403	23.7302	21.4778	21.6072	30.327	27.2127
ABT1	8.87309	8.29525	8.05284	11.8625	12.6795	12.16
ABTB1	1.80987	1.89029	1.57607	9.50566	7.06719	8.16987
ABTB2	6.7905	6.23437	6.24533	5.81923	5.30204	5.76559
AC000099.1	0	0	0	0	0	0
AC000124.1	0	0	0	0	0	0
AC002116.7	0.414396	0.288539	0.244457	0.576468	0.0908579	0.233363
AC002398.5	0	0.022322	0.0189117	1.14677	1.0684	0.866565
AC002454.1	0.657218	0.915226	0.823864	1.04487	1.00868	1.41874
AC002463.3	0.0397849	0	0	0	0	0
AC002480.3	0.55792	0.361682	0.425591	0.206457	0.151853	0.173345
AC002511.1	0.933142	0.90077	0.975836	1.55097	1.33917	1.48093
AC003051.1	0	0	0.0581959	0	0	0
AC003102.3	0.743135	0.591817	0.632917	0.4652	0.342164	0.366178
AC003665.1	0	0.022414	0	0	0.0564635	0.0241705
AC003958.2	0.0216791	0	0	0	0	0
AC003984.1	0	0	0	0	0	0
AC004019.13	0.127385	0.0798271	0.0450876	0.121513	0	0.0286943
AC004053.1	0.078542	0.0328127	0	0	0	0.0176921
AC004603.4	0	0	0	0	0	0
AC004862.6	0	0	0	0	0	0
AC004893.11	1.01529	0.902774	0.825554	1.39056	0.920506	0.91171
AC005022.1	1.62004	0.765437	1.33112	0.459926	0.202971	0.390989
AC005029.1	0	0	0	0	0	0
AC005062.2	0	0	0	0.135852	0.299765	0.192482
AC005235.1	0	0	0.0147405	0	0	0
AC005264.2	0	0	0	0	0	0
AC005358.3	0	0	0	0	0	0
AC005550.4	0	0	0	0	0	0
AC005592.2	0.305558	0.797837	0.337973	0.36434	0.401969	0.172072
AC005594.3	0	0.0159256	0	0	0	0
AC006004.1	0	0	0	0	0	0
AC006145.4	0	0	0	0.0210619	0	0
AC006196.1	0	0	0	0	0	0
AC006262.5	0.0569669	0	0.0252041	0.0339629	0	0
AC006272.1	0.732622	0.446352	0.270114	0.87356	0.562206	0.550093
AC006372.4	0	0.0120789	0.0102335	0.137898	0.136926	0.117229
AC007038.7	6.68086	5.16985	4.43376	2.49846	2.07736	2.49678
AC007040.7	0	0	0	0.0591473	0	0.0558688
AC007099.1	0	0	0	0	0	0
AC007131.1	0	0	0	0	0	0
AC007163.3	0.0456847	0	0.0606373	0	0	0
AC007163.6	0	0.111533	0.141741	0	0	0
AC007246.3	2.54878	2.40942	2.46934	2.32923	1.78662	1.92773
AC007359.6	0	0	0	0	0	0
AC007365.1	0	0	0	0	0	0
AC007386.2	0	0	0.0136796	0	0	0
AC007392.3	0.795749	0.639312	0.758297	1.16779	1.77155	1.172
AC007392.4	0	0	0	0	0.0716299	0
AC007403.2	0.297786	0	0.13175	0.0887679	0.195872	0.33539
AC007405.4	0.477824	0.0831758	0.211406	0.664703	0.523824	1.16602
AC007461.2	0	0	0	0	0	0
AC007463.2	0	0	0	0	0	0
AC007551.3	0.931388	0.742379	0.70487	0.935211	1.22526	0.952386
AC007682.1	0	0	0	0.0283499	0	0.0267784
AC007740.1	0	0	0	0	0	0
AC007743.1	0.130749	0.2341	0.115695	0.512248	0.761728	0.568003
AC007750.5	0	0	0	0	0	0
AC007773.2	0.689353	0.77141	0.566416	0.528407	0.647757	0.720948
AC007879.2	0.389574	0.24413	0.0689443	0.464518	0.204997	0
AC007880.1	0	0.0740273	0.0209059	0.0845132	0.0932417	0.106438
AC007966.1	0.19139	0.099947	0.0282258	0.266243	0	0.287412
AC008697.1	0	0.123816	0.078675	0.106016	0	0.133519
AC008703.1	0	0	0	0	0	0
AC009120.4	0	0	0.171576	0	0	0.0545964
AC009227.2	0	0	0	0	0	0
AC009264.1	0.0304465	0.0635987	0.134706	0	0	0
AC009299.3	2.28519	2.61306	2.49275	0.281877	0.103663	0.310628
AC009473.1	0.0800458	0.125404	0.035415	0.334056	0.105302	0.0901541
AC009501.4	0.0849465	0	0.0375832	5.39359	4.44203	3.70736
AC009518.4	0	0	0	0	0	0.042913
AC009948.5	5.34193	5.38578	5.39631	4.30775	4.77296	4.03419
AC010091.1	0	0.0102103	0	0	0	0
AC010127.3	0	0.021218	0	0	0	0
AC010226.4	0	0.471397	0.149767	0.134542	0.296876	0.317712
AC010524.2	0	0	0	0	0	0
AC010731.4	0	0	0.030113	0	0.0447687	0
AC010890.1	0.088186	0	0	1.26181	0.580053	0.595934
AC010975.1	0.13999	0	0	0.751144	0.644562	0.630674
AC010987.6	0	0	0	0	0	0
AC011298.2	0.0137807	0	0	0.115022	0.0362576	0.263856
AC011343.1	0	0	0	0	0	0
AC011518.1	0	0	0	0	0	0
AC011609.3	0	0	0	0	0	0
AC011718.2	0	0.0241637	0	0	0	0
AC011738.4	0	0	0	0.114887	0.0633762	0.0180865
AC011747.4	0.291376	0.19366	0.15001	0.0505352	0.0348465	0.0119335
AC011747.7	0.506074	1.08821	0.842935	0.922893	0.430781	0.704096
AC011899.9	0	0	0	0	0	0
AC012075.2	0	0	0	0	0	0
AC012309.5	0.0623526	0.0217077	0.0919563	0.470868	0.574183	0.351133
AC012314.8	0.12388	0.176434	0.179374	0.684845	0.622239	0.659569
AC012494.1	0	0	0	0	0	0
AC012507.3	0.0247368	0	0.0218888	0.0294955	0.0650837	0.195024
AC015922.6	0	0	0.0435705	0	0.129551	0
AC016582.2	0	0	0.0724397	0	0	0
AC016629.8	1.86876	1.87672	1.5423	1.86402	1.51286	1.49761
AC016738.3	0	0	0	0.217257	0	0
AC016910.1	0	0	0	0	0	0
AC016995.3	0	0.0431663	0	0	0.0543704	0.0930982
AC017060.1	0	0	0	0.126324	0.13937	0.119322
AC018464.3	1.32466	1.79857	1.11354	0.157949	1.3941	0.895165
AC018470.4	0	0	0	0.107272	0.0986258	0.101326
AC018647.3	2.19563	2.29319	2.22544	0.142801	0.525163	0.449617
AC018705.5	0	0	0	0	0	0
AC018742.1	0.0220154	0.0459872	0.0779229	0.0787518	0.0868853	0.0743866
AC018799.1	0.043238	0.0451592	0	0.103112	0.0568806	0.194793
AC019048.1	0	0	0	0	0	0
AC019118.2	0	0.12519	0.0353545	0.190563	0.183964	0.1575
AC020571.3	0.311555	0.357938	0.441096	0.297192	0.163943	0.315809
AC022007.5	3.72738	3.40315	2.9706	2.00147	1.62366	1.39009
AC022173.2	0	0	0	0	0	0
AC022311.1	0	0.03658	0	0.0208807	0	0
AC024592.9	0	0	0.0348784	0.187997	0.103707	0.044394
AC027269.2	0.0399887	0	0	0	0	0
AC037193.1	0	0	0	0	0.0608111	0.0520633
AC058791.1	0.189157	0.0658538	0.0371952	0.100242	0.24884	0.094686
AC068831.10	0.346865	0.301898	0.127887	0.413593	0.79854	0.423223
AC068858.1	0	0	0	0	0	0
AC069277.1	0	0	0	0	0	0
AC072062.1	0.271763	0.24017	0.221976	0.249264	0.165004	0.211902
AC073128.10	0	0	0	0.221348	0.122104	0.104539
AC073133.1	0.0173561	0.0181273	0.0153579	0.0413899	0.0456647	0.0781914
AC073283.4	0.919842	0.836176	0.783793	0.832752	0.941168	0.901705
AC073321.3	0	0.0826138	0	0	0	0
AC073628.1	0	0	0	0	0	0
AC074138.3	2.82846	2.82284	1.33483	0.974303	1.07493	0.99109
AC074286.1	1.45715	1.39977	1.09837	0.922361	0.769134	1.07385
AC074289.1	0.681943	0.56386	0.628573	3.45581	2.99037	2.88023
AC078941.1	0.0222985	0.0232892	0.0591936	0	0.146671	0.0251143
AC079117.1	0	0	0	0	0	0
AC079145.4	1.34372	1.31837	0.468401	0.776835	0.6428	0.733776
AC079586.1	0	0	0	0.0504609	0	0
AC079610.2	0.0542605	0.0283357	0.0240067	0.0970482	0.0713809	0.0916688
AC079776.3	0	0	0	0	0	0
AC087859.1	0.0349063	0.0911431	0	0.0416213	0.1148	0.157257
AC090044.1	0	0	0	0.086993	0.0799814	0.0547807
AC090505.6	0	0	0.0113615	0	0	0
AC091729.9	2.85019	2.55619	2.56316	1.4222	1.67097	1.70974
AC091878.1	0.0282429	0.0147489	0.0249913	0.420952	0.445851	0.413523
AC091969.1	0.0430195	0.044931	0.133233	0	0.0282966	0
AC092295.7	3.73774	3.85996	3.27025	4.70717	3.86737	3.83135
AC093375.1	1.09948	1.35445	1.12258	1.44546	1.33514	0.952561
AC093391.2	1.53871	1.2596	0.772776	1.04133	1.14888	0.421546
AC093590.1	0	0	0	0	0.0262582	0
AC093690.1	0	0	0	0	0	0
AC095067.1	0	0	0	0.0404455	0	0
AC096559.1	0	0	0	0.0803671	0.0665006	0.0569343
AC097468.4	0	0	0	0	0	0
AC097500.2	0.928795	1.4551	1.1643	1.10747	0.712747	0.958911
AC097662.2	0.655051	0.664609	0.430585	0.401691	0.664766	0.379425
AC098823.3	0	0.0749826	0	0.0856037	0.0708337	0.0202147
AC099342.1	0	0	0	0	0	0
AC104024.1	0	0	0	0	0	0
AC104134.2	0	0.0279951	0.0237181	0.127842	0.105784	0
AC104653.1	1.11114	0.663151	0.912986	0.851721	1.25292	0.8939
AC104654.1	0	0	0	0	0.0340341	0
AC104654.2	1.09506	0.816939	1.52269	0.746125	0.54879	0.352384
AC104655.2	0.490333	0.25606	0.21694	0	0	0.0920421
AC104777.2	0	0	0	0	0	0
AC104777.4	0	0	0	0	0	0
AC104820.2	0	0.0253144	0	0.0289001	0	0.0272982
AC105053.3	0.0753326	0.0472079	0.0266638	0.0718598	0.0396407	0.0509075
AC105253.1	0	0	0	0	0	0
AC105339.1	0	0	0	0.122985	0.135687	0.348503
AC105760.3	0.146924	0.0657652	0	0.0750807	0.0828351	0.0236397
AC107070.1	0	0	0	0	0	0
AC107622.1	0	0	0	0.0273567	0	0.0258403
AC108142.1	0.425698	0.622458	0.357852	0.253796	0.336009	0.335619
AC109828.1	0	0	0.0985386	0	0	0
AC113607.2	0	0	0	0	0	0
AC116035.1	0	0	0.1459	0	0	0
AC125421.1	0	0	0	0	0	0
AC131097.3	0.569075	0.424543	0.791303	0.678551	0.534737	1.28188
AC136896.1	0	0	0	0	0	0
AC137932.6	0.349744	0.202935	0.206318	0.139008	0.102243	0
AC144449.1	0.435092	0.227212	0.240624	0.129698	0.21464	0.183763
AC145110.1	0	0	0	0	0	0
AC147651.4	0.214474	0.485341	0.253041	0.0426222	0.0470242	0.241558
AC159540.1	2.75783	2.64523	2.0917	14.9654	12.9571	16.2277
AC159540.1-2	1.20833	2.16346	1.51356	2.7693	2.14698	2.20929
AC226118.1	0.562671	0.326485	0.331927	0.372731	0.274151	0.234714
ACAA1	33.9359	38.1758	30.9254	35.4624	34.4436	35.3282
ACAA2	79.7556	78.5199	84.1351	57.4229	67.6854	63.2391
ACACA	5.56693	5.57113	5.6705	9.76444	9.05354	9.64641
ACACB	10.4602	9.29701	8.52057	12.3997	8.56025	9.82466
ACAD10	8.53987	8.0262	7.71808	13.2416	12.0144	12.9186
ACAD11	0.302873	0.206302	0.372873	0.471049	0.537023	0.860216
ACAD8	13.7839	14.6655	14.568	11.4435	11.2018	11.9989
ACAD9	10.5251	10.3787	10.7006	13.6495	11.8745	13.0357
ACADL	3.20654	2.52282	2.46238	2.00433	2.22993	2.27506
ACADM	51.5711	51.7338	57.3641	18.4415	18.8816	19.0204
ACADS	12.1891	12.0929	11.5855	9.14565	7.0053	7.81335
ACADSB	16.7807	15.3448	17.4084	5.3664	5.46441	5.21986
ACADVL	100.215	100.823	97.7823	237.042	190.884	213.129
ACAN	0.0941242	0.0327688	0.0694062	0.193287	0.261403	0.270915
ACAP1	0.316901	0.428329	0.280415	0.355637	0.588551	0.314929
ACAP2	11.2633	10.6883	11.2096	5.16135	5.64424	5.68422
ACAP3	4.39714	4.52031	3.87865	56.7171	37.0174	39.4091
ACAT1	35.8285	34.8954	34.3688	24.574	26.3039	24.7296
ACAT2	7.02275	8.92355	8.32299	43.6221	50.362	45.8585
ACBD3	28.7922	28.1372	32.0675	9.00565	9.31369	9.86751
ACBD4	3.86998	3.72561	3.54353	4.67465	3.9843	4.6998
ACBD5	18.3645	17.7544	18.9195	6.00757	7.04576	6.78326
ACBD6	29.3537	29.4776	29.41	33.3766	33.2405	31.4939
ACBD7	2.0148	1.58187	1.91808	3.47933	4.33222	3.41168
ACCS	5.46342	4.74901	4.75643	13.7854	10.8272	11.7112
ACCSL	0	0	0	0	0	0
ACD	4.09341	4.32227	3.4032	23.3316	20.8594	19.2013
ACE	0.385812	0.374841	0.484301	1.41219	0.932465	1.3137
ACE2	5.20743	4.95071	5.38768	0.668683	1.01879	1.21812
ACER1	0	0.0899033	0	0	0	0
ACER2	1.95636	1.80976	1.95369	0.949745	0.845621	0.975795
ACER3	8.84782	7.7441	8.29591	3.96363	5.21094	4.64068
ACHE	0.855594	1.19148	0.841208	5.79726	4.69874	4.98645
ACIN1	35.4935	36.4422	31.4499	58.0117	48.0024	50.1701
ACKR2	0.332217	0.280887	0.405956	0.113179	0.14568	0.195994
ACKR3	3.12178	3.17469	2.96227	10.5548	12.7526	12.0747
ACKR4	0.03609	0	0.0319349	0.0645492	0	0.101619
ACLY	31.2521	31.0946	31.1653	44.0184	46.3602	46.9509
ACMSD	0	0	0	0.0666289	0.0735104	0
ACN9	10.062	9.01113	10.2934	3.36585	5.54026	4.94839
ACO1	20.6717	19.8964	22.3692	12.3856	13.5971	13.6852
ACO2	130.623	136.819	133.482	63.0869	62.1186	66.3052
ACOT1	4.26495	3.9968	4.23919	6.13036	6.64822	6.51438
ACOT11	11.4754	10.4709	10.7896	9.31956	6.776	8.32084
ACOT12	0.0213237	0.0668134	0.0377373	0.101703	0.0841553	0.192132
ACOT13	10.4734	10.4158	9.99355	6.68242	8.14348	8.52002
ACOT2	0.286402	0.192296	0.27153	8.00083	7.40081	7.60343
ACOT4	1.92439	1.77686	1.75219	0.931138	0.807169	0.942349
ACOT6	0	0	0	0.0556126	0.0613563	0.05253
ACOT7	10.7778	11.1027	10.5154	13.6423	15.3034	13.8659
ACOT8	8.23875	8.64484	8.64652	12.885	15.3752	12.3434
ACOT9	11.2453	12.5617	11.5837	11.5624	10.843	12.2426
ACOX1	13.3444	12.1095	13.252	5.7668	6.13683	6.05979
ACOX2	5.51242	5.2759	4.77579	6.06903	6.7969	6.51139
ACOX3	9.02253	8.41435	8.14921	7.95254	8.60989	7.79255
ACOXL	0.434129	0.741958	0.803217	0.235293	0.285554	0.200026
ACP1	53.9142	57.8941	55.1446	56.1316	64.6114	59.2101
ACP2	38.2689	39.1219	36.5296	26.9961	28.8948	27.9801
ACP5	0.165466	0.518453	0.209165	1.9166	2.02126	1.91685
ACP6	11.8574	13.1452	10.6034	9.19601	8.19593	8.60139
ACPL2	9.76731	8.39635	9.53764	13.4016	14.5163	13.2211
ACPP	0.69909	0.371481	0.434107	0.745832	0.871265	0.787372
ACPT	0	0	0	0	0	0.0391538
ACR	0	0.0356988	0	0.244533	0.0899295	0.307972
ACRBP	0.670373	0.829818	0.746981	2.04275	1.86177	1.42616
ACRC	1.06001	0.867736	0.925296	1.36641	0.94221	1.16161
ACRV1	0.0786344	0	0.0347905	0	0.0517227	0
ACSBG1	0	0.0656475	0.0278091	0.393468	0.413434	0.247772
ACSBG2	0	0	0	0	0	0
ACSF2	27.9825	26.0317	25.3442	30.7671	27.4883	26.3597
ACSF3	3.72778	3.82628	3.43671	4.5106	3.34582	3.49533
ACSL1	26.4309	25.6796	29.4514	15.6728	16.3163	16.6131
ACSL3	22.9678	21.2519	22.7558	10.153	11.3711	11.5252
ACSL4	21.2673	22.0381	23.8749	15.772	14.5373	17.5767
ACSL5	0.0750429	0.0391886	0.0885374	1.05884	0.970753	0.732502
ACSL6	0.0787446	0.0616825	0.0522589	0.712022	0.561114	0.502568
ACSM1	0.191477	0.177764	0.0376515	0.177576	0.27988	0.335466
ACSM2A	0	0	0	0	0.0640017	0
ACSM2B	0	0	0	0.0613572	0.0451294	0.0386375
ACSM3	0.313689	0.145612	0.277573	0.519492	0.848255	0.686976
ACSM4	0	0	0	0	0	0
ACSM5	0.153972	0.160813	0.255459	0.114745	0	0.151739
ACSS1	0.0209656	0.0218972	0.00927591	2.78738	2.45469	2.91623
ACSS2	19.2654	20.5463	19.9271	18.9697	16.3226	18.18
ACSS3	8.87552	8.84745	8.76826	8.2922	8.95648	9.14854
ACTA1	293.632	324.695	287.079	55.1245	43.901	51.2565
ACTA2	1201.56	1253.65	1199.84	723.442	675.855	772.126
ACTA2-AS1	0.0957603	0	0.16947	0.228364	0	0
ACTB	959.013	1043.78	929.103	2433.34	2436.21	2491.8
ACTBL2	0	0.0350089	0.0593207	0.0399678	0	0.0188762
ACTC1	3036.07	3181.81	3037.67	1184.01	995.485	1184.79
ACTG1	299.46	315.143	293.802	1469.87	1584.66	1512.1
ACTG1P4	1.27195	0.861046	0.896241	1.17961	0.805656	1.06117
ACTG2	1.05545	1.35956	1.24524	10.026	10.6449	15.295
ACTL10	0.115451	0.0482321	0.12259	0.357917	0.303756	0.0780179
ACTL6A	18.8683	19.7067	21.6525	37.7018	46.2174	38.4068
ACTL6B	0.329379	0.430018	0.0971524	10.7677	11.4826	11.191
ACTL7A	0	0	0	0	0	0
ACTL7B	0	0	0	0	0	0.0749149
ACTL8	0.0503243	0	0.0222652	0	0	0
ACTL9	0	0	0	0	0	0
ACTN1	129.771	137.769	133.367	76.3516	65.1116	78.4076
ACTN1-AS1	0.469049	0.163297	0	0.0932138	0.102841	0.264141
ACTN2	292.864	293.483	293.767	41.3358	35.1614	41.7466
ACTN3	2.56607	1.21519	2.05908	3.53483	2.95638	2.71061
ACTN4	89.4793	97.5534	86.1218	76.368	68.1254	75.5681
ACTR10	46.3474	46.6042	46.6277	33.4507	40.7146	40.2354
ACTR1A	85.8627	88.5883	86.8516	61.024	64.4105	64.8926
ACTR1B	26.0471	27.0962	26.2963	38.0311	37.403	37.6982
ACTR2	93.6654	98.9088	103.905	34.8153	40.6032	40.9829
ACTR3	55.6381	58.5924	60.7129	23.5944	28.9317	26.76
ACTR3B	2.63264	2.78216	2.68793	5.34946	4.85682	4.70205
ACTR3BP2	0	0	0	0	0	0
ACTR3BP5	0	0	0	0	0	0
ACTR3C	0.0794123	0.0552938	0	0	0.139292	0
ACTR5	2.69286	3.05789	3.34235	6.70193	6.70462	6.3508
ACTR6	9.13649	8.87018	10.8849	8.97539	10.8432	9.64586
ACTR8	14.5778	14.0005	13.2302	8.82172	8.24069	7.89723
ACTRT1	0	0	0.0287347	0.154882	0.0427196	0.0731486
ACTRT2	0	0	0	0	0	0
ACTRT3	1.54143	1.14646	2.10794	0.779741	1.04462	0.631303
ACVR1	14.7694	12.4806	13.4929	7.14871	9.1115	9.51203
ACVR1B	18.4502	18.283	17.843	15.3904	15.0192	15.1517
ACVR1C	0.0515884	0.0700447	0.041084	0.0430589	0.0610791	0.0987752
ACVR2A	5.20205	4.86904	5.30169	8.09534	9.25938	8.18946
ACVR2B	8.15902	7.07433	7.89763	11.8668	12.8136	11.3513
ACVR2B-AS1	0.595334	0.563494	0.279858	1.44191	1.41951	0.838143
ACVRL1	0.104408	0.065428	0.101626	0.597566	0.370846	0.540924
ACY1	0.195344	0.145731	0.395094	0	0	0.0314303
ACY3	0	0.0376211	0.0318735	0.0859001	0.473859	0.162277
ACYP1	12.8053	12.4859	11.331	22.0861	21.8186	20.3297
ACYP2	9.60255	10.3888	8.7001	4.6073	6.19036	5.51531
AD000090.2	9.8719	9.91975	8.73533	9.67762	8.40539	8.59012
ADA	7.26044	7.77421	7.72023	7.0203	6.74207	8.89882
ADAD1	0	0	0	0	0	0
ADAD2	0	0	0	0	0.0267368	0
ADAL	6.32	6.46227	7.13509	3.83004	4.42505	3.53237
ADAM10	38.5851	36.8506	40.6042	15.384	18.7473	17.8524
ADAM11	15.5627	13.5403	14.0737	30.5307	20.2419	21.9542
ADAM12	0.806906	0.853704	0.686187	5.16054	6.04506	7.87827
ADAM15	4.75926	4.89931	4.8769	14.9698	12.6118	13.2466
ADAM17	20.0181	17.6762	18.3049	12.8177	12.9688	12.934
ADAM18	0.0143289	0.0598622	0.076075	0.0341708	0	0
ADAM19	36.2415	37.2344	38.02	9.07226	9.28646	10.8175
ADAM1A	2.32485	1.75653	1.82375	9.16166	7.87374	7.59532
ADAM2	0.017525	0.0366073	0	0.062689	0	0
ADAM20	0.116557	0.0760849	0.0257844	0.0347449	0.115	0.098457
ADAM20P1	0.431441	0.273585	0.32723	0.385829	0.5473	0.555342
ADAM21	0.0351552	0.0734345	0.0933232	0.0838364	0.115619	0.138581
ADAM21P1	0	0	0	0	0	0.0257394
ADAM22	1.20604	1.12077	1.13861	2.19671	2.42984	2.21399
ADAM23	6.26331	5.55959	5.86321	11.2906	11.7652	12.5242
ADAM28	1.30108	0.858924	0.912341	4.81513	3.13256	4.79707
ADAM29	0	0	0	0.016128	0.0177937	0.030468
ADAM30	0	0	0	0	0	0
ADAM32	0.858577	0.663577	0.638171	0.900895	1.03912	1.04436
ADAM33	0.354585	0.269339	0.313761	5.8295	4.57984	6.26879
ADAM3A	0	0.0176689	0	0	0.0445099	0
ADAM5	0.0545131	0	0.0482369	0	0	0
ADAM7	0	0	0	0	0.0303606	0
ADAM8	0.571216	0.488125	0.436526	3.48292	2.30558	2.41256
ADAM9	73.0333	71.3029	77.8874	13.5535	14.773	14.848
ADAMDEC1	0	0	0.0169957	0.045804	0.0252673	0.0865301
ADAMTS1	4.07758	3.31237	4.02684	10.2762	11.4038	10.421
ADAMTS10	2.76138	2.89423	2.46927	21.3091	14.4155	16.7332
ADAMTS12	2.87292	2.51693	2.91846	1.80295	2.03889	1.95846
ADAMTS13	2.20906	1.91648	1.91532	11.2052	6.38633	7.52427
ADAMTS14	0.186632	0.241335	0.188736	6.65485	4.26734	5.265
ADAMTS15	11.1681	12.5101	12.6132	2.96937	2.58265	3.18334
ADAMTS16	0.1977	0.167154	0.224921	2.3012	2.13017	2.54476
ADAMTS17	0.744905	0.739865	0.594521	1.05366	0.87426	1.02815
ADAMTS18	0.276474	0.189755	0.300561	7.99662	8.60428	9.81315
ADAMTS19	4.46276	3.44053	4.00595	11.9262	11.1607	10.8403
ADAMTS2	0.397398	0.380468	0.404392	5.17284	4.67023	5.31131
ADAMTS20	0.465572	0.315642	0.390287	1.9868	1.81592	1.39831
ADAMTS3	2.17163	2.07491	2.33439	4.58419	5.42797	4.69244
ADAMTS4	0.410761	0.259665	0.296514	0.747561	0.639907	0.913091
ADAMTS5	0.0387679	0.0202452	0.0343045	0.416033	0.561	0.649495
ADAMTS6	2.97016	2.4023	2.45147	5.33921	5.11935	6.35668
ADAMTS7	2.27841	1.87279	2.25628	20.5078	13.4392	15.7303
ADAMTS7P1	0.0093058	0.00971928	0.041172	0.011096	0.0612099	0.0104809
ADAMTS8	0.270675	0.295552	0.228625	3.59422	4.24058	3.50585
ADAMTS9	34.5368	33.1458	35.5548	8.73965	8.59283	9.43067
ADAMTS9-AS2	1.15596	0.856099	0.576526	0.626515	0.387084	0.591788
ADAMTSL1	0.0526801	0.0244537	0.108768	2.05194	1.77875	1.7602
ADAMTSL2	1.93839	1.66142	1.56607	3.9945	2.86874	3.54765
ADAMTSL3	0.19742	0.2461	0.219772	0.197431	0.217822	0.200833
ADAMTSL4	23.7112	24.6171	23.634	8.37706	5.35147	7.28744
ADAMTSL4-AS1	0.542395	0.141624	0.159983	0.485053	0.297305	0.152722
ADAMTSL5	1.07789	1.25445	1.34894	2.11149	1.39774	1.92508
ADAP1	0.537274	0.508539	0.653697	1.76174	1.34733	1.45607
ADAP2	0.270773	0.194428	0.209648	0.161431	0.467523	0.381208
ADAR	25.0792	25.3477	26.6022	34.0019	33.4253	32.9181
ADARB1	6.40142	5.90595	5.59664	10.6389	8.02661	9.46691
ADARB2	0.00555741	0	0.00983515	0.410844	0.336302	0.369294
ADARB2-AS1	0	0	0	0	0	0
ADAT1	6.03042	5.21245	5.70414	4.63355	2.83816	3.83511
ADAT2	2.1373	2.03645	1.94652	2.65278	2.58147	2.5902
ADAT3	1.15195	1.05274	1.09577	2.71277	1.47753	1.91369
ADC	1.4705	1.19676	1.55468	3.59785	3.46698	4.15124
ADCK1	6.85423	6.56769	5.87961	15.4709	11.7744	12.4886
ADCK2	5.42395	5.00404	5.90336	6.96321	6.73099	7.02523
ADCK3	4.767	4.38588	4.86825	7.446	7.38034	6.88283
ADCK4	8.32371	7.3624	7.11477	15.8912	15.1727	15.8256
ADCK5	3.33805	3.90375	3.86898	8.10057	7.08172	7.01613
ADCY1	1.6729	1.60352	2.00257	3.51452	3.10104	2.92412
ADCY10	0.270767	0.166352	0.147984	0.0949575	0.199053	0.0896941
ADCY10P1	1.85503	1.44506	1.74122	4.14272	3.24929	3.02427
ADCY2	0.157209	0.126877	0.233956	3.60418	4.78487	4.05631
ADCY3	2.32919	2.85575	2.87647	5.78395	6.08823	5.81693
ADCY4	0.100703	0.105177	0.0668315	0.390245	0.480228	0.425324
ADCY5	11.4409	11.5541	11.4166	9.6675	8.28907	8.83777
ADCY6	18.8339	19.3011	18.7991	27.9068	21.4229	23.6442
ADCY7	4.03963	4.27653	3.93929	2.72786	2.45828	2.61534
ADCY8	0.0766037	0.0914371	0.145252	1.59193	1.58359	1.26951
ADCY9	6.62938	6.69775	6.86688	3.80889	3.14181	3.61809
ADCYAP1	0.0873401	0.0260631	0.0552032	4.71615	4.76006	3.82236
ADCYAP1R1	0.0914173	0.0514119	0.143117	5.49211	5.58754	5.156
ADD1	53.9025	51.5447	52.8682	59.0268	54.6292	54.0064
ADD2	4.4203	4.01595	4.28787	7.97643	7.04848	6.41614
ADD3	73.8103	68.1333	75.5036	23.4692	24.6735	26.8168
ADD3-AS1	1.06092	1.03164	0.453201	1.48312	1.8288	1.11249
ADGB	0	0.00872101	0	0.497816	0.560215	0.564267
ADH1A	0	0	0	0.0744467	0	0.1758
ADH1B	0	0	0	0.0118295	0.0130512	0
ADH1C	0	0	0	0	0	0
ADH4	0	0	0	0.253796	0.217784	0.213091
ADH5	67.8918	70.7055	73.309	53.4349	64.2729	62.4648
ADH6	0	0	0	0.0480784	0.0707252	0.0605512
ADH7	0	0.0204036	0	0	0	0
ADHFE1	8.22866	9.08465	7.65299	6.92413	7.57424	7.8484
ADI1	35.0998	38.1427	36.0406	10.088	10.7963	12.6138
ADIG	0	0	0	0	0	0
ADIPOQ	0.0202319	0.0422617	0.0268539	0.012062	0	0.0113934
ADIPOQ-AS1	0	0	0.0120347	0	0	0
ADIPOR1	55.0539	57.6416	56.9374	24.0744	28.5471	27.0568
ADIPOR2	16.2058	16.0609	17.2615	15.7336	17.4764	16.7775
ADIRF	0	0.218337	0.24664	0.332351	0.0916692	0.235447
ADK	15.1263	14.7041	15.8628	9.79044	11.7038	10.6639
ADM	40.4927	41.0431	37.6894	12.7161	12.1163	11.4652
ADM2	6.58621	6.98187	7.04976	3.47581	3.24371	2.65367
ADM5	0.243889	0.416824	0.21581	3.3575	3.17925	3.42112
ADNP	32.2525	31.0184	32.5154	42.5029	43.1806	41.4739
ADNP2	8.12301	8.42371	8.79885	12.4656	11.954	11.5984
ADO	12.4234	14.5645	13.9416	7.27175	9.1807	8.58231
ADORA1	2.98269	3.11522	3.08133	2.87322	2.20351	3.39245
ADORA2A	0.0791795	0.148856	0.0840761	0.509823	0.395817	0.517235
ADORA2A-AS1	1.0085	0.702207	0.683063	0.148458	0.0163791	0.126206
ADORA2B	3.6269	3.73616	3.56104	3.22866	4.73859	4.81236
ADORA3	0	0.0127065	0	0	0	0.0137023
ADPGK	8.11925	7.69776	7.8568	12.5933	14.0796	14.2303
ADPGK-AS1	0	0	0.0151778	0	0	0.0386375
ADPRH	4.11215	4.02466	4.03632	1.65606	1.97039	1.85564
ADPRHL1	87.2802	85.9786	86.9148	11.2403	9.94793	12.6253
ADPRHL2	12.7936	13.3331	13.673	35.1322	36.0284	35.4928
ADPRM	1.59477	1.94323	1.67402	2.16256	2.75614	1.74333
ADRA1A	0.00932154	0	0.00824833	0.138935	0.202335	0.146982
ADRA1B	0.365582	0.370596	0.418637	0.0769254	0.254611	0.096882
ADRA1D	0.122951	0.128414	0.124338	0.586415	0.623873	0.375867
ADRA2A	0.0362436	0.050472	0	1.28207	1.47806	1.66003
ADRA2B	0.386053	0.164269	0.303649	0.477368	0.319764	0.322077
ADRA2C	0.59789	0.449608	0.317432	0.769942	1.32138	0.619521
ADRB1	0.179977	0.153797	0.115823	0.819382	0.710292	0.866103
ADRB2	2.29318	2.65853	3.00316	0.957016	1.23686	1.54966
ADRB3	0.247667	0.240195	0.25046	1.0125	0.814529	1.25524
ADRBK1	13.1207	13.5191	12.8253	23.4105	18.3875	19.1114
ADRBK2	4.67854	3.80115	3.97521	5.42447	5.67867	5.73515
ADRM1	42.8822	46.7538	44.3971	61.7143	61.7982	63.443
ADSL	46.0189	42.4697	42.8387	54.0868	60.4602	55.7394
ADSS	22.1341	22.4496	21.0156	16.9793	18.2236	18.6543
ADSSL1	16.5323	14.6514	14.472	6.68541	5.91819	6.98875
ADTRP	0.18265	0.238456	0.222228	0.49002	0.780909	0.720002
AEBP1	57.0264	57.6571	56.373	61.7793	46.043	55.5411
AEBP2	5.78897	5.83819	6.04002	3.33258	3.85744	4.14558
AEN	10.15	11.5659	10.5526	9.18424	8.63339	9.21567
AES	162.029	171.364	155.483	122.333	105.882	111.984
AF064858.7	0	0	0.0259296	0.0698811	0	0.165019
AFAP1	11.7141	11.1027	11.403	13.0496	12.4497	12.5464
AFAP1-AS1	0.00689136	0	0	0.00821708	0	0.00776161
AFAP1L1	18.4062	16.287	17.9196	6.41447	5.39545	6.24669
AFAP1L2	0.634509	0.512489	0.628831	1.36183	1.6249	1.67701
AFF1	23.2297	21.2309	22.9025	10.5106	10.2958	10.4796
AFF2	2.239	1.94756	2.47951	2.1792	2.64381	2.43439
AFF3	3.69757	3.43596	3.85975	4.65474	4.47848	4.78893
AFF4	25.8031	24.4512	26.2808	13.9799	15.312	15.9894
AFG3L1P	5.11099	5.4258	4.35269	25.8503	20.4392	21.5258
AFG3L2	42.5074	41.3785	45.5158	26.8126	26.6064	26.8713
AFM	0	0	0	0.0836689	0.12308	0.105375
AFMID	11.7418	12.2845	10.9405	9.83635	11.3539	10.8283
AFP	0.114828	0.023986	0.0609644	237.717	274.322	136.493
AFTPH	6.15425	6.35654	5.88778	5.02299	6.36332	5.63977
AGA	4.0748	4.41864	3.8815	7.22165	7.5867	7.52356
AGAP1	3.91073	3.631	4.29595	6.4282	5.83853	5.73384
AGAP1-IT1	0.750563	0.348405	0.25828	0.0994391	0.109709	0.328745
AGAP11	0.608525	0.372037	0.170733	0.389341	0.410027	0.317611
AGAP2	0.111046	0.0579901	0.0798372	2.95437	2.84863	3.05638
AGAP2-AS1	0.183514	0.0319447	0.081193	0.583514	0.724252	1.13679
AGAP3	10.036	9.45481	9.18728	26.3556	20.4455	21.6535
AGAP4	4.12706	3.65422	3.29217	13.2059	10.9233	10.795
AGAP5	2.89531	2.62076	2.76692	8.33153	7.18602	6.89143
AGAP6	6.18828	5.35272	4.7043	15.0998	13.2883	14.1071
AGAP7	0.134836	0.201182	0.102268	1.10246	0.658841	0.737624
AGAP9	3.27611	3.03238	3.2461	14.1283	10.3229	12.0858
AGBL1	0	0	0	0.0319697	0	0.0150988
AGBL1-AS1	0	0	0.0915702	0	0	0
AGBL2	0.253242	0.192359	0.325943	1.77058	1.78687	1.85394
AGBL3	0.704162	0.456486	0.44046	0.839625	0.958284	0.957171
AGBL4	0.0313432	0.0327359	0.0832038	0	0.247396	0.229458
AGBL4-IT1	0	0	0	0	0	0
AGBL5	9.89662	9.85759	10.2757	14.9118	15.1994	14.8663
AGBL5-AS1	0.115053	0	0.101807	0.137187	0	0.259165
AGER	2.27488	1.62847	1.51538	22.3706	18.0568	16.8411
AGFG1	12.7866	12.2123	12.7125	7.04655	8.01415	7.72252
AGFG2	2.56175	2.91789	2.82281	4.89882	3.92959	4.13733
AGGF1	12.6699	12.1916	13.1318	8.94054	10.8886	9.67312
AGK	14.9705	14.5516	13.8032	10.8079	9.80857	11.1638
AGL	23.4077	21.4862	24.3958	4.83397	5.55044	5.27145
AGMAT	1.00958	0.666778	0.801384	0.141623	0.292969	0.150495
AGMO	0.232226	0.155922	0.249523	0.13845	0.196392	0.0934115
AGO1	6.32656	6.77974	6.50204	11.1495	10.8754	10.8202
AGO2	5.86004	5.47763	5.67074	2.02601	2.35846	2.38084
AGO3	6.23144	4.89311	5.45363	3.66087	3.1115	3.93182
AGO4	11.7525	10.5328	11.551	12.095	12.3892	11.7118
AGPAT1	51.2324	49.9352	53.1441	37.0789	37.4032	36.9505
AGPAT2	12.4024	13.1115	11.5366	17.2411	16.7534	15.2292
AGPAT3	10.8798	10.6908	10.892	10.698	9.38633	10.085
AGPAT4	5.38943	5.52122	5.02233	13.9792	14.0141	12.4303
AGPAT4-IT1	1.45316	1.33455	0.864625	1.76258	1.25247	1.58023
AGPAT5	10.7357	9.58309	11.6007	7.89699	9.42655	7.92726
AGPAT6	10.1554	10.2482	10.5346	14.7813	13.5722	14.2803
AGPAT9	15.6748	16.149	17.3141	4.13324	3.8401	5.51374
AGPS	14.4909	14.7647	14.8281	6.51227	7.26522	6.8944
AGR2	0	0	0	0.0925443	0.0680682	0.32052
AGR3	0	0	0	0.43907	0.403681	0.552976
AGRN	18.6843	19.7123	18.966	49.2345	33.8874	37.7797
AGRP	0.0612916	0.12803	0.0542349	0.219248	0	0
AGT	11.2899	11.7158	11.6898	12.2733	15.0905	12.2257
AGTPBP1	9.78811	8.41311	9.99238	19.8908	19.4525	19.1422
AGTR1	0	0.0380454	0.0161165	0.6298	0.646925	0.553864
AGTR2	0	0	0	0.0385202	0.148745	0.0545776
AGTRAP	14.487	15.7803	12.463	25.1258	22.8119	27.1529
AGXT	0	0	0	0.139762	0	0
AGXT2	0	0.0187672	0	0.0857023	0.14183	0.0607139
AHCTF1	6.15513	6.1685	6.01316	10.6785	9.81562	10.5847
AHCTF1P1	0.0476959	0.0664202	0.046894	0.0189571	0.062745	0.0417814
AHCY	45.984	48.5059	46.9437	41.4135	45.4184	44.4303
AHCYL1	30.7654	28.6474	29.9673	21.4551	24.7126	23.1322
AHCYL2	5.8108	5.84045	4.91231	8.7357	8.48649	9.11862
AHDC1	10.1118	9.57275	9.36339	23.4513	15.3656	16.7254
AHI1	3.63935	3.31495	3.14599	7.3455	7.09219	7.00387
AHNAK	23.0763	22.85	23.3913	21.5723	19.6715	21.5603
AHNAK2	11.5906	11.2711	11.5051	1.68302	1.30953	1.44312
AHR	2.71351	2.52092	2.30824	2.06465	2.54414	2.82823
AHRR	0.876813	1.00217	0.709988	1.52878	1.21876	1.43473
AHSA1	59.8379	63.9988	62.6268	72.0272	82.1942	78.0931
AHSA2	14.3669	12.2143	11.0491	34.7296	31.6661	30.811
AHSG	0.0297691	0	0.0263417	35.7444	43.4306	18.7088
AHSP	0	0	0	0	0	0
AICDA	0	0	0	0.0199839	0	0.0188762
AIDA	19.6124	18.5314	21.4345	7.83845	9.34477	9.12337
AIF1	0	0	0	0.672711	0.781251	0.869526
AIF1L	11.7034	12.3755	12.7341	17.8697	18.5658	17.2222
AIFM1	41.2145	42.9856	41.3846	22.2379	20.6538	22.7881
AIFM2	9.25009	11.1208	9.46004	3.64216	3.60133	4.20298
AIFM3	0.074093	0.135424	0.196688	1.01599	0.804136	0.938808
AIG1	9.15222	9.54952	9.23166	5.31762	6.6208	6.22311
AIM1	0.0167418	0	0.00493809	0.266166	0.403777	0.364549
AIM1L	0.267837	0.261088	0.2054	0.425815	0.375835	0.412268
AIM2	0.0220154	0.0459872	0.0389614	1.18128	1.27432	1.21498
AIMP1	15.7525	16.1975	14.3836	16.3858	17.9648	18.4049
AIMP2	25.7199	28.5713	26.0336	17.0127	18.9462	17.7915
AIP	21.7234	21.34	20.8018	31.1553	32.5245	31.011
AIPL1	0	0	0	0.0776781	0.0514204	0.088047
AIRE	0	0	0	0.156018	0.0860659	0.0921064
AIRN	0	0	0	0	0	0
AJAP1	0.0988204	0.0147445	0.0749512	0.437658	0.557145	0.508798
AJUBA	14.7291	15.9198	15.0261	10.3549	9.91932	10.4303
AK1	27.9311	27.1454	26.8188	17.6572	19.1299	18.7684
AK2	23.0198	23.2206	21.9348	22.9203	26.7286	23.6421
AK3	43.6861	42.6643	45.4338	20.4036	24.0836	22.8099
AK4	35.0196	31.0392	35.1336	7.86605	9.70998	6.44472
AK5	0.0432081	0.0789739	0.0286751	0.708403	0.781567	0.851628
AK6	11.5719	14.4132	11.9886	13.2839	15.7432	14.0451
AK7	0.763621	0.689408	0.858945	2.34575	2.36668	2.41981
AK8	0.32685	0.341373	0.385626	2.33837	1.9779	2.47871
AK9	1.24814	1.02104	1.13708	2.07475	2.32948	2.1952
AKAP1	11.12	11.124	11.1789	11.7289	11.2393	10.5394
AKAP10	11.169	10.5608	10.6086	9.3082	9.87878	10.0502
AKAP11	12.8552	12.2809	13.0538	4.22636	4.15508	4.51695
AKAP12	21.1123	20.9675	22.7965	16.8851	15.6594	18.1516
AKAP13	13.135	12.4409	12.6438	10.9061	9.71392	10.2164
AKAP14	0.153698	0	0.136003	4.15403	5.52663	4.26999
AKAP17A	8.87995	8.54388	7.93338	27.7473	20.922	20.4046
AKAP17A-2	0	0	0	0	0	0
AKAP2	0.00659625	0.0137787	0.00583681	0	0	0
AKAP3	0.314414	0.273654	0.43587	0.26243	0.275746	0.413139
AKAP4	0	0	0	0.0743228	0.122998	0.0351016
AKAP5	2.4904	2.70661	2.68912	0.628327	0.64574	0.739841
AKAP6	5.65166	5.50738	5.85042	6.27674	6.08309	6.25877
AKAP7	4.37135	3.8887	3.89055	2.43947	2.90874	2.67636
AKAP8	9.305	9.33758	10.014	17.3173	16.9223	16.5981
AKAP8L	32.6106	30.923	29.9826	74.4792	61.7305	67.1338
AKAP9	8.25765	7.68567	7.48114	11.8261	10.4282	10.6476
AKIP1	7.32423	8.72566	7.89112	6.85222	5.92935	6.96191
AKIRIN1	76.3211	78.7434	86.4886	46.1878	51.8846	50.8828
AKIRIN2	25.2554	26.9345	24.6211	34.8246	36.4764	36.6069
AKNA	6.67143	6.43186	6.0262	6.1839	4.53514	4.88234
AKNAD1	0.0144171	0.0301154	0.0255145	0.739195	0.701743	0.600796
AKR1A1	36.9872	39.9307	36.0069	58.9095	65.9294	66.9599
AKR1B1	218.304	231.255	219.309	142.826	146.032	165.27
AKR1B10	0.0285008	0.0297671	0	0.169918	0.11248	0.224699
AKR1B15	0.218307	0.190005	0.338052	0.498914	0.52651	0.47126
AKR1C1	5.90853	7.0577	6.5804	11.661	13.7588	10.4409
AKR1C2	0.518294	0.576627	0.648053	2.163	2.87554	2.03042
AKR1C3	0.614897	0.617518	0.523176	0.986983	1.12003	1.14537
AKR1C4	0	0	0	0.0468415	0	0
AKR1C6P	0	0	0	0	0	0
AKR1CL1	0	0	0	0	0	0
AKR1D1	0.069117	0.108282	0.107029	0.49448	0.931981	0.544916
AKR1E2	0.858262	0.884445	0.7797	0.845985	0.647329	0.592875
AKR7A2	14.9116	12.9038	12.5778	17.162	20.3928	19.3119
AKR7A2P1	0	0	0	0.0421715	0.0465269	0.119502
AKR7A3	0.339598	0.236458	0.400666	3.19443	1.58844	1.99741
AKR7L	0.303544	0.23249	0.143252	2.63009	2.26281	2.7578
AKT1	40.6199	40.1926	40.2691	60.062	56.3995	55.3634
AKT1S1	16.6461	17.8569	17.9508	17.7337	17.5186	17.2763
AKT2	16.3172	16.9333	17.078	35.2793	27.6047	28.5646
AKT3	8.87494	8.24003	9.63306	11.1007	11.4083	11.765
AKTIP	14.7042	13.4404	15.4649	13.8074	13.5637	13.152
AL022344.4	0	0	0	0	0	0
AL022476.2	0	0	0	0	0	0
AL109763.2	0.212206	0.0738782	0	0.084343	0	0.0796679
AL121656.5	0	0	0	0.0401114	0	0.037888
AL132709.5	0	0	0.0148355	0.0999553	0.242613	0.339893
AL592528.1	0	0	0	0.0467109	0.0687135	0.147072
ALAD	32.2991	33.3692	33.9501	24.0079	21.3555	21.3071
ALAS1	42.8354	44.0805	44.8997	23.3405	24.8216	26.7787
ALAS2	0.0438864	0	0	0.0261645	0	0.0247142
ALB	0.145878	0.304719	0.129083	15.9777	5.40077	3.99013
ALCAM	21.2134	20.2994	22.1444	13.4442	14.9293	15.1974
ALDH16A1	3.4223	3.59011	3.78869	15.7654	10.5711	12.6162
ALDH18A1	14.4212	13.3704	14.0106	23.02	26.6418	26.1658
ALDH1A1	0.711593	0.330316	0.419777	101.559	93.6637	102.453
ALDH1A2	0.0493043	0	0.0436278	0.529103	0.535103	0.610836
ALDH1A3	0.442015	0.391707	0.47409	3.89695	4.33467	5.24988
ALDH1B1	21.0797	22.1437	22.6748	8.23885	7.96608	9.46574
ALDH1L1	0.0392732	0.0410182	0.092671	0.234142	0.241102	0.10321
ALDH1L1-AS1	0	0	0	0	0	0
ALDH1L1-AS2	0	0	0	0	0	0
ALDH1L2	10.261	10.1785	10.8494	2.86618	2.94158	2.36453
ALDH2	49.7819	48.4563	49.3807	38.7864	46.7993	45.2387
ALDH3A1	0.0635801	0.0498039	0.05626	0.189528	0.0836411	0.107414
ALDH3A2	31.3361	31.0927	32.1891	18.1351	19.7988	18.6182
ALDH3B1	0.207551	0.366847	0.395566	0.913768	0.903127	0.935045
ALDH3B2	0.0522426	0.0363759	0.061637	0.0207642	0.0687263	0.0196133
ALDH4A1	15.051	14.0672	15.0306	13.0349	10.4418	11.6938
ALDH5A1	8.75851	8.70306	9.25687	5.36751	6.13634	6.51856
ALDH6A1	13.8742	12.3226	12.3794	4.21353	4.28036	4.48019
ALDH7A1	26.2879	26.4651	25.8048	33.1209	37.0284	37.3327
ALDH8A1	0.622404	0.363268	0.550746	0.829449	0.939197	0.639149
ALDH9A1	39.4281	38.852	40.6068	26.5105	29.2731	28.3742
ALDOA	571.932	565.644	547.519	304.919	337.424	292.353
ALDOB	0.019302	0.0201597	0.0170798	1.44996	0.990299	0.521749
ALDOC	16.2676	13.8947	15.5536	33.6435	39.2643	28.8544
ALG1	3.25813	3.89968	3.88261	5.06173	5.63144	5.63829
ALG10	2.05092	2.23586	2.29167	1.19596	1.02407	1.06222
ALG10B	2.66905	2.34647	2.44391	0.702919	0.8549	0.684869
ALG11	2.13263	2.09413	1.85484	1.23885	1.34282	1.31388
ALG12	6.44731	7.08385	6.50755	12.5306	9.57096	11.9248
ALG13	6.29211	6.15747	6.42143	10.3186	9.86592	9.26669
ALG14	4.89173	6.02609	5.69738	7.02923	9.24025	8.0052
ALG1L	0.282846	0.26259	0.111236	1.01178	1.03359	0.778713
ALG1L2	0.0483248	0	0.0427611	0	0	0.0544274
ALG1L9P	0.133099	0.113738	0.299792	0.274126	0.206931	0.163535
ALG2	16.4654	16.9842	16.0668	10.3301	10.7169	11.3809
ALG3	11.7259	11.5265	9.92372	15.1391	13.3084	13.8684
ALG5	11.3403	12.6096	11.9801	17.8911	21.1597	19.7667
ALG6	4.60364	4.92405	4.58895	3.96814	5.30829	4.90388
ALG8	22.1616	22.7831	20.9639	21.5601	25.6775	24.5424
ALG9	7.65598	7.15292	7.66754	9.97528	10.0167	9.7124
ALK	0.0597948	0.0234193	0.033069	0.597119	0.422805	0.589275
ALKBH1	6.55286	7.73016	7.55551	5.66099	6.62562	5.87583
ALKBH2	6.7794	8.28506	7.05022	17.6255	19.7677	19.0101
ALKBH3	10.7143	11.7827	10.9597	11.6012	11.3074	11.8321
ALKBH3-AS1	0	0	0	0	0	0
ALKBH4	6.22591	7.54018	7.38454	7.18669	6.97049	7.40997
ALKBH5	71.0583	71.296	71.0943	31.9011	37.0076	36.0304
ALKBH6	7.02683	7.60325	7.23753	11.7971	10.3162	9.62365
ALKBH7	9.53674	9.98935	10.1999	17.6339	15.6368	14.9129
ALKBH8	4.93095	4.93396	4.83109	3.04256	3.76505	3.15871
ALLC	0.118549	0.216678	0.183575	0.424064	0.155954	0.233659
ALMS1	3.28965	2.54281	2.94937	5.14503	4.58498	4.6599
ALMS1-IT1	0.397736	0.221551	0.328481	0.347783	0.488349	0.537555
ALMS1P	0.557112	0.612491	0.337296	0.454512	0.617174	0.726539
ALOX12	0.543885	0.421458	0.326019	0.0418397	0.0230804	0.237123
ALOX12B	0.0935787	0.058642	0.231853	0.111581	0.0492419	0.168633
ALOX12P2	0.304509	0.300371	0.209573	0.161373	0.17804	0.133375
ALOX15	0.10468	0.109331	0.0308759	1.4146	2.52466	2.18113
ALOX15B	0	0.0180071	0	0.637292	0.816517	0.563131
ALOX15P1	0.348413	0.509452	0.3083	0.249264	0.0916692	0.0784823
ALOX5	0.914228	0.744783	0.857509	1.30812	1.13053	1.19443
ALOX5AP	0.811172	1.00125	0.293637	0.57154	0.485053	0.249166
ALOXE3	0.0386572	0.0403748	0.0570109	0.138282	0.0508544	0.0435389
ALPI	0	0	0	0.244533	0.359718	0.173234
ALPK1	0.448792	0.530641	0.494529	3.85696	3.06337	3.38567
ALPK2	101.936	98.8301	95.8925	20.0021	15.8169	19.9306
ALPK3	12.2332	11.715	12.3202	17.5018	11.9739	14.6621
ALPL	0.634258	0.920952	0.766564	9.90532	8.75082	8.27604
ALPP	0	0	0.0278933	0	0.0207343	0
ALPPL2	0	0.01961	0	0	0	0.0211468
ALS2	13.7925	13.2531	13.2739	9.91507	9.82331	10.1397
ALS2CL	0.745615	0.858324	0.732008	1.25246	0.859159	1.134
ALS2CR11	0	0.00622073	0.0368925	0	0	0.0134165
ALS2CR12	0.558259	0.349838	0.69158	0.319514	0.734402	0.427555
ALX1	1.14991	1.10092	1.13057	1.25686	1.51273	1.15122
ALX3	0	0	0.0280348	0.642216	0.791902	0.321151
ALX4	0.00853724	0.062416	0.00755433	0.600596	0.763704	0.653843
ALYREF	22.0934	22.8125	22.6088	42.4571	47.2555	45.0946
AMACR	0.0558792	0.233448	0.08653	0.133258	0.0183776	0.141605
AMBN	0	0	0	0.0278757	0.0615094	0.105322
AMBP	0	0	0	1.67427	1.15986	1.02979
AMBRA1	8.16409	7.6607	7.82259	9.80185	9.22542	9.96585
AMD1	23.4199	22.2441	24.4102	14.8112	16.0345	15.8118
AMDHD1	0.460376	0.435038	0.310378	0.44438	0.317237	0.370366
AMDHD2	5.84565	5.91259	5.84417	19.9079	13.7073	14.0456
AMELX	0	0.175715	0.29774	0.200605	0	0.0631618
AMELY	0	0	0	0	0	0
AMER1	2.0521	1.79572	2.08085	2.57253	2.69229	2.24878
AMER2	0.207432	0.142896	0.226509	3.66269	4.7435	3.84739
AMER3	0.253157	0.249296	0.288013	0.810703	0.78025	0.635423
AMFR	21.4148	21.5034	23.8694	15.7627	17.6991	17.1902
AMH	0.649727	0.533183	0.492791	15.2177	7.44837	9.48695
AMHR2	7.0915	7.04821	6.35601	8.67393	8.33594	9.35255
AMICA1	0.0359101	0.0937642	0	0.0856366	0.236203	0.182002
AMIGO1	2.89943	2.45428	2.76684	1.31058	1.32128	1.49405
AMIGO2	3.56291	4.43826	4.40959	1.82071	2.4759	2.33304
AMIGO3	1.07141	1.11901	1.17112	4.09557	2.92256	2.92804
AMMECR1	4.62164	4.69451	4.59459	4.03615	4.32786	3.81243
AMMECR1L	10.4411	10.3316	10.8282	8.68816	8.56939	8.53149
AMN	0	0.0628226	0.0798372	1.86475	2.01778	0.846823
AMN1	4.50618	4.66719	4.66855	3.76114	3.90259	4.56771
AMOT	2.25134	2.03705	2.35574	10.027	12.433	12.6913
AMOTL1	6.28147	6.30404	6.75767	6.56787	6.54611	6.71098
AMOTL2	19.5536	21.0957	20.2749	18.4397	17.5096	19.4527
AMPD1	0	0.0203188	0	0.0463939	0	0.0219111
AMPD2	7.811	7.57388	7.78869	22.6991	18.0468	19.6283
AMPD3	9.78075	8.28807	9.3283	1.58852	1.21919	1.25816
AMPH	0.595557	0.427058	0.558451	8.7017	8.84033	8.53974
AMT	7.99585	8.01797	8.59947	27.6132	24.4225	26.873
AMTN	1.07059	0.923698	0.741391	0.721526	0.612343	2.09702
AMY1A	0	0	0	0	0	0
AMY1B	0	0	0	0.0289001	0	0
AMY1C	0	0	0	0	0	0
AMY2A	0.0573857	0.119871	0.0761682	0.0342126	0.0377461	0
AMY2B	11.0906	8.59479	9.12986	24.2815	19.8653	20.7244
AMZ1	0.165832	0.0974251	0.183424	0.135942	0.0681736	0
AMZ2	30.3493	29.6664	30.1999	28.2019	30.2215	27.8374
AMZ2P1	3.10183	3.60909	3.6235	6.19668	7.08724	6.83385
ANAPC1	4.64702	4.35698	4.72196	4.19471	4.65921	4.35708
ANAPC10	5.32078	6.19289	5.10777	5.1504	5.75982	5.39564
ANAPC11	14.8928	17.1919	14.4369	25.5117	30.9727	29.1656
ANAPC13	45.0473	47.5798	47.0817	35.0409	38.8606	38.4528
ANAPC15	14.0546	13.6084	13.1973	21.6085	24.8408	24.4333
ANAPC16	48.2438	47.8522	46.3929	25.1563	29.187	28.7123
ANAPC1P1	0	0.0276157	0.0467933	0.12611	0.0695671	0.0297799
ANAPC2	9.46941	8.35049	8.31779	22.6442	17.4994	20.2561
ANAPC4	6.96435	6.89243	6.56443	12.8172	12.7937	12.5882
ANAPC5	36.0456	37.4324	35.3688	43.7974	44.9837	44.1689
ANAPC7	17.8164	18.4274	17.4926	30.3483	28.9317	28.847
ANG	0.742721	0.664904	0.594618	1.476	2.23329	1.79253
ANGEL1	6.25249	5.97136	6.34555	7.25324	6.94632	6.80096
ANGEL2	8.17088	7.3626	8.21464	6.27229	7.32991	6.99726
ANGPT1	5.50522	5.58072	5.21526	3.15343	3.0815	3.63515
ANGPT2	0.0977409	0.139205	0.180838	0.423795	0.444187	0.42032
ANGPT4	0.0185526	0.0193769	0.0328332	0.0442433	0.0732191	0.0417909
ANGPTL1	0.0854058	0.0892006	0.0971651	0.436439	0.433363	0.577146
ANGPTL2	4.5428	4.0336	4.87412	7.35021	7.89765	8.72728
ANGPTL3	0	0	0	0	0.0208748	0
ANGPTL4	13.6488	11.7837	10.9987	17.8421	14.5278	17.8762
ANGPTL5	0	0	0	0.023579	0	0.022272
ANGPTL6	0.18619	0.0972314	0.205942	0.333012	0.734811	0.524256
ANGPTL7	0.0204484	0.106785	0.0361882	0.487642	0.403504	0.460612
ANHX	0	0	0	0	0	0
ANK1	0.539863	0.468997	0.593785	1.02273	0.823037	0.806928
ANK2	16.4087	15.8514	16.9746	11.4985	11.3064	11.1119
ANK3	6.23273	5.84697	6.24482	4.2034	4.33318	4.27225
ANKAR	1.14212	1.04857	0.953571	0.593055	0.496788	0.560182
ANKDD1A	1.325	1.52541	1.38562	2.98026	3.07018	2.89986
ANKDD1B	0.0917452	0.0383287	0.113655	0.328184	0.700019	0.43399
ANKEF1	2.98868	3.24941	3.38161	1.32906	1.28908	1.24159
ANKFN1	0.0333208	0	0	0.556231	0.350674	0.337757
ANKFY1	8.9674	8.39153	8.5648	15.4119	14.7975	14.3632
ANKH	5.49186	5.61857	5.83347	3.18713	3.16171	3.52275
ANKHD1	0.415131	0.369985	0.352643	0.481792	0.633492	0.766789
ANKHD1-EIF4EBP3	0.00560867	0.0292894	0.00992586	0.0601887	0.0147567	0.0189508
ANKIB1	12.1138	11.9129	11.7291	11.0599	11.5816	11.3982
ANKK1	0.0522426	0.0545638	0.0308185	0.664456	0.36654	0.451106
ANKLE1	0.567509	0.425546	0.476418	3.86924	4.00085	3.09754
ANKLE2	15.1828	14.0667	13.8732	23.3739	21.981	21.9109
ANKMY1	0.738356	0.916455	0.596535	2.33497	1.74557	2.00065
ANKMY2	22.6711	23.0851	25.364	17.7885	19.7945	18.7429
ANKRA2	11.1135	11.4111	10.7252	7.95899	9.5221	7.9985
ANKRD1	925.386	1025.72	967.983	75.0973	67.0316	100.083
ANKRD10	31.3036	30.7508	27.6192	76.0583	71.7326	71.4335
ANKRD11	19.9555	19.7714	19.8288	28.4005	19.7552	21.0424
ANKRD12	4.09622	4.08617	4.05042	4.77693	4.97178	5.1026
ANKRD13A	25.3146	25.7895	25.8972	16.0883	16.8101	16.3385
ANKRD13B	2.00078	1.61543	1.77043	24.5505	17.4351	18.3791
ANKRD13C	5.8395	5.54381	6.1144	5.82734	5.65224	5.90343
ANKRD13D	7.50938	7.99182	6.78887	27.6627	21.7386	24.7542
ANKRD16	5.34301	4.65343	4.27235	6.05338	5.04396	4.37835
ANKRD17	16.0892	15.6496	15.7628	15.9998	14.7045	15.3938
ANKRD18A	5.35627	4.04736	4.08431	1.4999	1.28114	1.25681
ANKRD18B	1.26506	1.19836	1.02396	0.830217	0.516035	0.762109
ANKRD18CP	0.964915	1.24492	0.904047	0.135358	0.149337	0
ANKRD18DP	0.371769	0.337642	0.429087	0.192734	0.127584	0.0364102
ANKRD19P	0.0202977	0.0211996	0.0359215	0	0.0534041	0.0457218
ANKRD2	0	0	0	0.0384804	0	0
ANKRD20A1	0.0266743	0.0139298	0.0118016	0.0318058	0.0701813	0.0450642
ANKRD20A11P	0	0	0	0	0	0
ANKRD20A12P	0.0268502	0	0.0237589	0	0	0.120964
ANKRD20A19P	0	0.00959721	0	0.230089	0.27803	0.103493
ANKRD20A2	0	0.0139298	0	0.0477087	0	0
ANKRD20A3	0	0	0	0.0268955	0	0.0254047
ANKRD20A4	0.0133144	0.013906	0	0	0.0175154	0.0149958
ANKRD20A5P	0.0505279	0.0659663	0.0670658	0.180745	0.0830883	0.184953
ANKRD20A8P	0	0	0	0.0152139	0.0167852	0.0143706
ANKRD20A9P	0.00124649	0.00130187	0.00220595	0	0.00327956	0
ANKRD22	0	0	0.0207905	0.0280156	0.061818	0.105851
ANKRD23	0.997472	1.15544	0.722152	3.78433	3.02998	3.22732
ANKRD24	0.52148	0.52242	0.546195	2.51258	1.68005	1.75001
ANKRD26	6.20258	5.09623	6.05428	3.89438	4.11541	3.99429
ANKRD26P1	0.0382384	0	0.0812063	0	0	0.0258403
ANKRD26P3	0	0	0	0	0	0
ANKRD27	4.19516	3.9882	3.90656	7.53449	7.15658	7.2229
ANKRD28	6.10318	6.02645	6.05496	5.67506	5.40704	4.96625
ANKRD29	0.37066	0.53768	0.491978	0.982147	0.866866	0.950899
ANKRD30A	0	0	0.00911472	0	0	0
ANKRD30B	0	0	0	0.14593	0.198156	0.286285
ANKRD30BL	0	0	0	0.154525	0.170484	0.29192
ANKRD30BP2	0	0	0	0	0	0
ANKRD30BP3	0	0	0	0	0	0.0401371
ANKRD31	0.155158	0.145847	0.1167	0.129505	0.173497	0.227177
ANKRD32	2.24803	1.94907	2.26974	3.04133	3.05212	3.22982
ANKRD33	0.114435	0.0717117	0.0607559	0.245609	0.210758	0.128886
ANKRD33B	1.1828	1.33669	1.17745	1.06326	0.887405	1.12401
ANKRD34A	1.65511	1.90151	1.85885	0.850126	0.904429	1.17583
ANKRD34B	0.0357002	0.0124288	0.0842399	0.0283787	0.0469644	0.0268057
ANKRD34C	0.0431663	0.00901685	0.0152786	0	0.045429	0.0388939
ANKRD35	0.222786	0.218142	0.147852	0.946357	0.989144	0.8939
ANKRD36	2.13575	1.55095	1.19359	4.43717	3.6891	3.72479
ANKRD36B	2.07624	1.58634	1.1837	0.988598	1.1182	0.949495
ANKRD36BP1	0.0250947	0	0.0222055	0	0	0
ANKRD36BP2	0.108207	0.113015	0.263311	1.6128	2.242	1.82808
ANKRD36C	1.85187	1.40608	1.09424	1.83042	2.17974	1.8456
ANKRD37	2.20612	1.48655	1.76321	1.78197	2.57454	2.08396
ANKRD39	6.50372	8.25992	7.45839	8.68545	8.4189	9.20022
ANKRD40	12.4789	12.6932	12.374	10.5536	11.0378	10.1204
ANKRD42	2.46497	2.91617	2.94862	1.9413	2.34196	2.21072
ANKRD44	0.810926	0.70093	0.856126	0.973596	1.14772	1.0708
ANKRD44-IT1	0.0876085	0.0457506	0.077522	0.0522311	0	0
ANKRD45	1.6129	1.7395	2.17183	1.17063	1.29154	1.48091
ANKRD46	9.65222	9.7995	9.81016	5.0537	6.48364	5.89105
ANKRD49	5.85027	5.80214	5.30722	6.21366	7.56682	6.78285
ANKRD50	8.80863	8.41621	9.09904	5.74343	6.09155	6.0545
ANKRD52	15.6017	15.9051	16.1941	17.3968	13.8134	15.6466
ANKRD53	0.885962	1.04099	0.832956	1.78267	1.52972	1.53834
ANKRD54	5.55529	4.91458	4.7698	13.4597	12.5139	10.8423
ANKRD55	0	0.0902684	0.0152955	0	0.0454793	0.0584055
ANKRD6	7.62876	6.98571	6.68742	13.5129	13.9058	13.2773
ANKRD60	0	0	0	0	0	0
ANKRD61	0.23035	0.137477	0.17471	0.274663	0.21645	0.222376
ANKRD62	0	0	0	0	0	0
ANKRD62P1-PARP4P3	0	0	0	0	0	0
ANKRD63	0.614525	0.256732	0.217509	0.195398	0.0538947	0.0461418
ANKRD65	0.125205	0.0217947	0.0738601	3.45859	1.83927	2.35027
ANKRD66	0	0	0	0.580516	1.33917	1.44562
ANKRD7	0	0	0	0	0.0453621	0.0776732
ANKRD9	12.0215	11.9339	13.3323	7.89062	5.27154	6.5764
ANKS1A	5.53252	4.3491	5.17099	10.6866	9.88965	10.2067
ANKS1B	0.111758	0.0833744	0.141273	0.672635	0.616087	0.659326
ANKS3	3.14284	3.26599	3.14435	14.7261	11.2607	10.9571
ANKS4B	0.0161138	0	0	0.115282	0.360368	0.0725948
ANKS6	3.69196	3.39904	3.31993	9.44043	7.78201	7.97886
ANKUB1	0	0	0	0.112752	0.223916	0.0852021
ANKZF1	19.8068	18.471	18.2623	36.0631	35.0989	33.3951
ANLN	31.4178	34.1271	35.2471	13.2177	13.2213	15.0997
ANO1	0.0690406	0.0450676	0.0610918	0.926125	1.07854	1.09835
ANO1-AS2	0	0	0	0	0	0
ANO10	9.61475	9.66495	10.3661	10.2123	10.5763	11.4203
ANO2	0.427539	0.458287	0.477872	1.10007	1.21368	1.45726
ANO3	0.0157772	0.00823912	0.0418822	0.0846555	0.124532	0.133272
ANO4	0.564712	0.717016	0.744644	2.87823	3.37943	4.25263
ANO5	4.79356	4.49812	4.7801	3.49876	3.50434	3.85309
ANO6	14.7713	13.9755	15.3001	7.68179	7.99431	8.16024
ANO7	0.74746	0.494792	0.568248	0.401691	0.40163	0.343854
ANO8	4.90598	4.53501	4.43096	27.2048	18.5606	20.0824
ANO9	0.469132	0.270777	0.316802	3.73902	2.54982	3.17025
ANP32A	116.754	121.644	118.075	103.862	113.24	111.359
ANP32A-IT1	1.07041	0.477	0.454641	0.136142	0.131427	0.080372
ANP32AP1	0.761411	0.994053	0.449165	0.0756572	0.166942	0.0714636
ANP32B	114.736	109.248	107.778	161.704	166.481	150.621
ANP32C	0.597789	0.485605	0.293869	0.0791986	0.0873783	0
ANP32D	0.118249	0	0.104635	0	0	0
ANP32E	70.8831	71.36	74.5379	32.4478	34.8763	34.2189
ANPEP	0.380499	0.768318	0.437699	7.38015	7.04115	6.54252
ANTXR1	30.186	29.516	32.8111	16.4645	17.9661	18.2536
ANTXR2	14.6042	15.0215	16.5209	5.0044	5.25193	5.63654
ANTXRL	0	0.0208649	0.0176773	0.0238204	0	0
ANTXRLP1	0	0	0	0	0	0
ANXA1	51.245	59.4999	55.9779	99.657	109.069	128.702
ANXA10	0	0	0.0283999	0	0.0844437	0
ANXA11	27.3003	29.5018	29.2416	14.7389	15.2702	15.6839
ANXA13	0.0293953	0.0614029	0	0.280402	0	0.0993223
ANXA2	236.692	271.987	245.343	251.227	281.695	307.301
ANXA2P1	0.38354	0.691914	0.215971	0.0415749	0	0.0392704
ANXA2P3	0.138746	0.144911	0.0613859	0.124078	0.0456309	0.0781335
ANXA2R	0.258916	0.386314	0.196377	0.793863	0.632561	0.708201
ANXA3	83.5722	91.0794	85.8523	12.5856	17.0366	18.3212
ANXA4	7.52729	7.56719	7.15117	5.07908	6.75507	5.82715
ANXA5	208.129	215.266	205.804	186.187	224.062	223.527
ANXA6	191.922	189.428	186.892	106.741	115.689	124.121
ANXA7	49.3763	52.9904	49.4256	28.3989	31.4157	33.0703
ANXA8	0.247542	0.215451	0.182535	0.63952	0.678433	0.441437
ANXA8L1	0.359555	0.198811	0.299444	0.907887	0.75124	0.524066
ANXA9	0.541758	0.590431	0.625284	0.365118	0.433815	0.397939
AOAH	0	0	0	0.0654573	0.264798	0.206097
AOAH-IT1	0	0	0	0	0	0.0920421
AOC1	0.015263	0	0	0.0363983	0.0200788	0.0171904
AOC2	1.01912	0.954291	0.730757	1.6342	1.43313	1.48424
AOC3	0.75527	0.49449	0.857837	0.819918	0.726645	0.723685
AOC4P	0.0677667	0.0235926	0.0399764	0.0808032	0.0891486	0.0508829
AOX1	0.246756	0.188334	0.235143	0.158429	0.449465	0.149648
AOX2P	0	0	0.0110849	0.0597486	0	0
AP000289.6	0	0	0	0	0	0
AP000330.8	0.0445828	0.0620849	0.0262999	0.177198	0.0781995	0.100425
AP000345.1	0	0	0.0550272	0.1483	0.163617	0.3502
AP000469.2	0	0	0	0	0	0
AP000472.2	0	0	0	1.18268	0.618077	0.823146
AP000475.2	0	0	0	0	0	0
AP000479.1	0.0161416	0	0	0.78912	0.998028	1.29078
AP000688.14	0.0383512	0.0400552	0	0	0	0
AP000688.8	0	0	0	0	0	0
AP001258.4	0.875267	0.892391	0.682294	1.04365	0.630547	0.86844
AP003025.2	0	0	0	0.0128801	0.0142103	0
AP1AR	9.25271	9.73106	9.59709	6.83068	6.66822	6.47018
AP1B1	23.7384	25.3902	25.2402	24.8571	23.2812	23.8075
AP1B1P1	0.0566225	0	0	0	0	0
AP1G1	17.2268	17.2568	18.3828	22.5052	22.2126	22.3279
AP1G2	7.27423	7.04963	6.45956	36.5194	29.1607	30.8345
AP1M1	24.0891	25.6708	26.4279	36.8264	34.0857	36.0645
AP1M2	0.533031	0.584551	0.448079	1.11225	1.50761	1.02058
AP1S1	22.3122	23.7561	21.9158	34.6117	38.8513	39.7686
AP1S2	44.6092	45.1819	45.8163	46.4677	54.0372	56.5833
AP1S3	3.01882	2.44415	2.22605	0.837107	1.04671	0.962026
AP2A1	33.6045	34.0912	34.7921	38.3776	33.6265	36.175
AP2A2	20.4576	20.0015	20.1438	20.8865	20.5556	22.1823
AP2B1	53.9076	53.4131	58.191	32.5088	36.8106	36.2171
AP2M1	215.765	229.26	230.117	163.994	167.722	175.782
AP2S1	53.9124	62.9039	53.907	42.6109	49.1395	46.7982
AP3B1	19.3233	19.431	19.9515	12.845	14.1574	15.3227
AP3B2	0.600047	0.530292	0.602438	12.631	12.5693	10.9951
AP3D1	32.6662	32.6559	31.5926	48.069	40.2174	44.6627
AP3M1	19.1162	18.9408	20.303	14.0188	15.4091	14.5442
AP3M2	8.69107	8.94321	9.47628	9.54231	10.1902	9.5915
AP3S1	29.0162	32.0743	29.322	27.093	32.5646	27.7847
AP3S2	0.10057	0.0807986	0.123218	0.258282	0.152656	0.11327
AP4B1	6.73955	7.41991	7.39643	17.5854	16.1968	16.0521
AP4B1-AS1	0.0270051	0	0	0.0644003	0	0.0608306
AP4E1	8.17846	7.80768	9.07299	2.87718	3.59225	3.01459
AP4M1	6.59428	6.37137	6.70923	15.3429	14.6207	14.9375
AP4S1	2.64492	2.48772	1.93956	1.49846	1.92235	1.93383
AP5B1	4.46612	3.74499	4.04617	4.25007	4.03517	4.44632
AP5M1	32.0601	29.6605	31.3812	10.9866	12.0815	13.8368
AP5S1	6.80899	6.01361	7.12437	4.61494	5.24871	4.78966
AP5Z1	2.88191	2.98355	3.14662	10.4596	8.08127	8.94978
APAF1	5.66073	4.86178	5.26002	5.02769	5.63177	5.36623
APBA1	0.665352	0.70223	0.607341	4.86865	4.72654	5.00108
APBA2	2.99074	3.43851	3.37204	20.4187	17.7047	17.331
APBA3	4.27932	4.14868	4.33016	9.05763	7.59583	7.21804
APBB1	27.4919	26.5608	27.2409	33.4698	32.8523	32.5112
APBB1IP	0	0	0.0156066	0.0420603	0	0.0198645
APBB2	3.69995	3.74118	3.71311	6.60881	7.26551	6.81803
APBB3	10.9147	9.67723	9.35083	40.8543	33.37	35.877
APC	5.9452	5.56836	5.7225	8.52759	8.50209	8.52983
APC2	0.267142	0.193889	0.228372	17.1252	12.0797	12.5042
APCDD1	0.511768	0.744492	0.711617	45.7228	42.6547	47.4085
APCDD1L	0.827594	1.52443	1.1717	1.09445	1.20749	1.18631
APCDD1L-AS1	0.022341	0.0466674	0.0395377	0.213111	0.293901	0.352272
APCS	0	0	0	0	0	0
APEH	30.5414	31.033	31.3796	35.4287	34.327	34.9125
APELA	0.161906	0.0751554	0.0795918	0.622058	0.331319	0.6281
APEX1	106.031	102.478	104.226	139.267	150.379	149.531
APEX2	7.97955	9.31458	8.60355	8.87497	8.85065	9.16344
APH1A	36.2876	38.8712	37.5041	49.0836	52.4403	52.391
APH1B	2.42342	2.74105	2.5891	3.80845	3.52597	3.92438
API5	24.0123	23.1729	25.0897	20.139	21.6094	20.8535
APIP	14.1799	13.7767	12.2231	14.767	19.0396	18.4879
APITD1	0.197373	0.103071	0.0654934	0.441267	0.58421	0.416808
APITD1-CORT	0	0	0	0	0	0
APLF	1.60591	1.41042	1.52867	1.30557	1.68048	1.31542
APLN	0.290489	0.212377	0.257044	0.48492	0.535002	0.425324
APLNR	1.21989	1.24886	1.60313	2.39067	3.11425	2.31257
APLP1	21.8079	21.7588	22.0707	104.719	108.52	108.042
APLP2	187.377	184.456	187.456	103.054	113.543	118.943
APMAP	34.1913	34.9223	35.7338	43.0299	44.1903	46.9213
APOA1	6.75154	6.19527	6.27293	101.147	128.913	88.208
APOA1BP	75.6079	77.6149	73.4085	54.8389	57.0956	61.8673
APOA2	0.296999	0	0.175203	122.058	146.646	77.9394
APOA4	0.288658	0.0669964	0.198663	41.838	36.2859	17.556
APOA5	0	0	0	0.114651	0.158115	0.081222
APOB	0.029845	0.069269	0.0381461	4.70136	6.30805	3.54439
APOBEC1	0	0	0	0	0	0
APOBEC2	54.1632	56.45	53.3032	14.2492	15.6078	13.9113
APOBEC3A	0	0.0338694	0.0286949	0.0773338	0.0853209	0
APOBEC3B	3.37957	4.35651	3.98729	2.79538	2.40319	3.77205
APOBEC3B-AS1	0	0	0	0	0	0
APOBEC3C	32.8244	33.0678	37.2074	6.88649	6.6685	6.83235
APOBEC3D	0.876102	0.91503	0.901804	0.682215	0.635069	0.946463
APOBEC3F	2.88476	2.85941	2.58515	2.04849	2.00625	1.58313
APOBEC3G	2.32347	2.2667	2.2367	2.07022	2.92222	1.63914
APOBEC3H	0.163873	0.0427886	0.145006	0.146549	0.0538947	0.0461418
APOBEC4	0	0	0	0.100459	0.155168	0.113869
APOBR	0.0370465	0.10318	0.0764896	0.191418	0.0812258	0.152991
APOC1	11.5768	13.8739	11.229	25.2187	40.8075	24.6566
APOC1P1	0	0.0520846	0	0.297311	0.262414	0.0561663
APOC2	0	0	0	0	0	0
APOC3	0	0	0	45.8832	46.3457	20.9773
APOC4	0	0	0	0	0	0
APOC4-APOC2	0	0	0	0	0	0
APOD	0.414396	0.605932	0.843377	0.592938	0.490633	0.280036
APOE	367.564	410.326	376.63	215.199	188.222	195.414
APOF	0	0.0289564	0	0.16529	0.0729446	0.0312257
APOH	0	0.0407222	0	1.4412	1.59005	0.702616
APOL1	0	0.0800186	0.0271175	2.11939	2.56002	2.69223
APOL2	12.2812	11.9681	12.0053	12.419	11.6769	13.0841
APOL3	0.0301849	0.0210174	0.044516	0.287933	0.35738	0.226644
APOL4	0.0274081	0.0286259	0.0121263	3.20271	3.20898	4.49148
APOL5	0	0	0	0	0	0
APOL6	0.263253	0.279774	0.281985	1.03531	1.17261	1.19639
APOLD1	2.55189	2.44233	2.22375	2.30236	2.48909	2.40423
APOM	1.56639	1.59293	1.71432	6.24212	9.59815	5.61757
APOO	20.4893	22.1361	21.6903	42.581	55.0541	50.0774
APOOL	8.11172	7.42257	8.88589	5.34472	6.48639	6.18844
APOOP5	0	0.0922781	0	0	0	0
APOPT1	18.617	18.8501	19.9293	15.236	17.7074	16.6975
APP	192.742	187.042	191.377	156.88	170.413	177.977
APPBP2	14.4436	13.6129	15.1994	8.05363	9.91683	9.66497
APPL1	12.4928	11.8294	13.1328	6.13531	7.12469	7.31801
APPL2	5.66837	5.29153	5.73705	19.9026	19.1866	19.7175
APRT	19.5547	23.6961	25.0051	41.0979	40.6861	37.7742
APTX	15.944	16.673	16.7242	14.8047	14.3893	14.6056
AQP1	26.9859	23.4052	26.2956	13.4659	15.012	13.9
AQP10	2.79758	2.78535	2.47549	1.05996	1.13504	1.32513
AQP11	1.37022	1.11308	1.00076	0.466805	0.886973	0.808372
AQP12A	0	0	0	0	0	0
AQP12B	0	0	0	0	0	0
AQP2	0	0	0	0.0267217	0	0
AQP3	2.95327	2.35257	2.36964	4.38683	4.80697	4.48192
AQP4	0.00897408	0.0281185	0.00794088	0.256811	0.365974	0.242576
AQP4-AS1	0	0.0408925	0	0	0.0515064	0.0220485
AQP5	0.128763	0.134484	0.189897	0.48619	0.790489	0.990992
AQP6	0.098432	0.0373838	0.00791812	0.181387	0.129489	0.231803
AQP7	0.36452	0.117143	0.0992467	0.96959	0.553308	0.979008
AQP7P1	0.161979	0	0.0390901	0.913026	0.581148	0.547303
AQP7P3	0.265057	0	0	0.316047	0	0
AQP8	0.107401	0.112173	0.158393	0.0426873	0.141288	0.201606
AQP9	0	0	0	0	0	0
AQPEP	0.0501035	0.0732617	0.035468	0.131433	0.21092	0.0564307
AQR	10.3701	10.2051	9.91842	10.6065	10.9137	11.3993
AR	0.207389	0.144403	0.194982	1.06642	1.1254	1.10463
ARAF	17.8225	16.9971	19.0643	25.4942	22.0356	22.0184
ARAP1	11.7606	12.0406	12.0945	16.7624	12.7328	14.3013
ARAP2	0.680552	0.642206	0.591634	0.462682	0.337694	0.571508
ARAP3	0.984054	1.22222	1.04334	14.0803	11.3593	12.4811
ARC	0.0476528	0.0497701	0.0421664	4.46983	3.65682	2.8982
ARCN1	52.599	52.176	56.4097	33.2384	39.172	38.1583
AREG	1.24821	0.908619	1.20491	1.80404	1.99036	2.38566
AREL1	13.449	12.3523	14.103	12.3316	12.8374	12.518
ARF1	149.897	159.071	147.456	134.228	145.344	143.176
ARF3	43.9411	43.6124	44.2192	38.1724	40.4177	41.1419
ARF4	122.046	131.179	126.95	75.634	92.3317	95.9022
ARF5	67.6766	75.1014	69.3364	98.4755	123.316	115.73
ARF6	18.4383	18.0407	19.2924	17.2934	18.579	17.098
ARFGAP1	12.5314	12.4969	12.4663	41.9834	30.6791	34.2486
ARFGAP2	22.2883	22.2635	22.8679	29.4654	27.6393	28.8369
ARFGAP3	22.1333	20.046	20.9443	19.8722	21.968	20.2217
ARFGEF1	7.83964	7.40592	8.33779	6.68726	7.11348	7.17691
ARFGEF2	13.9199	13.5309	13.9097	6.555	6.5975	6.63559
ARFIP1	11.8263	12.3215	12.7731	5.61634	6.23452	5.97428
ARFIP2	9.84994	10.3893	9.17916	17.1454	16.2894	16.1265
ARFRP1	6.61702	7.31326	6.97046	12.816	11.0077	11.8098
ARG1	0	0	0	0.149292	0.329421	0.211525
ARG2	52.1453	50.9071	51.9146	7.13088	9.45326	7.72066
ARGFX	0	0	0	0.032767	0.0482016	0.0309508
ARGFXP2	0	0	0	0	0	0
ARGLU1	39.8944	36.9118	32.6893	67.6313	76.3814	68.9299
ARHGAP1	119.486	121.488	124.848	43.3912	38.72	44.0317
ARHGAP10	10.801	11.6903	11.6986	4.20697	4.10796	4.85684
ARHGAP11A	9.25663	9.17791	9.94373	7.37008	7.4259	7.87579
ARHGAP11B	3.26913	2.26022	1.9964	3.0745	2.12002	2.43735
ARHGAP12	10.3642	8.80525	9.35745	9.79025	10.5121	10.0423
ARHGAP15	0	0	0	0.261863	0.642019	0.274831
ARHGAP17	13.9717	13.8211	13.0167	23.9251	18.9793	22.0582
ARHGAP18	2.60776	2.82014	3.14332	1.59144	1.9584	1.98888
ARHGAP19	4.48494	4.33268	5.04076	5.82932	6.05501	6.14117
ARHGAP19-SLIT1	0	0	0	0.0291415	0	0.0275262
ARHGAP20	0.111586	0.102833	0.116163	0.305238	0.405842	0.354854
ARHGAP21	14.5024	13.04	13.2446	35.1001	33.1483	32.6427
ARHGAP22	0.315332	0.199958	0.308923	0.751987	0.844467	0.849829
ARHGAP23	11.7067	12.3239	11.9415	8.34571	6.89556	8.66794
ARHGAP24	2.82185	2.8227	2.41959	4.23668	4.16185	4.44052
ARHGAP25	1.06829	1.23019	0.993773	0.40827	0.522506	0.447342
ARHGAP26	5.74199	4.91865	5.34605	4.30689	3.60639	3.95414
ARHGAP26-AS1	0	0	0	0	0.0629874	0
ARHGAP26-IT1	0.148656	0.155262	0.131541	0.177254	0	0
ARHGAP27	1.66966	2.3989	2.0174	3.01155	2.11843	2.43416
ARHGAP28	4.64596	4.24193	4.63489	4.62835	5.75698	5.08074
ARHGAP29	2.4962	2.40862	2.58603	3.12338	3.29056	3.35519
ARHGAP30	0.0423293	0.0110525	0.0187279	0.0378543	0.0417638	0.107268
ARHGAP31	16.1435	15.2035	17.093	4.13295	4.2415	4.639
ARHGAP32	4.16829	3.98299	3.67662	6.31317	5.78682	5.68355
ARHGAP33	3.22633	2.71244	2.48366	40.8758	28.2516	28.5751
ARHGAP35	11.8265	12.363	13.4482	15.2386	13.2573	13.3734
ARHGAP36	0	0	0	0.68954	0.331611	0.217106
ARHGAP39	2.13842	2.21442	2.12572	7.94233	6.14101	6.19025
ARHGAP4	4.63824	5.17792	4.69406	10.2331	7.21609	7.72646
ARHGAP40	0.296685	0.206578	0.262527	0.0196533	0.173465	0.0371279
ARHGAP42	17.5403	16.0555	17.5089	1.84472	2.24265	2.27519
ARHGAP44	5.10877	5.24494	5.41509	4.53627	4.06102	4.27259
ARHGAP5	20.7172	20.1642	20.4266	7.37242	8.05287	8.27547
ARHGAP5-AS1	7.89585	8.89572	8.5394	3.31262	3.8471	3.17017
ARHGAP6	1.58124	1.30381	1.52192	1.83581	1.39589	1.49191
ARHGAP8	0	0.0567042	0	0	0	0
ARHGAP9	0.912774	0.696083	0.871787	0.518271	0.705217	0.505861
ARHGDIA	69.8008	73.3275	67.7001	120.869	97.4068	105.408
ARHGDIB	5.35273	6.2743	5.21351	4.40803	5.11659	6.63589
ARHGDIG	0.646229	0.415349	0.703788	10.3728	9.08984	8.17416
ARHGEF1	7.97798	7.9415	6.9456	33.3225	22.5139	25.9682
ARHGEF10	9.64915	9.68832	10.2243	10.6062	9.55759	10.5663
ARHGEF10L	7.52149	7.43304	6.93576	17.297	13.1466	14.5152
ARHGEF11	11.4595	11.079	11.0645	17.3711	14.0119	16.1981
ARHGEF12	22.3352	20.7882	22.6886	12.7658	14.1251	13.7822
ARHGEF15	0.270238	0.158057	0.105215	0.12889	0.099541	0.0852218
ARHGEF16	3.05031	3.64321	3.31377	3.49307	2.1653	3.21441
ARHGEF17	8.45404	7.85402	8.20169	18.5766	14.3234	16.2201
ARHGEF18	2.49767	2.97422	3.01855	5.00131	4.48764	4.55705
ARHGEF19	0.695677	0.726587	0.738698	3.02309	3.03026	3.43011
ARHGEF2	9.08518	8.83543	8.7372	13.452	12.1217	12.76
ARHGEF25	10.1569	10.8738	9.8455	24.4302	20.9103	21.2142
ARHGEF26	0.700585	0.69558	0.734726	2.19669	2.07084	2.17234
ARHGEF26-AS1	0.0540725	0.0564751	0.063796	0.257899	0.0948448	0.121802
ARHGEF28	0.214835	0.164545	0.183764	0.529404	0.527557	0.621041
ARHGEF3	1.58689	1.62931	1.53112	4.55404	4.78849	5.57391
ARHGEF3-AS1	0	0	0	0	0	0
ARHGEF33	0.250236	0.0681795	0.163663	0.324321	0.343504	0.245075
ARHGEF34P	0.768565	0.651478	0.758928	0.491412	0.219797	0.439083
ARHGEF35	1.94954	2.01639	1.72508	0.451375	0.722089	0.426355
ARHGEF37	3.41332	3.0638	3.18858	1.70571	1.75086	1.50919
ARHGEF38	0	0	0.00603576	0.00813329	0	0.0153649
ARHGEF38-IT1	0	0	0	0	0	0
ARHGEF39	1.31262	0.987079	1.19468	3.61322	3.48316	3.49742
ARHGEF4	1.32605	1.37934	1.47388	7.91216	6.34667	6.56292
ARHGEF40	5.92962	5.93164	5.8353	26.6117	21.4978	24.1586
ARHGEF5	1.48584	1.35392	1.40198	0.912958	1.03717	1.08434
ARHGEF6	4.86809	4.11201	5.11049	3.30212	3.15533	3.03911
ARHGEF7	6.85082	6.33891	6.68962	13.2828	13.5694	12.715
ARHGEF9	17.6716	17.1063	17.544	13.61	13.9626	13.9999
ARID1A	25.6634	24.3654	25.8507	32.0182	25.1214	27.1472
ARID1B	10.379	10.0228	10.1734	12.7701	11.8092	12.5764
ARID2	8.67943	7.90867	7.65147	6.92303	7.39646	7.09285
ARID3A	13.5195	14.6611	14.1017	3.04037	2.3236	2.46799
ARID3B	7.78985	7.73547	8.1824	13.2729	11.444	10.896
ARID3C	0	0.0789466	0.0334427	0.225323	0.348032	0.170267
ARID4A	4.82362	4.72307	4.50168	4.96072	4.86825	4.75366
ARID4B	9.79844	9.21193	8.86767	8.20069	8.26214	8.54829
ARID5A	1.26657	1.19056	0.880584	4.63854	3.85606	3.74968
ARID5B	1.28839	1.34564	1.33175	3.81342	4.40976	4.73852
ARIH1	25.334	24.8549	25.652	18.3309	18.3074	18.6077
ARIH2	24.0982	24.1719	26.0469	30.3871	27.7923	28.282
ARIH2OS	1.23074	1.74451	0.700099	1.2928	1.54197	1.6832
ARL1	34.1805	35.0087	35.5208	16.5388	19.9058	20.3928
ARL10	5.70224	4.41251	3.92206	2.14022	1.63843	1.74654
ARL11	0.0979127	0.0639145	0.0324899	0.160529	0.112706	0.124062
ARL13A	0	0	0	0	0	0
ARL13B	3.77726	3.76845	3.64169	4.86691	6.06672	5.86707
ARL14	0	0.0758842	0	0.0433166	0.143371	0.0818311
ARL14EP	14.3901	12.8187	14.02	9.84124	11.3358	12.0893
ARL14EPL	0	0	0	0	0	0.0821497
ARL15	4.70326	4.48221	5.01654	2.889	3.18737	2.96072
ARL16	16.9926	16.9373	16.8557	25.3501	29.4994	27.0036
ARL17A	1.79645	1.24896	1.33107	1.52266	1.37383	1.21886
ARL17B	0.541674	0.429183	0.611533	2.02672	1.81832	1.55675
ARL2	14.1436	12.9255	11.3313	31.7348	33.2523	30.1372
ARL2-SNX15	0	0	0	0	0	0
ARL2BP	57.5969	59.3643	62.7452	23.4773	27.2514	24.0344
ARL3	10.2018	10.8823	10.8883	12.4959	14.6451	14.3218
ARL4A	5.68094	5.04906	5.76399	21.3147	22.7076	23.4093
ARL4C	7.12962	7.98264	8.61132	18.3241	23.1025	21.5008
ARL4D	7.94726	10.738	9.04523	12.4	11.8928	13.5427
ARL5A	27.5139	26.2517	29.3801	7.98147	10.3415	8.98696
ARL5B	15.5624	15.4197	15.9976	7.13527	8.65609	8.68888
ARL5C	0	0	0	0.118672	0.130928	0
ARL6	2.98803	2.79757	2.90842	1.75598	2.47081	2.09134
ARL6IP1	96.0528	98.9381	103.241	98.2046	122.36	113.843
ARL6IP4	36.5154	41.2223	37.2499	56.2528	49.5842	49.0757
ARL6IP5	195.845	206.96	215.2	54.3657	66.0307	69.3453
ARL6IP6	4.48836	4.98793	4.68601	7.89718	7.70471	6.41142
ARL8A	25.5917	26.4563	24.8613	27.9953	28.1412	28.941
ARL8B	48.1131	46.6136	50.7637	19.416	21.9579	21.4494
ARL9	0.395163	0.30954	0.5245	1.60987	1.55954	1.2981
ARMC1	16.7217	17.3869	17.4868	9.54278	11.9596	11.0784
ARMC10	19.5073	19.2636	18.7476	8.52499	10.1757	9.38875
ARMC12	0.530515	0.443269	0.485083	3.69	3.16383	2.86804
ARMC2	1.37726	1.38137	1.05426	1.92894	2.63144	2.24059
ARMC2-AS1	0	0.136422	0	0	0	0
ARMC3	0.022638	0.0118219	0.060095	3.26615	3.5737	3.59505
ARMC4	0.341356	0.445654	0.312843	0.988488	1.09058	0.974889
ARMC4P1	0.436953	0.152123	0	0.0868352	0.0958035	0
ARMC5	1.83509	1.72592	1.96312	4.88788	4.09557	4.32903
ARMC6	7.33224	8.14227	7.26299	12.5921	13.6441	12.3582
ARMC7	3.28184	3.31264	3.6641	4.80612	4.98377	4.86221
ARMC8	9.16567	9.11954	9.41641	8.63665	8.41914	7.81568
ARMC9	5.88327	6.44278	5.99617	6.8943	6.5526	7.41431
ARMCX1	9.71092	9.04593	9.23154	24.7489	31.6209	28.7718
ARMCX2	35.7426	37.4817	37.3133	35.359	38.8841	41.7217
ARMCX3	48.2893	47.9028	52.593	29.4571	31.6675	31.9201
ARMCX4	2.81195	2.72137	2.55633	5.84277	5.53459	5.24141
ARMCX5	6.35616	5.70854	5.06736	6.27915	6.36214	6.79569
ARMCX5-GPRASP2	0.380319	0.434457	0.283949	0.396797	0.531588	0.441732
ARMCX6	19.0148	17.1559	18.0621	13.7402	14.1949	14.0881
ARMS2	0	0.121058	0.102563	0	0	0
ARNT	18.4852	16.8021	17.0504	14.5216	14.0467	14.5142
ARNT2	2.67724	2.86331	3.21553	12.6925	12.5852	13.1629
ARNTL	4.01281	3.47311	4.3996	2.23035	2.14523	1.89065
ARNTL2	1.78719	1.52957	1.74616	0.880515	0.840839	0.915579
ARPC1A	99.5397	101.71	104.891	65.0424	65.0517	70.3311
ARPC1B	21.4634	22.505	22.0956	10.7722	10.3346	13.2087
ARPC2	163.611	163.938	177.4	101.612	120.615	117.599
ARPC3	135.665	154.01	140.655	129.13	167.029	155.232
ARPC4	24.7523	27.5442	24.8095	28.8968	32.799	31.5782
ARPC4-TTLL3	0	0	0	0	0	0
ARPC5	57.3774	59.8799	61.0806	35.2783	46.7476	41.5398
ARPC5L	15.391	16.426	15.9825	14.5434	14.7431	14.6419
ARPP19	56.858	57.6951	62.2103	30.5385	36.7822	34.4269
ARPP21	0.168517	0.0440013	0.0885374	0.527456	0.478016	0.480426
ARR3	0	0	0	0	0.118086	0
ARRB1	4.39297	4.17442	4.15925	4.30748	4.36345	4.24851
ARRB2	5.36826	5.53924	4.99821	23.6759	22.8312	22.5093
ARRDC1	4.47439	4.33479	4.16403	12.1237	7.75349	8.16733
ARRDC2	1.78085	1.17909	1.37884	1.76321	1.5688	1.23568
ARRDC3	26.9302	28.3383	27.2453	16.1695	17.9579	16.4773
ARRDC3-AS1	1.19781	1.19239	0.745243	0.58022	0.837113	0.548059
ARRDC4	16.1194	17.3286	17.1468	7.34491	8.14893	7.28791
ARRDC5	0	0	0	0	0	0
ARSA	9.66921	9.69081	9.83313	17.0805	12.9057	14.777
ARSB	10.4831	10.755	11.8552	4.72122	5.88707	5.8841
ARSD	9.61866	9.06646	9.12308	10.416	10.7713	10.5249
ARSE	1.70687	1.83673	1.98329	2.71363	4.49084	3.35937
ARSF	0.0199348	0.166564	0.123477	0.332776	0.524493	0.224522
ARSG	3.5069	3.03555	3.06064	2.73519	2.4805	2.47536
ARSH	0.0277246	0	0	0.033058	0	0.0624513
ARSI	1.02022	1.17365	1.16443	2.2743	1.90621	2.4813
ARSJ	0.506883	0.442775	0.481144	0.285714	0.290974	0.342536
ARSK	7.04608	7.15753	7.89422	2.36756	2.39441	2.82647
ART1	0.124606	0.0260284	0.0661557	0	0.0327843	0
ART3	0.52056	0.691969	0.60719	0.169283	0.40466	0.213199
ART4	0.614793	0.356728	0.21156	0.325806	0.269592	0.153873
ART5	12.6604	10.7977	11.0071	2.10947	2.29097	2.42841
ARTN	1.16696	0.709124	0.788532	1.69504	1.42351	1.21873
ARV1	22.5546	21.4245	20.5314	15.2242	17.2655	17.8112
ARVCF	2.5388	3.07881	2.72076	18.8275	13.5357	14.4559
ARX	0	0.0170054	0	1.72786	1.99199	1.8338
AS3MT	0.0569438	0.0198246	0	0.0226328	0	0
ASAH1	146.268	147.094	154.24	34.8185	38.5367	41.8819
ASAH2	0.290489	0.262943	0.154226	0.138548	0.254763	0.130869
ASAH2B	2.60314	2.84309	2.82993	2.58955	3.09183	2.78109
ASAP1	20.7048	19.611	19.7597	14.8745	12.9374	13.5638
ASAP1-IT1	0.357456	0.0414821	0.140578	0.047358	0	0
ASAP1-IT2	0.34584	0.192644	0.408031	0.412371	0.151654	0.337578
ASAP2	10.2755	10.5557	10.3944	10.8046	11.1378	10.894
ASAP3	11.8024	11.5505	11.5597	22.6268	21.2154	22.4
ASB1	6.12711	6.19895	6.63366	5.78311	5.51865	5.52217
ASB10	0.155184	0.121559	0.240305	0.323815	0.0255185	0.131086
ASB11	0.239591	0.166825	0.200228	1.23796	1.19071	1.33424
ASB12	0.217294	0.491722	0.448644	0.950016	0.762279	0.652623
ASB13	3.49116	4.10391	4.26487	6.43797	6.731	5.9856
ASB14	0	0.0264079	0	0.060297	0.0498934	0
ASB15	0	0.0154233	0	0	0	0
ASB16	1.20405	0.84599	0.852343	1.09634	0.460789	0.616411
ASB16-AS1	8.04284	7.62081	7.57541	11.9629	11.4804	11.2297
ASB17	0	0	0	0	0	0
ASB18	0	0	0.0295757	0.0797074	0	0.0376446
ASB2	60.1487	62.2012	57.6945	14.4526	11.1508	14.2112
ASB3	0.44866	0.433884	0.323485	0.594411	0.677662	0.505317
ASB4	0	0	0.00958711	0.129188	0.0712652	0.0976217
ASB5	0.136775	0.142852	0.13203	0.0741304	0.0163573	0.0140043
ASB6	4.47211	4.64987	4.62268	10.6409	9.90639	10.0285
ASB7	4.83597	5.06037	5.66791	2.9593	4.06917	3.76128
ASB8	15.8957	15.0484	15.6354	8.88916	11.1982	10.1524
ASB9	0.0454188	0	0.0401896	0.352015	0.418246	0.434812
ASB9P1	0	0	0	0	0	0
ASCC1	10.5472	11.0158	10.8268	7.49599	7.31642	7.62858
ASCC2	15.0205	15.5004	14.1384	20.5858	19.5039	20.9444
ASCC3	11.2728	10.9576	12.2203	4.59489	4.99912	5.2666
ASCL1	0	0	0	7.17044	7.86141	4.86211
ASCL2	0.0253255	0	0.0448194	0.150987	0.0666324	0.0570472
ASCL3	0	0	0	0	0	0
ASCL4	0	0	0.0183343	0.197646	0.327089	0.186691
ASCL5	0	0.0688837	0	0.0393204	0	0.0371409
ASF1A	19.4661	20.0971	19.4544	14.8656	18.1932	16.543
ASF1B	8.98122	9.74757	9.38343	13.9991	15.0179	17.0926
ASGR1	2.36625	1.85354	1.57036	14.8126	12.9429	13.8864
ASGR2	0	0	0	1.09954	2.24867	0.759944
ASH1L	8.82159	7.75109	7.97803	6.19153	5.50572	5.61177
ASH1L-AS1	2.05046	1.41941	1.83548	2.47334	1.91329	1.87974
ASH2L	22.0562	22.1081	23.2435	16.1395	16.4292	16.0811
ASIC1	2.24579	2.01638	2.23999	8.73817	7.48964	7.25537
ASIC2	0.0548066	0.0114484	0.0581959	1.42463	1.42757	1.6543
ASIC3	1.8415	1.20472	1.34298	16.1907	9.77002	11.7378
ASIC4	2.84092	2.96715	2.7995	2.86778	2.54816	1.70892
ASIC5	0	0	0	0	0	0
ASIP	0	0.0704718	0.179116	0.160908	0.26629	0.0759944
ASL	6.96103	7.68578	6.66801	9.2751	8.37248	8.81076
ASMT	0.0659997	0.0689322	0.116802	0.236089	0	0.26017
ASMT-2	0	0	0	0	0	0
ASMTL	10.1357	9.23101	9.56066	17.2098	16.2938	16.1188
ASMTL-2	0	0	0	0	0	0
ASMTL-AS1	3.22836	2.78822	2.7056	22.4488	14.6807	18.2152
ASMTL-AS1-2	0	0	0	0	0	0
ASNA1	36.4005	38.9731	36.8711	49.8589	51.3989	55.2947
ASNS	167.231	188.621	168.186	83.9736	103.742	87.942
ASNSD1	22.229	20.8614	22.8725	19.1841	22.2873	20.3832
ASPA	0	0	0	0.0944755	0.0347443	0.0594925
ASPDH	0.0159221	0.0166295	0.0140889	0.246806	0.167567	0.0896636
ASPG	0	0	0.0204974	0	0.0152366	0
ASPH	25.1296	21.9599	24.8819	8.38219	9.21336	8.47949
ASPHD1	0.327108	0.394203	0.445304	4.56041	3.44254	3.88253
ASPHD2	0.961129	1.37289	1.28822	1.66848	2.47299	2.00581
ASPM	5.46628	5.37676	5.30502	9.34857	9.56727	9.26149
ASPN	0.0556137	0.0387232	0.0328072	0.419979	0.585289	0.835156
ASPRV1	1.01096	1.21314	1.142	2.89819	1.6978	2.44683
ASPSCR1	7.3821	7.29583	7.15615	23.9631	18.2341	19.1602
ASRGL1	3.45302	3.70662	4.43042	12.3976	14.4856	13.3093
ASS1	31.6358	31.7067	27.6308	50.1998	53.6398	53.7993
ASTE1	1.46077	1.71424	1.35068	3.83585	4.23201	4.95421
ASTL	0	0	0.0639437	0.129248	0.237661	0.0813891
ASTN1	0.121549	0.145992	0.193599	3.203	3.32593	3.25818
ASTN2	0.526011	0.728395	0.70602	0.95842	1.38396	1.33797
ASUN	14.813	15.34	15.415	12.8303	12.4402	13.3221
ASXL1	12.4686	11.3408	11.8624	27.2928	24.4712	25.6013
ASXL2	5.19344	4.94976	5.5165	2.57169	2.53615	2.50165
ASXL3	1.00182	0.831919	0.980937	4.31308	4.14819	3.79655
ASZ1	0	0	0.0137614	0	0	0
ATAD1	52.3609	51.6069	56.6337	12.5762	16.247	15.9758
ATAD2	18.6213	17.0495	18.592	15.8525	14.7999	15.1349
ATAD2B	3.85187	3.57495	3.8819	2.65672	2.80366	2.82119
ATAD3A	7.13996	7.30039	7.20361	13.725	12.2238	11.8181
ATAD3B	2.78663	2.61346	2.55638	12.9518	10.2645	10.8119
ATAD3C	0.133479	0.0887152	0.118111	0.217032	0.127705	0.232335
ATAD5	1.95705	1.95003	1.79145	3.58524	3.73852	3.53853
ATAT1	6.77881	7.00257	6.43886	25.701	23.3671	23.2982
ATCAY	0.511412	0.330193	0.411393	14.7238	15.8285	14.6826
ATE1	15.581	14.5641	16.03	7.26981	7.95054	7.53553
ATE1-AS1	1.26885	1.51455	1.44356	0.216136	0	0.0680518
ATF1	11.702	11.0505	11.248	6.19646	5.68063	7.09518
ATF2	14.2932	14.6863	14.569	10.9438	12.1756	11.348
ATF3	6.37662	6.79552	6.81977	26.4665	26.169	26.8635
ATF4	177.858	190.695	174.759	268.71	274.374	261.353
ATF5	32.8675	35.6046	30.985	14.2232	16.5222	12.6798
ATF6	9.77104	10.9221	10.3917	5.77375	7.07785	7.27162
ATF6B	32.2024	30.4549	31.2667	54.405	47.9203	48.2846
ATF7	8.16534	7.34824	7.58068	6.86245	7.29048	6.48207
ATF7IP	12.5184	11.6579	12.1517	12.8111	13.7434	14.2108
ATF7IP2	4.81038	4.45437	4.92575	4.44965	4.35469	4.74759
ATG10	5.58076	5.87368	5.54758	4.08841	5.00136	4.12032
ATG12	14.4698	14.9734	13.1853	9.61787	12.3797	11.1306
ATG13	14.8771	14.4966	15.3572	13.2045	13.6577	12.7492
ATG14	8.18457	7.15617	7.64412	10.5007	11.3255	11.342
ATG16L1	10.2569	9.41071	9.99919	9.14428	8.57361	8.39325
ATG16L2	2.36128	2.53285	2.14589	22.1818	15.3007	16.4959
ATG2A	4.40446	4.53883	4.25463	8.64791	5.89074	6.9532
ATG2B	6.26523	5.77247	6.08895	8.72312	8.06999	7.97826
ATG3	15.8232	16.6381	16.6284	13.0464	14.575	15.9254
ATG4A	10.2514	9.56568	10.5303	10.8259	11.8656	11.3894
ATG4B	13.4761	14.2191	12.3522	34.9775	27.7654	27.7116
ATG4C	6.75561	7.05578	7.90709	4.07684	5.10631	5.04147
ATG4D	15.0156	16.0165	16.5984	20.3803	18.7327	17.1945
ATG5	10.3143	9.14949	10.2828	7.32989	8.32211	7.68256
ATG7	2.96054	2.75581	2.72392	4.31661	3.94631	4.3073
ATG9A	31.2914	32.6305	32.6324	19.7073	17.9067	18.1044
ATG9B	0.572661	0.617716	0.539957	1.29849	1.09915	0.951606
ATHL1	4.83083	4.59533	4.37	24.4218	17.1162	20.0342
ATIC	41.5226	39.8364	41.2922	41.6168	45.5155	43.7563
ATL1	2.09148	1.86759	2.16148	5.59683	6.78396	6.38348
ATL2	11.7935	12.934	12.6478	12.4477	14.3118	14.456
ATL3	4.06552	3.76162	3.92695	3.18808	3.87068	3.43076
ATM	7.96661	6.79289	6.98317	7.77132	8.0638	7.42867
ATMIN	18.3168	18.3912	18.3123	16.2992	17.4691	16.4691
ATN1	36.5162	33.9441	33.1559	110.609	76.5037	86.7545
ATOH1	0	0	0.0389066	3.93204	4.04894	2.77319
ATOH7	0.154137	0.0643942	0.0545563	0.477851	0.608312	0.347203
ATOH8	0.761913	0.989332	0.777447	3.20016	2.74508	3.43251
ATOX1	36.3889	36.3055	31.9452	67.8242	78.4823	73.9872
ATP10A	0	0.00719756	0.0365876	0.246512	0.308235	0.341511
ATP10B	0	0	0.00524566	0.0918921	0.093584	0.133536
ATP10D	2.55628	2.35118	2.34597	2.11827	2.41733	2.87909
ATP11A	16.3182	16.5353	16.8019	9.49612	7.83767	8.29646
ATP11A-AS1	0	0	0.0102971	0	0	0
ATP11B	6.00176	5.89046	6.22468	4.19878	4.26868	4.53851
ATP11C	6.3842	6.14261	6.49593	11.227	13.2227	12.6815
ATP12A	0	0.0130979	0	0.134578	0.0494925	0.141243
ATP13A1	10.8875	11.2512	9.73577	27.9381	23.7302	24.3565
ATP13A2	8.12514	8.72828	8.64607	17.483	13.5554	15.8481
ATP13A3	117.778	118.001	118.491	17.4231	19.1563	20.967
ATP13A4	0.089109	0.0279205	0.00788497	0.350629	0.316507	0.461664
ATP13A5	0	0	0	0.137412	0.0842243	0.0865301
ATP1A1	238.27	233.022	243.3	84.5532	92.2361	94.268
ATP1A1OS	0.728614	0.705306	0.723352	0.95354	0.841617	1.12085
ATP1A2	12.5037	9.10301	10.8518	8.10344	7.8355	7.55774
ATP1A3	37.9982	39.7701	37.8276	43.2245	39.7406	40.7128
ATP1A4	0.109684	0.0440607	0.0597268	0.0704226	0.0887952	0.0855245
ATP1B1	193.799	191.028	189.718	58.9821	72.438	70.9594
ATP1B2	30.117	26.4793	27.0724	30.1462	28.231	27.3672
ATP1B3	65.6535	72.1602	68.5598	68.1591	76.2624	72.322
ATP1B4	0.0588646	0.112713	0.104175	0.0818867	0.0258126	0.0773478
ATP2A1	0.900515	0.65428	0.681353	3.90596	2.38646	2.60173
ATP2A2	343.528	349.381	363.058	66.1224	64.6095	70.8043
ATP2A3	0.698791	0.681184	0.604597	1.69422	1.39934	1.59156
ATP2B1	9.58735	8.53541	8.36866	7.794	7.94998	7.88836
ATP2B2	0.424979	0.314832	0.384796	1.43771	1.5862	1.50829
ATP2B3	0.0560884	0.0292903	0.0248154	0.459788	0.544168	0.481681
ATP2B4	82.8498	75.7187	83.591	47.8667	44.972	46.1772
ATP2C1	27.7047	28.4713	29.4797	18.0549	19.1786	18.54
ATP2C2	0.0943002	0.0422101	0.0834432	0.16063	0.496216	0.151726
ATP4A	0	0	0.0116425	0.0627536	0.0346174	0.0148188
ATP4B	0	0	0.0276237	0.0372234	0	0.10548
ATP5A1	492.395	488.369	517.073	282.947	306.131	315.507
ATP5B	784.088	813.885	823.651	415.142	439.2	455.631
ATP5C1	230.748	243.77	226.524	136.232	169.888	164.974
ATP5D	65.4917	75.9636	65.8974	52.8078	45.2735	49.7748
ATP5E	1.17334	1.55969	0.660703	0.254374	0	0.480548
ATP5EP2	2.92667	5.98052	2.25193	0.455177	0.669583	0.429947
ATP5F1	140.586	146.788	143.765	72.93	81.6548	79.1696
ATP5G1	158.067	166.754	166.062	111.325	113.111	117.055
ATP5G2	119.923	123.428	118.479	186.724	208.163	197.888
ATP5G3	109.657	118.448	111.074	61.6078	70.9782	72.2943
ATP5H	291.651	331.58	290.182	249.462	271.562	290.155
ATP5I	202.574	242.125	185.835	250.875	293.832	279.45
ATP5J	111.699	115.347	117.56	77.5602	91.2294	92.7974
ATP5J2	58.648	72.069	57.6529	59.7686	75.224	66.467
ATP5J2-PTCD1	0	0	0	0	0	0
ATP5L	154.384	183.113	164.223	102.92	127.942	114.921
ATP5L2	0.35164	0.367265	0.103718	0.0698811	0.231295	0
ATP5O	298.855	328.517	312.051	278.205	309.766	290.202
ATP5S	6.2193	5.2282	4.75159	2.04385	2.75382	2.83604
ATP5SL	31.7982	31.6334	30.2441	26.4064	27.3823	27.3361
ATP6AP1	80.9211	86.7058	85.9293	80.3493	75.5061	80.1148
ATP6AP1L	9.8225	7.67807	7.21568	12.4487	10.6462	10.2975
ATP6AP2	68.0678	66.6504	69.6084	72.5554	92.5688	95.0461
ATP6V0A1	22.4174	21.5799	22.0671	30.3262	26.4557	28.5311
ATP6V0A2	6.50529	6.49829	6.94772	5.30636	5.36964	5.4911
ATP6V0A4	0.0884955	0.0396118	0.0335601	0.135668	0.0498934	0.142387
ATP6V0B	34.7384	37.1438	34.9738	40.8555	46.0791	41.3789
ATP6V0C	133.139	138.895	126.427	122.556	101.585	107.879
ATP6V0CP3	0	0	0	0	0	0
ATP6V0D1	58.1269	60.5339	65.9991	79.3058	71.0817	79.9945
ATP6V0D2	0.0592744	0.10318	0.1049	0.0706773	0.155954	0.0890129
ATP6V0E1	109.156	112.176	106.548	74.6999	90.0278	82.5186
ATP6V0E2	21.3987	23.4061	23.8812	25.9855	28.0377	25.279
ATP6V0E2-AS1	1.90725	1.83263	1.98469	2.67441	2.20795	2.28558
ATP6V1A	18.9122	18.4534	17.8083	12.7036	14.9276	14.7668
ATP6V1B1	0	0.0250743	0.0106218	0.71565	0.600068	0.77062
ATP6V1B2	28.3822	28.3901	28.1364	33.6955	39.4825	38.5155
ATP6V1C1	16.2794	17.2513	17.2527	9.75939	10.5297	10.7625
ATP6V1C2	0.0458076	0.0239214	0.0101334	16.8092	15.487	19.0762
ATP6V1D	53.9052	58.8459	57.9546	36.2031	37.9979	38.0512
ATP6V1E1	87.8585	90.3709	89.5608	62.4272	69.9262	69.4699
ATP6V1E2	1.2282	1.34175	1.3866	1.38031	1.05858	1.51049
ATP6V1F	84.9989	95.2407	83.7839	94.1063	110.159	102.253
ATP6V1G1	96.3568	92.5324	92.4904	66.6832	80.6443	72.7755
ATP6V1G2	8.99728	9.12247	8.63347	8.67307	11.2213	9.37675
ATP6V1G2-DDX39B	0	0	0	0	0	0
ATP6V1G3	0	0	0	0.997054	0.761559	0.579562
ATP6V1H	33.4705	32.9381	33.4447	25.1721	25.4641	27.0099
ATP7A	4.57342	4.34656	4.92135	1.17182	1.35785	1.50262
ATP7B	4.17564	4.27313	4.24568	5.14128	5.20313	5.4113
ATP8A1	3.54553	3.19331	3.48481	4.9099	5.49079	5.08004
ATP8A2	0.589461	0.389092	0.504904	0.984001	1.19109	0.950703
ATP8B1	0.173974	0.210776	0.184733	0.10787	0.119011	0.141079
ATP8B2	9.02206	9.10439	8.14651	11.9671	11.8501	11.9348
ATP8B3	0.284305	0.314405	0.377359	0.877408	0.924025	0.744012
ATP8B4	0.0151666	0.00792023	0.0067102	0.00904211	0.0598559	0.0256227
ATP8B5P	0.232811	0.232103	0.121731	0.0757085	0.097449	0.0953494
ATP9A	12.9731	11.9688	12.2995	16.1833	17.164	16.5387
ATP9B	3.13833	2.59173	2.8093	2.89792	3.11081	2.81127
ATPAF1	47.5884	46.2257	50.177	27.5283	29.6845	30.6589
ATPAF2	8.09009	7.13343	7.44858	8.71483	8.48764	9.31042
ATPIF1	55.9732	56.6818	56.1155	57.4303	55.8415	55.973
ATR	3.77172	3.3567	3.38683	6.42105	5.32869	5.95398
ATRAID	59.0191	63.8105	56.996	47.4079	58.5613	55.2677
ATRIP	2.72632	2.53455	2.65102	4.5011	4.0989	4.65652
ATRN	12.2789	12.0597	12.8316	7.33274	7.5377	7.71061
ATRNL1	0.750792	0.735813	0.887319	2.98613	3.50425	3.17391
ATRX	14.6614	14.2041	15.8053	7.56656	8.12563	7.88666
ATXN1	11.0155	10.852	10.9238	4.53568	4.11218	4.68096
ATXN10	51.2563	52.4616	54.2643	53.7894	58.9008	59.8988
ATXN1L	5.52824	5.66224	5.96364	5.79166	5.84302	5.68464
ATXN2	17.3584	15.6125	15.492	13.5491	12.5247	13.2579
ATXN2L	41.4136	41.0449	38.5083	77.1187	58.7558	62.7921
ATXN3	5.90626	5.34666	4.47129	3.88006	4.13288	4.0747
ATXN3L	0	0	0	0	0	0
ATXN7	5.43181	4.89334	4.91104	4.76297	4.54278	4.70218
ATXN7L1	1.36464	1.3322	1.31596	1.7932	1.61936	1.45542
ATXN7L2	2.76621	2.54923	2.07977	12.0509	8.91916	10.3648
ATXN7L3	18.2047	17.8909	17.2016	29.3424	27.0024	28.2569
ATXN7L3B	53.3764	52.6266	57.7081	59.0954	70.7533	66.7344
ATXN8OS	0	0	0	0	0	0.0358289
AUH	10.5486	7.90835	9.63042	9.13947	10.2058	10.1415
AUNIP	2.62525	2.49818	2.7876	2.36511	2.78845	2.75966
AUP1	39.4716	39.2298	39.212	83.7057	82.7095	85.4927
AURKA	22.7181	23.0863	24.497	13.9964	13.9928	15.58
AURKAIP1	30.8232	35.9024	31.8623	49.7501	50.1621	51.4527
AURKAPS1	1.40145	1.08188	0.889637	0.835528	0.601187	0.65196
AURKB	15.777	15.9513	14.4068	49.2637	49.85	44.7074
AURKC	0.750584	0.531052	0.835566	1.67447	1.84741	2.01798
AUTS2	6.274	6.29663	6.54023	35.1873	28.9189	28.3879
AVEN	11.1119	13.021	11.085	6.78638	8.23997	7.02071
AVIL	0.429603	0.53843	0.608228	2.16608	1.72775	1.83865
AVL9	8.87909	8.22489	9.53324	7.26646	8.00863	8.40712
AVP	0	0	0	0	0	0
AVPI1	4.47411	3.19725	3.81016	2.84791	3.36331	2.99315
AVPR1A	0	0.00521957	0	0.0297946	0.0460205	0.0337717
AVPR1B	0.105644	0.0551691	0.0701108	0	0.0347443	0
AVPR2	0	0	0	0	0	0
AWAT1	0	0	0	0	0	0
AWAT2	0	0	0	0	0	0.0248306
AXDND1	0.403986	0.223378	0.231307	0.0566709	0.109417	0.0535297
AXIN1	4.84173	4.81257	4.57405	12.4388	10.2003	10.1555
AXIN2	4.07811	3.71972	3.7253	40.9457	37.9732	39.1713
AXL	18.788	19.2635	19.7537	7.94225	8.69967	8.51376
AZGP1	0	0	0	0.662076	0.389576	0.375226
AZGP1P1	0	0	0	0.236389	0	0
AZI1	4.41975	4.17151	4.14355	16.5564	10.6732	13.4248
AZI2	12.4817	11.9852	12.6927	11.2553	11.809	11.374
AZIN1	80.9453	82.1235	86.5209	28.1358	34.1161	33.8662
AZU1	0.513451	0.321759	0.454337	6.91816	4.25538	4.22152
B2M	306.507	301.095	334.889	715.573	873.768	914.858
B3GALNT1	11.5152	11.6752	13.5996	9.32891	10.1702	10.3415
B3GALNT2	8.08833	8.10708	8.57441	7.61348	8.21864	7.84449
B3GALT1	0.205955	0.215107	0.198811	0.468827	0.467986	0.548278
B3GALT2	0.303556	0.151629	0.221892	1.1488	1.26745	1.27837
B3GALT4	2.77739	3.24889	2.62966	3.5435	2.74029	3.06556
B3GALT5	0.217862	0.284428	0.144584	0.097415	0.125389	0.0613436
B3GALT6	8.11463	9.89355	8.64909	13.5539	12.7703	11.8963
B3GALTL	5.08026	5.27139	5.35534	6.58432	7.24982	7.02787
B3GAT1	0.40463	0.307352	0.447555	6.37081	6.75054	5.7691
B3GAT2	0.14013	0.0731781	0.0619983	0.194935	0.368688	0.210434
B3GAT3	11.9278	12.2492	10.4283	28.4789	28.4546	28.4752
B3GNT1	20.8119	21.713	21.9988	28.9425	34.6398	32.3065
B3GNT2	12.4349	12.9518	12.4352	3.53412	3.94394	3.64519
B3GNT3	0.0172157	0.0179807	0	0.0205276	0.0452954	0.0193898
B3GNT4	0.280213	0.227628	0.220402	0.296995	0.491503	0.350666
B3GNT5	1.20164	1.42043	1.64852	4.33174	4.28896	4.09163
B3GNT6	0.0182917	0	0	0.0218106	0	0.0206016
B3GNT7	3.30616	3.49245	3.38158	1.88865	1.57105	1.84059
B3GNT8	3.97303	3.52321	2.76384	1.87706	1.38061	1.77301
B3GNT9	9.81544	8.62434	8.07265	8.05015	9.35981	7.8769
B3GNTL1	0.723402	0.789375	0.659223	2.92242	2.35782	2.99148
B4GALNT1	0.248651	0.229146	0.245908	4.65655	4.33896	4.39021
B4GALNT2	0	0	0	0.0793863	0.0875853	0.0249953
B4GALNT3	28.3167	27.2561	28.4312	19.6836	12.6142	16.138
B4GALNT4	4.64541	3.62843	3.75723	60.5647	41.1495	44.12
B4GALT1	24.7237	25.4728	27.2651	9.69368	11.7071	12.1708
B4GALT2	20.5544	19.1453	20.8666	26.7589	25.3683	25.402
B4GALT3	11.3568	11.5429	12.3989	14.9535	13.6185	14.8117
B4GALT4	16.7618	15.5395	16.6803	13.3106	15.9466	15.1568
B4GALT5	23.3936	22.9745	24.53	14.0769	17.2766	16.0518
B4GALT6	4.05915	5.02208	4.79676	2.12868	2.31424	2.38494
B4GALT7	7.58021	7.22428	6.60687	10.801	9.32377	9.71135
B9D1	4.67241	4.86214	4.10417	8.36709	7.63266	8.42377
B9D2	1.57429	1.39935	1.48196	5.59149	4.93518	3.92344
BAALC	1.42995	1.42482	1.14897	18.5398	21.3411	21.7699
BAALCOS	0	0	0.0835393	1.12571	2.23554	2.87093
BAAT	0.199093	0.291115	0.199661	0.25322	0.279373	0.164439
BABAM1	46.733	47.3403	44.5335	49.9086	46.8798	48.6209
BACE1	20.2086	19.2624	19.9675	14.5895	14.7251	15.0336
BACE1-AS	4.92913	5.27072	5.65974	7.06684	6.87036	7.66648
BACE2	2.02409	2.13046	2.31538	2.3572	2.37301	2.61634
BACH1	8.24839	7.99953	8.57492	4.66878	4.63425	4.94914
BACH2	2.03541	1.86388	2.12854	3.25557	3.60804	3.59844
BAD	14.0404	15.7031	13.778	26.3209	24.9628	24.7758
BAG1	14.7868	14.7998	15.0208	14.2147	14.8557	15.02
BAG2	12.9752	12.3784	12.8233	3.30411	4.5567	4.68145
BAG3	51.3578	50.9813	50.9238	23.5265	23.7003	26.5327
BAG4	8.23455	7.25284	7.88054	3.15198	4.1951	3.76884
BAG5	8.84129	8.89902	10.418	6.65259	7.98453	7.40811
BAG6	64.9049	63.9106	62.4851	80.7786	71.2848	74.7803
BAGE2	0.024763	0.0258632	0	0	0	0
BAHCC1	1.91641	1.80983	1.83445	18.5263	12.9883	13.6465
BAHD1	6.05875	5.65681	5.67799	11.3837	10.3978	10.091
BAI1	0.30407	0.132325	0.201796	6.25425	3.81121	3.47225
BAI2	21.906	22.1306	23.2974	35.2355	25.4429	28.0386
BAI3	0.138541	0.0131542	0.0557228	1.90722	1.9468	1.83697
BAIAP2	3.8278	3.66472	3.37903	10.1281	9.3038	9.86439
BAIAP2-AS1	4.52274	4.49138	4.90178	9.05535	9.2939	9.72251
BAIAP2L1	10.4116	10.0613	10.4661	5.62915	5.20341	4.58422
BAIAP2L2	0.513405	0.536216	0.35965	3.39244	2.11061	1.83109
BAIAP3	0.958658	0.856842	0.929852	20.0039	16.2614	17.2132
BAK1	18.997	20.0617	20.3625	10.1289	9.7851	10.1625
BAMBI	373.392	375.713	381.668	117.467	124.454	139.406
BANCR	64.0313	70.4991	69.7958	47.7286	54.027	66.101
BANF1	83.085	92.9325	81.5761	117.341	131.652	130.889
BANF2	0	0	0	0	0.0603938	0
BANK1	0.105288	0.164949	0.151394	0.156928	0.190449	0.118584
BANP	2.59968	2.04771	2.07992	3.70684	3.02095	3.25737
BAP1	18.3967	18.4344	19.5366	36.4338	31.7246	35.2123
BARD1	4.99225	5.29401	5.0421	5.81066	6.19821	5.58436
BARHL1	0	0	0	3.92338	3.23029	3.70591
BARHL2	0.375616	0.326921	0.33237	3.17245	2.88243	2.29152
BARX1	0.094791	0.0990028	0.0559184	0.263728	0.207833	0.355871
BARX2	0.106003	0.249104	0.164147	0.0947963	0.174311	0.32832
BASP1	22.3041	21.302	23.8734	93.8927	112.063	101.37
BASP1P1	0.121945	0	0	0.0484679	0	0.0457814
BATF	0	0	0.0440335	0	0.130928	0.224188
BATF2	0.105371	0.0440211	0.0186478	0.0753848	0.332682	0.56965
BATF3	0.286402	0.199419	0.380142	0.569165	0.313974	0.483854
BAX	31.4331	36.5025	33.6564	53.2251	49.4702	55.2458
BAZ1A	8.3597	7.94257	7.78293	12.4738	12.5231	13.3867
BAZ1B	26.5043	25.535	26.8641	22.7775	23.6838	23.6181
BAZ2A	13.7386	13.1511	13.6135	15.2556	13.5859	13.7641
BAZ2B	6.57227	5.77793	5.88326	7.60558	8.18986	7.90183
BBC3	4.5413	4.94443	4.51128	7.63709	6.17144	6.99663
BBIP1	10.0316	10.0002	8.99454	9.87327	12.0449	11.8129
BBOX1	0.0215295	0	0	0.179699	0.141613	0.266732
BBS1	14.7011	14.5851	14.7791	25.0678	22.6299	22.5828
BBS10	9.74799	9.52865	10.1343	4.63999	5.90678	4.51472
BBS12	2.59239	1.9238	2.2577	2.6193	3.24881	3.07343
BBS2	14.4116	14.5889	14.2827	23.6171	23.684	24.6886
BBS4	11.9998	12.1248	13.8743	14.1335	17.1782	16.2291
BBS5	5.63642	5.28268	5.98498	8.2771	7.33679	8.15242
BBS7	5.75909	5.42147	5.35712	7.06245	7.18806	7.15099
BBS9	4.3993	4.75	4.72572	5.93085	5.86559	6.08197
BBX	15.952	15.7452	17.1311	6.31286	6.88062	6.82271
BCAM	29.5619	26.0573	27.1486	31.3594	25.4055	28.4529
BCAN	0.069373	0.0724554	0.0613859	0.592816	0.866987	0.28649
BCAP29	12.8086	12.4955	14.0791	5.95159	6.49555	5.78602
BCAP31	56.1882	57.0518	55.3569	40.7111	47.9496	46.7749
BCAR1	11.6198	12.1703	11.6398	18.7889	13.4401	15.0517
BCAR3	1.93076	2.16232	1.74964	5.61679	5.81437	6.37964
BCAR4	0	0	0.0315339	0	0.046881	0
BCAS1	0	0	0	0.119979	0.0165462	0.0424981
BCAS2	35.551	39.9435	35.8748	32.8844	38.69	37.452
BCAS3	7.49987	6.65449	6.98103	6.07291	5.92501	5.94999
BCAS4	5.02929	5.35923	5.53275	4.57864	5.27503	5.54958
BCAT1	17.6498	17.7885	20.0267	11.7775	14.0818	12.343
BCAT2	25.0793	27.0637	26.7538	33.2594	29.0239	30.4777
BCCIP	14.6186	15.4712	14.5817	21.95	24.3996	23.8761
BCDIN3D	2.63752	2.48376	2.42313	2.64654	3.86788	2.97059
BCDIN3D-AS1	0.970503	0.950273	0.805094	0.524358	0.398975	0.392818
BCHE	4.21708	4.46424	3.98483	7.34911	9.08713	7.95185
BCKDHA	33.4439	31.9525	32.5832	24.3924	26.7033	26.6971
BCKDHB	10.4505	10.6821	10.4698	4.63631	4.61683	4.41697
BCKDK	32.5321	32.7224	33.5812	21.7457	19.3875	20.3504
BCL10	7.33449	6.93977	7.63146	3.79149	5.34723	5.52403
BCL11A	1.23261	1.16915	1.19087	3.80932	4.17793	3.83899
BCL11B	0.803343	0.656638	0.685097	1.12447	1.14871	0.963799
BCL2	0.896907	0.67961	0.907763	2.3416	2.49862	2.50892
BCL2A1	0	0	0	0.47368	0.457277	0.503352
BCL2L1	44.3848	47.2794	46.9985	28.7152	30.3993	29.9763
BCL2L10	0.508592	0.265595	0.225018	0.12995	0.143371	0.122747
BCL2L11	3.14206	2.62533	2.72051	3.96405	4.15122	4.29227
BCL2L12	6.73873	5.7795	5.63645	13.6948	12.9415	13.2127
BCL2L13	11.7282	11.8489	11.4787	7.68723	8.27531	8.23927
BCL2L14	0	0	0	0.0890511	0.0982483	0
BCL2L15	0.096695	0.211164	0.101119	0.241075	0.312229	0.257414
BCL2L2	10.7402	10.4553	10.104	12.3179	11.2661	12.3416
BCL2L2-PABPN1	0	0	0	0	0	0
BCL3	3.77445	4.06535	3.93133	7.33685	4.65504	6.22165
BCL6	4.45882	4.70177	3.86948	8.72445	7.30184	7.65371
BCL6B	0.0132842	0	0	0.681108	0.768929	0.628393
BCL7A	8.44748	8.48044	8.12198	16.1311	16.719	15.308
BCL7B	13.5151	14.9683	13.8453	11.7348	11.5447	11.9272
BCL7C	10.0496	10.2505	8.43846	14.9913	14.8519	14.3771
BCL9	9.77179	9.43827	9.50122	19.4538	17.9837	18.0508
BCL9L	12.6189	12.2822	11.977	16.6515	10.3385	13.3157
BCLAF1	20.0512	20.7163	20.7006	21.0464	23.5555	24.5126
BCMO1	0	0	0	0.345087	0.456873	0.456342
BCO2	4.5658	3.79215	3.29554	5.40699	4.44844	2.94853
BCOR	15.8892	14.9773	15.3523	15.6739	13.8076	14.7054
BCORL1	3.61747	3.48527	3.74292	4.74335	4.07365	4.22901
BCORP1	0	0	0	0	0	0
BCR	8.1526	8.0418	8.08133	16.7255	14.8868	15.9431
BCRP2	0.0401258	0.0419087	0.035506	0.167457	0.131966	0.0225965
BCRP3	1.70877	1.61309	1.4248	5.6031	4.32292	4.33024
BCS1L	8.60877	8.76973	8.39972	16.6725	15.1621	14.6135
BCYRN1	40.9734	56.2435	42.4714	2.51258	4.00411	3.42811
BDH1	2.17641	2.09552	2.26687	2.18961	2.2219	2.15761
BDH2	22.941	23.023	22.4175	30.5084	32.0644	34.368
BDKRB1	0.107979	0.112776	0.031849	0.42917	0.520844	0.932377
BDKRB2	0.156201	0.116529	0.108599	0.305982	0.322906	0.578043
BDNF	0.127197	0.221415	0.133991	0.823334	0.852591	0.770875
BDNF-AS	0.874836	0.977827	1.22229	1.59215	1.43354	1.88419
BDP1	6.27727	5.47484	5.4247	4.52007	4.62763	4.21903
BEAN1	0.169855	0.121964	0.17848	0.278479	0.279309	0.155435
BECN1	44.2702	44.3658	44.8965	25.0906	27.0783	25.9148
BEGAIN	0.403545	0.53495	0.494424	5.03385	2.83813	3.91574
BEND2	0	0	0	0.0116396	0.0128417	0
BEND3	2.00509	1.87829	2.07299	3.96005	4.07898	3.60086
BEND3P3	0	0	0	0	0.0104004	0.0178086
BEND4	0.116406	0.116051	0.140459	0.561505	0.696064	0.512503
BEND5	4.35324	3.65577	3.56574	8.31213	8.62888	7.05631
BEND6	0.611064	0.780973	0.768378	0.258851	0.26443	0.307892
BEND7	2.72333	2.58379	2.57535	3.5137	3.54842	3.4243
BEST1	1.02041	0.969835	0.866814	1.32622	1.53031	1.44808
BEST2	0	0	0.0205533	0.027696	0.0611128	0.0784823
BEST3	0.09286	0.0705353	0.119518	0.0100658	0.0111054	0.0190157
BEST4	0.567953	0.593189	0.502564	1.6113	1.41702	1.76462
BET1	4.14628	4.18225	4.38947	3.10887	3.2334	3.57603
BET1L	14.4472	15.9495	15.321	15.6021	14.5043	14.2734
BEX1	72.0328	73.815	71.3344	143.539	171.656	158.526
BEX2	20.7455	22.5407	19.4493	77.0106	89.731	86.0166
BEX4	117.505	127.495	123.24	74.8242	89.7116	84.1703
BEX5	3.68352	3.55865	3.66686	4.61174	4.84576	4.77098
BFAR	19.3278	19.0615	20.071	14.5689	17.106	16.725
BFSP1	1.2761	1.49534	1.08787	1.57726	1.57638	1.68264
BFSP2	0.0890807	0.0620259	0	0.106218	0	0.0334433
BFSP2-AS1	0	0	0	0	0	0
BGLAP	0.171841	0	0	1.12695	1.35637	1.16125
BGN	5.03905	4.42248	4.20458	31.6871	28.4567	38.1093
BHLHA15	0.0663269	0	0	0	0	0
BHLHA9	0	0	0	0	0	0
BHLHB9	7.21926	6.80888	8.32388	7.59075	9.02225	8.94402
BHLHE22	0.0827085	0.0143972	0.0487907	0.62459	0.362683	0.279459
BHLHE23	0	0	0	0	0	0.049896
BHLHE40	31.5059	30.1663	29.3803	46.8205	39.0922	45.5112
BHLHE40-AS1	0.471569	0.295513	0.459004	0.168686	0.558323	0.743567
BHLHE41	0.978655	0.789246	0.833095	1.09307	0.79854	1.18596
BHMT	32.4978	24.7276	32.3031	8.88894	7.46612	8.81815
BHMT2	0	0	0	0	0	0
BICC1	5.09063	4.82206	5.56185	2.73147	2.47411	2.69952
BICD1	4.10665	3.49891	4.0238	3.22724	3.69908	3.39097
BICD2	8.54647	7.94288	9.16412	7.03159	7.55619	8.43382
BID	2.13009	2.39021	2.11851	4.7019	4.37696	5.1947
BIK	2.40767	1.95014	1.78264	1.40613	2.32703	2.54569
BIN1	2.62437	2.61349	2.86228	24.4517	21.5776	22.2543
BIN2	0	0	0	0	0	0
BIN3	5.85649	5.25039	5.24894	10.6995	11.6392	11.6351
BIN3-IT1	0.305558	0.265946	0	0	0	0.0860361
BIRC2	17.0179	16.4783	18.0412	13.9948	14.7035	13.7508
BIRC3	0.162616	0.247686	0.215841	0.258533	0.222839	0.259465
BIRC5	16.5242	18.607	18.975	18.8066	21.6735	21.0408
BIRC6	10.2877	8.95846	9.33429	7.24713	6.89329	7.05227
BIRC7	0.787292	0.858025	1.33272	3.06113	2.79189	1.92764
BIRC8	0	0	0	0	0	0
BIVM	7.71406	7.10007	7.42319	9.18368	9.62477	9.6249
BIVM-ERCC5	0	0	0	0	0	0
BLACAT1	0.340103	0.37391	0.253428	5.03711	4.28574	3.36682
BLACE	0	0	0	0.0227712	0.025123	0
BLCAP	65.2994	67.238	63.4583	22.1582	23.2098	22.3211
BLID	0.271617	0.226948	0.048069	0.0647738	0	0
BLK	0	0	0	0.0143609	0.0158441	0
BLM	2.70044	2.54038	2.44885	7.28482	7.89862	7.12908
BLMH	24.9546	25.4851	26.4913	31.1417	33.751	33.0951
BLNK	0	0	0.0680014	0.824697	0.808775	0.980943
BLOC1S1	2.00553	2.58176	1.89844	5.17197	6.38105	5.51565
BLOC1S1-RDH5	0	0	0	0	0	0
BLOC1S2	11.9178	13.0797	12.0401	10.6009	12.4712	11.413
BLOC1S3	3.53002	3.70568	3.34671	3.58633	3.90934	4.0975
BLOC1S4	9.02612	9.90169	7.90652	8.66779	9.76223	8.90373
BLOC1S5	0	0	0	0	0	0
BLOC1S5-TXNDC5	0	0	0	0	0	0
BLOC1S6	23.8708	24.1745	25.0337	14.1111	17.3035	15.5504
BLVRA	27.6577	29.4277	25.9898	23.427	28.5727	28.6817
BLVRB	18.3806	21.7684	20.1369	40.8326	44.3302	44.977
BLZF1	8.16135	8.2075	7.79374	6.72044	5.68713	5.89288
BMF	10.5158	9.38944	9.6854	32.4402	29.8161	30.6582
BMI1	0.218434	0.128328	0.253687	0.130227	0.0897984	0.0461284
BMP1	10.9966	10.9973	9.65616	13.658	10.7422	12.6694
BMP10	6.94715	7.99685	7.06287	0	0	0
BMP15	0	0	0	0	0	0
BMP2	99.1687	94.0109	103.247	9.9085	11.7141	10.5145
BMP2K	9.28523	9.14184	9.55158	5.35252	5.74651	5.66772
BMP3	0.0244995	0.0170587	0.0289051	0.146063	0.182635	0.119571
BMP4	2.57981	2.1963	2.11014	29.8562	32.9968	30.9116
BMP5	77.8803	74.4914	77.7508	30.869	31.8863	31.813
BMP6	0.180973	0.346526	0.213516	2.19384	2.57914	2.76864
BMP7	12.999	13.6858	13.1882	21.8437	24.3595	22.5693
BMP8A	0.0161527	0.0506113	0.0357326	0.144451	0.0318739	0.0545776
BMP8B	0.0353855	0.0246385	0.0626229	0.140642	0.201718	0.0265693
BMPER	3.81614	3.3927	3.96153	1.15421	1.06526	1.28941
BMPR1A	24.7861	23.6828	24.3846	13.233	15.5026	15.0665
BMPR1B	0.0850131	0.193725	0.082064	2.02735	2.3384	1.74959
BMPR2	22.1564	20.657	23.8863	7.00829	7.82397	7.74279
BMS1	8.67225	8.45927	9.09915	10.2932	9.8118	9.97182
BMS1P17	0	0	0	0	0	0
BMS1P18	0	0	0	0	0	0
BMS1P2	1.06131	0.590494	0.517834	0.579521	0.313163	0.446856
BMS1P20	5.81475	5.60733	5.02386	8.26277	7.672	7.39907
BMS1P4	5.49498	4.26692	3.23451	3.98822	2.82865	3.20208
BMS1P5	1.49271	1.08555	1.19366	1.42389	1.26549	1.23289
BMS1P6	1.73211	1.20605	0.828005	0.688442	0.536919	0.594223
BMX	0.0174401	0	0	0.0415903	0.0229429	0.0589275
BNC1	0.931603	1.11608	1.02639	0.479177	0.841061	0.88466
BNC2	0.467483	0.518071	0.521023	2.02967	2.20643	2.52407
BNIP1	6.45304	5.64588	6.78633	7.93615	9.2447	7.30599
BNIP2	18.0131	17.213	18.586	7.22974	8.94562	8.10684
BNIP3	204.249	191.995	204.53	56.745	76.9017	51.0555
BNIP3L	58.185	53.4234	60.303	40.9221	52.195	43.9743
BNIPL	0.20113	0.019097	0.0970765	0.436041	0.312699	0.329497
BOC	1.64704	1.45411	1.40104	48.956	39.8986	44.8383
BOD1	28.6559	25.1226	28.5053	48.4809	53.3632	51.2707
BOD1L1	7.93238	7.26916	7.1696	7.81524	7.2972	7.36731
BOD1L2	0	0	0	0	0	0
BOK	7.05609	7.48986	6.02539	6.15813	6.33976	6.7245
BOK-AS1	0.113108	0.118134	0	0	0.148796	0
BOLA1	4.44584	5.42451	4.26488	7.53055	8.3083	7.6279
BOLA2	8.74532	9.42386	8.84394	5.18626	4.20011	4.74244
BOLA2B	0	0	0	0	0	0
BOLA3	33.7254	41.1387	30.8896	17.9398	18.903	17.9926
BOLA3-AS1	2.2687	2.62629	2.29428	2.15878	2.71988	2.22792
BOLL	0	0	0	0	0	0
BOP1	7.18287	7.27531	6.96703	17.3176	15.1084	15.0464
BORA	2.84867	3.78806	3.04042	5.0775	5.40874	4.72991
BPESC1	0	0	0	0	0	0
BPGM	11.565	12.4515	12.9265	11.0369	12.5081	12.8836
BPHL	8.8274	8.30021	8.6333	14.7824	15.1511	16.5794
BPI	0	0	0	0.0852443	0.188097	0.214718
BPIFA1	0	0	0	0	0	0
BPIFA2	0	0	0	0	0	0
BPIFA3	0	0	0	0	0	0
BPIFA4P	0	0	0	0	0	0
BPIFB1	0	0	0	0	0.0356698	0.0610772
BPIFB2	0	0	0	0	0.0641684	0.0549376
BPIFB3	0	0	0	0.038401	0	0.0362724
BPIFB4	0.0215395	0	0	0.0770493	0.0566713	0.0242595
BPIFB6	0	0	0	0	0	0
BPIFC	0	0	0	0	0	0.0237248
BPNT1	15.248	13.1362	13.3168	9.25205	9.70909	9.95864
BPTF	12.1113	11.2435	11.9488	18.8312	16.8913	16.5391
BRAF	4.55795	4.83231	4.56472	4.37407	4.65089	4.30205
BRAP	7.1555	6.69544	6.9209	7.14592	7.75032	7.77945
BRAT1	5.74574	6.33684	5.80005	21.963	17.0547	18.7131
BRCA1	2.86707	2.84411	2.75458	4.2983	4.12677	3.83712
BRCA2	1.72732	1.22848	1.25915	1.64769	1.59604	1.57952
BRCC3	10.0297	9.94161	9.56747	8.05533	9.70668	9.22772
BRD1	3.99798	3.72396	3.47766	8.4018	6.96609	7.89789
BRD2	40.3381	39.185	37.9022	62.104	58.7126	59.2518
BRD3	14.3093	13.9354	13.9839	18.3862	17.6365	18.4739
BRD4	21.7327	20.3491	20.9763	21.3361	14.5636	16.3747
BRD7	37.267	36.744	38.9444	45.1124	46.521	45.4633
BRD7P3	0	0	0	0	0	0
BRD8	9.89387	10.0612	9.5654	27.4932	25.0764	25.4851
BRD9	9.97755	9.7907	9.75336	19.2843	16.6685	16.6905
BRDT	0	0	0	0	0	0
BRE	25.5277	25.5462	24.0854	22.1589	22.8371	24.2645
BRE-AS1	0.0564518	0.02948	0.0249762	0.134623	0.148527	0.190742
BREA2	0.2804	0.390478	0.165411	0.891577	0.614787	0.473714
BRF1	3.9216	3.79825	3.80185	10.3802	7.97024	8.35228
BRF2	5.87676	7.80073	6.81614	6.30936	5.94456	6.85622
BRI3	27.6022	29.3629	28.8566	23.4486	24.4783	24.6518
BRI3BP	1.47254	1.84556	1.66133	1.18518	1.59816	1.40972
BRICD5	0.598508	0.462032	0.379931	5.58506	4.55294	5.14359
BRINP1	0.293034	0.260146	0.363014	3.8784	4.00912	4.73605
BRINP2	0.0992326	0.046063	0.0390257	1.43302	1.30543	1.15489
BRINP3	0.0539852	0.0676607	0.0477698	2.20147	2.03114	2.20105
BRIP1	3.38327	2.79094	3.04449	3.07688	2.88923	3.20988
BRIX1	19.4223	23.2435	21.0595	29.5184	33.5833	33.1024
BRK1	97.4363	101.682	100.594	85.2719	104.87	88.6626
BRMS1	13.4986	13.9236	12.1666	21.7487	22.7475	20.8887
BRMS1L	9.63044	9.40999	9.9172	4.36117	4.34809	4.44068
BROX	12.7561	12.8535	12.7695	5.8575	6.83866	6.31501
BRPF1	4.18179	3.91143	4.07037	7.9891	8.19074	7.32647
BRPF3	11.0202	11.8218	11.8912	10.8474	10.54	10.5086
BRS3	0	0	0	0.0193469	0.021345	0
BRSK1	7.4032	7.37068	6.52423	27.8816	22.1109	23.7602
BRSK2	0.565931	0.455974	0.393466	15.8675	11.4121	11.0816
BRWD1	6.1469	5.4818	5.15795	5.11611	4.99701	4.83252
BRWD1-AS1	1.08427	0.778555	0.179894	0.0808032	0.0891486	0.457946
BRWD1-IT2	0	0.0475753	0.0806138	0	0	0
BRWD3	4.85976	4.89265	5.00457	2.81243	2.61777	2.72234
BSCL2	0.522701	0.564751	0.79745	0.386848	0.379379	0.406006
BSDC1	12.8669	13.4906	12.9541	14.0122	14.8305	13.2467
BSG	208.361	225.33	205.445	230.743	235.019	237.474
BSN	0.246804	0.2248	0.231086	2.46376	2.15948	2.00398
BSN-AS2	0.521697	0.394566	0.461633	0.278853	0.189325	0.0810451
BSND	0	0	0	0	0	0.0363224
BSPH1	0	0	0	0	0	0
BSPRY	8.09696	8.18595	9.00005	8.22782	7.50344	7.74929
BST1	0.883524	1.02065	0.533047	0.590594	0.669201	0.678475
BST2	18.1517	14.6866	16.4278	51.6159	44.0098	50.5663
BSX	0	0	0	0.318148	0	0.0751284
BTAF1	14.8898	12.9864	12.6373	18.0621	17.1799	16.1755
BTBD1	66.779	65.3233	73.1066	18.3527	20.2482	21.2489
BTBD10	18.237	18.337	18.812	10.3771	12.1116	11.5608
[truncated: 27,746 more rows]

## Sheet: 3c
3c
Enrichment FDR	nGenes	Pathway Genes	Fold Enrichment	Pathway	URL	Genes
0.0355856	18	36	1.7751	Path:hsa03030 DNA replication	http://www.genome.jp/kegg-bin/show_pathway?hsa03030	POLD3 FEN1 LIG1 MCM2 MCM5 MCM6 MCM7 PCNA POLA1 POLD1 POLD2 POLE POLE2 PRIM1 RFC2 RFC3 RFC4 RFC5
4.21265e-05	63	131	1.70735	Path:hsa03040 Spliceosome	http://www.genome.jp/kegg-bin/show_pathway?hsa03040	PQBP1 ALYREF SF3B4 U2AF1 PPIE PPIH CHERP TCERG1 SF3B2 DDX42 U2AF2 HNRNPA1L2 CCDC12 DDX5 U2AF1L4 HNRNPA3 NCBP2 SNW1 ACIN1 SNRNP200 U2SURP SF3B1 PRPF6 FUS PRPF40B SYF2 RBMX PRPF19 TRA2A HNRNPA1 MAGOH HNRNPM CWC15 LSM7 RBM22 CTNNBL1 XAB2 RBM25 RP9 SRSF2 SRSF4 SRSF6 SRSF7 TRA2B SNRNP70 SNRPA SNRPA1 SNRPB SNRPC SNRPD1 SNRPD2 SNRPE SNRPF SF3A2 PRPF38A RBM17 SRSF9 SART1 PRPF3 SNRNP40 DDX23 EIF4A3 DHX38
0.011399	18	33	1.93647	Path:hsa03410 Base excision repair	http://www.genome.jp/kegg-bin/show_pathway?hsa03410	POLD3 FEN1 POLL HMGB1 APEX1 LIG1 MUTYH NTHL1 OGG1 PCNA POLB POLD1 POLD2 POLE POLE2 NEIL3 XRCC1 NEIL1
0.00015863	118	294	1.42491	Path:hsa04010 MAPK signaling pathway	http://www.genome.jp/kegg-bin/show_pathway?hsa04010	PLA2G4B RASGRP1 TAB1 GADD45G MAP3K8 CSF1 DDIT3 DUSP1 DUSP2 DUSP4 DUSP9 EFNA2 EFNA3 EFNA4 EFNA5 ERBB3 AKT1 AKT2 MECOM FGF1 FGF7 FGF8 FGF9 FGFR1 FGFR3 FGFR2 FGFR4 VEGFD FLNA MAPK8IP3 FLT3LG FLT4 FOS MAPK8IP2 PLA2G4F CACNG4 RPS6KA6 ANGPT2 HGF NR4A1 IGF1 IGF2 IKBKB IL1R1 JUN JUND AREG KIT STMN1 ARRB2 MAP3K4 MAP3K5 MET MAP3K11 MYC MYD88 GADD45B ATF4 NFKB2 NTF3 NTRK2 PAK1 PDGFRB PGF PLA2G4A PRKCB CACNA…
0.00058025	95	235	1.43518	Path:hsa04014 Ras signaling pathway	http://www.genome.jp/kegg-bin/show_pathway?hsa04014	PLA2G4B RASGRP1 RASA4 RASSF1 CSF1 CALML6 EFNA2 EFNA3 EFNA4 EFNA5 AKT1 AKT2 ETS2 FGF1 FGF7 FGF8 FGF9 FGFR1 FGFR3 FGFR2 FGFR4 VEGFD FLT3LG FLT4 PLA2G4F SHC2 LAT GNB2 GNB3 GNG3 GNG11 KSR2 ANGPT2 GRIN1 GRIN2A GRIN2B HGF IGF1 IGF2 IKBKB KIT MET NTF3 NTRK2 PLA2G3 PAK1 PAK3 PLCE1 PDGFRB GNG13 PGF PIK3CD PIK3R2 PLA2G2A PLA2G4A PLCG1 SHC3 PLCG2 PLD2 GNG2 PRKCB PRKCG MAPK3 MAPK8 MAPK10 MAP2K2 PAK5 RALGAPA2…
0.000441504	87	210	1.47079	Path:hsa04015 Rap1 signaling pathway	http://www.genome.jp/kegg-bin/show_pathway?hsa04015	RAPGEF3 VAV3 RGS14 ADCY1 ADCY2 ADCY3 ADCY8 CNR1 CSF1 CALML6 DRD2 LPAR1 EFNA2 EFNA3 EFNA4 EFNA5 AKT1 AKT2 FGF1 FGF7 FGF8 FGF9 FGFR1 FGFR3 FGFR2 FGFR4 VEGFD FLT4 LPAR3 PRKD2 MAGI3 LAT GNAI2 GNAO1 LPAR4 ANGPT2 GRIN1 GRIN2A GRIN2B HGF ID1 IGF1 ITGA2B KIT MET PARD6A PLCE1 EVL PDGFRB PGF PIK3CD PIK3R2 PLCB2 PLCB3 PLCB4 PLCG1 PRKCB PRKCG MAPK3 MAPK11 MAP2K2 MAP2K6 LPAR5 RAC3 RAF1 RALGDS ACTB MAPK12 ARAP…
1.98072e-06	108	240	1.59759	Path:hsa04020 Calcium signaling pathway	http://www.genome.jp/kegg-bin/show_pathway?hsa04020	ADCY1 ADCY2 ADCY3 CHRM3 ADCY8 ADRA1D ADRB1 ADRB3 CALML6 AGTR1 EDNRB ERBB3 PTK2B TPCN2 FGF1 FGF7 FGF8 FGF9 FGFR1 FGFR3 FGFR2 FGFR4 VEGFD P2RX2 FLT4 GDNF GRIN1 GRIN2A GRIN2C GRIN2D GRM1 GRM5 GRPR HGF HRH1 HTR2A HTR2C HTR4 MYLK4 ITPKB LHCGR MET MST1 MST1R NOS2 ATP2A1 ATP2A3 ATP2B2 NTRK2 NTRK3 ATP2B3 NTSR1 OXTR P2RX3 P2RX7 PLCE1 PDE1A PDE1C PDE1B PDGFRB PHKA2 PHKG1 PHKG2 PLCB2 PLCB3 PLCB4 PLCD1 PLCG1…
0.000632587	90	221	1.44578	Path:hsa04024 cAMP signaling pathway	http://www.genome.jp/kegg-bin/show_pathway?hsa04024	RAPGEF3 VAV3 ADCY1 ADCY2 CFTR PDE10A ADCY3 ADCY8 ADCYAP1 GRIN3A GRIN3B ADCYAP1R1 CNGB1 CNGA3 CNGA4 CRHR2 CREB3L4 ADRB1 CALML6 DRD2 EDN2 EDN3 AKT1 AKT2 FOS AMH GLI1 GLI3 GLP1R GNAI2 GRIA1 GRIA2 GRIA3 GRIA4 GRIN1 GRIN2A GRIN2B GRIN2C GRIN2D HTR1E HTR4 JUN LHCGR NFKBIA NPY FXYD2 ATP2A1 ATP2A3 ATP2B2 ATP2B3 OXTR PAK1 PLCE1 PDE4A PDE4B GHRL PIK3CD PIK3R2 PLD2 POMC CNGB3 MAPK3 MAPK8 MAPK10 MAP2K2 SUCNR…
0.0364885	42	104	1.43373	Path:hsa04064 NF-kappa B signaling pathway	http://www.genome.jp/kegg-bin/show_pathway?hsa04064	TAB1 GADD45G EDAR TNFRSF13C EDARADD CSNK2A2 DDX58 TAB3 LAT CXCL1 CXCL2 CXCL3 BLNK ICAM1 IKBKB IL1R1 CXCL8 MYD88 GADD45B ATM NFKB2 NFKBIA PLCG1 PLCG2 PIDD1 PRKCB PTGS2 BCL2 RELA RELB TNFAIP3 TRAF1 TRAF2 UBE2I ZAP70 TRIM25 IKBKG RIPK1 TNFSF14 CFLAR MAP3K14 CD40
0.000315404	66	148	1.58319	Path:hsa04072 Phospholipase D signaling pathway	http://www.genome.jp/kegg-bin/show_pathway?hsa04072	PLA2G4B LPAR6 RAPGEF3 ADCY1 ADCY2 ADCY3 ADCY8 DGKK DGKG DGKQ DNM1 AGTR1 LPAR1 AKT1 AKT2 F2 PTK2B FCER1G PIP5K1C LPAR3 FYN PLA2G4F SHC2 DNM3 LPAR4 GRM1 GRM2 GRM3 GRM4 GRM5 GRM6 GRM7 GRM8 CXCL8 CXCR2 KIT PDGFRB PIK3CD PIK3R2 PLA2G4A PLCB2 PLCB3 PLCB4 PLCG1 SHC3 PLCG2 PLD2 MAPK3 MAP2K2 SPHK2 AGPAT4 LPAR5 PTGFR RAF1 RALGDS TSC1 TSC2 PIP5K1B PIK3R3 PLPP3 JMJD7-PLA2G4B SPHK1 LPAR2 CYTH3 CYTH2 CYTH1

## Sheet: 3d
3d
Enrichment FDR	nGenes	Pathway Genes	Fold Enrichment	Pathway	URL	Genes
1.05593e-12	55	87	2.56245	Path:hsa04260 Cardiac muscle contraction	https://www.genome.jp/kegg-bin/show_pathway?hsa04260	SLC9A6 UQCR11 COX4I1 COX5B COX6A1 COX6B1 COX6C COX7A2 COX7B COX8A CYC1 UQCRQ UQCR10 HRC ASPH MT-CO1 MT-CO2 MT-CO3 MT-CYB MYH6 MYH7 MYL2 MYL3 MYL4 ATP1A1 ATP1A2 ATP1A3 ATP1B1 ATP1B3 ATP2A2 CACNG6 RYR2 SLC8A1 SLC9A1 ACTC1 TNNC1 TNNI3 TNNT2 TPM1 TPM2 TPM4 UQCRB UQCRC1 UQCRC2 UQCRFS1 UQCRH CACNA1C CACNA1D CACNA1S CACNA2D1 CACNB2 CASQ2 SLC9A7 COX7A2L CACNA2D2
5.80469e-15	79	136	2.35451	Path:hsa00190 Oxidative phosphorylation	https://www.genome.jp/kegg-bin/show_pathway?hsa00190	COX17 UQCR11 COX4I1 COX5B COX6A1 COX6B1 COX6C COX7A2 COX7B COX8A COX10 COX11 COX15 CYC1 ATP6V0A2 ATP6V0D2 PPA2 UQCRQ UQCR10 MT-ATP8 MT-CO1 MT-CO2 MT-CO3 MT-CYB MT-ND1 MT-ND2 MT-ND3 MT-ND4 MT-ND4L MT-ND5 NDUFA1 NDUFA4 NDUFA5 NDUFA6 NDUFA7 NDUFA8 NDUFA9 NDUFA10 NDUFAB1 NDUFB1 NDUFB3 NDUFB5 NDUFB6 NDUFB7 NDUFB8 NDUFB9 NDUFB10 NDUFC1 NDUFS1 NDUFS2 NDUFV1 NDUFS6 NDUFV2 NDUFV3 ATP6V1D ATP6V1H ATP6V1A A…
8.25393e-16	94	170	2.24125	Path:hsa04141 Protein processing in endoplasmic reticulum	https://www.genome.jp/kegg-bin/show_pathway?hsa04141	PREB PDIA6 BCAP31 UBE4B DNAJA2 SEC24B SEC23A HYOU1 SEC24A HSPH1 MAN1A2 LMAN2 ERP29 CKAP4 SEC63 TRAM1L1 CRYAB DDOST UBXN2A EIF2S1 STT3B HSPA4L SEC31A ATF6 UBXN4 GANAB TRAM1 PPP1R15A SVIP FBXO2 AMFR ERLEC1 SEC61A1 UBQLN2 UBQLN1 ERO1A HSPA1L HSP90AA1 STT3A LMAN1 NFE2L2 P4HB SAR1B MBTPS2 UBE2J1 UBE2D4 DNAJB11 DNAJC10 SEC61A2 YOD1 NPLOC4 EDEM2 MAPK9 DNAJC3 SAR1A UGGT1 MAN1C1 BAG1 BAK1 OSTC RAD23A RAD2…
7.96501e-11	63	115	2.22052	Path:hsa01200 Carbon metabolism	https://www.genome.jp/kegg-bin/show_pathway?hsa01200	ADH5 CS DLAT DLD DLST ECHS1 ENO1 ENO3 ALDOA FH GAPDH PHGDH HIBCH GCK GCSH GLUD1 GOT1 GOT2 GPI PSAT1 HK1 HK2 IDH1 IDH2 IDH3A IDH3B ACADS ACAT1 MDH1 MDH2 ME1 ME2 ALDH6A1 ACO1 OGDH ACO2 PCCB ACOX1 PDHA1 PDHB PFKM PFKP PGAM1 PGAM2 PGK1 PKM ACSS2 PSPH RPE SDHA SDHB SDHC SDHD SHMT2 TPI1 HKDC1 ACOX3 MCEE GPT2 FBP2 SUCLG2 SUCLG1 SUCLA2
8.58282e-17	109	204	2.16575	Path:hsa05415 Diabetic cardiomyopathy	https://www.genome.jp/kegg-bin/show_pathway?hsa05415	PPIF UQCR11 COX4I1 COX5B COX6A1 COX6B1 COX6C COX7A2 COX7B COX8A CPT2 MAPK14 CTSD CYBA CYC1 MTOR MPC2 GAPDH GFPT1 UQCRQ SLC25A4 SLC25A5 SLC25A6 GSK3B GSR UQCR10 GYS1 INSR IRS1 SMAD2 SMAD3 MMP9 MT-ATP8 MT-CO1 MT-CO2 MT-CO3 MT-CYB MT-ND1 MT-ND2 MT-ND3 MT-ND4 MT-ND4L MT-ND5 NDUFA1 NDUFA4 NDUFA5 NDUFA6 NDUFA7 NDUFA8 NDUFA9 NDUFA10 NDUFAB1 NDUFB1 NDUFB3 NDUFB5 NDUFB6 NDUFB7 NDUFB8 NDUFB9 NDUFB10 NDUFC1…
1.7969e-18	124	234	2.14792	Path:hsa04714 Thermogenesis	https://www.genome.jp/kegg-bin/show_pathway?hsa04714	COX17 CREB3 FRS2 PPARGC1A UQCR11 ADCY5 ADCY7 ADCY9 COX20 COX4I1 COX5B COX6A1 COX6B1 COX6C COX7A2 COX7B COX8A COX10 COX11 COX15 CPT1A CPT2 NDUFAF6 CREB1 ATF2 MAPK14 CYC1 ACSL1 ACSL3 ACSL4 MTOR NDUFAF3 UQCRQ COX18 GRB2 NDUFAF4 UQCR10 KRAS COA6 LIPE MT-ATP8 MT-CO1 MT-CO2 MT-CO3 MT-CYB MT-ND1 MT-ND2 MT-ND3 MT-ND4 MT-ND4L MT-ND5 NDUFA1 NDUFA4 NDUFA5 NDUFA6 NDUFA7 NDUFA8 NDUFA9 NDUFA10 NDUFAB1 NDUFB1 N…
1.27089e-13	89	168	2.1473	Path:hsa04140 Autophagy-animal	https://www.genome.jp/kegg-bin/show_pathway?hsa04140	TANK OPTN CALCOCO2 YKT6 RRAGA GABARAPL2 RAB39B SMCR8 CTSB CTSD CTSL EIF2S1 RRAS2 MRAS WDFY3 GABARAPL1 MTOR GORASP2 VPS41 TBK1 NRBF2 PIK3R4 HIF1A IGF1R IRS1 ITPR1 KRAS LAMP1 LAMP2 NBR1 RAB8A EIF2AK4 NRAS SH3GLB1 PDPK1 PIK3C3 PIK3CA PIK3CB DDIT4 STX17 ATG16L1 WIPI1 PPP2CA PPP2CB WDR41 PRKAA1 PRKAA2 PRKACA PRKACB MAPK1 MAPK9 MAP2K1 WDR45B PTEN BIRC6 RPTOR VPS18 EPG5 TP53INP2 RRAGD RAB1A BCL2L1 RHEB …
1.15861e-11	75	142	2.14084	Path:hsa04120 Ubiquitin mediated proteolysis	https://www.genome.jp/kegg-bin/show_pathway?hsa04120	SAE1 HUWE1 UBE4B WWP1 ERCC8 ANAPC16 UBE2F DDB1 TRIM32 FBXW11 MGRN1 NEDD4L ANAPC13 RCHY1 HERC4 FBXO2 FBXW8 FBXO4 UBE2K BIRC2 XIAP NHLRC1 MDM2 MAP3K1 TRIM37 NEDD4 UBE2J1 UBE2D4 UBE2R2 UBA6 UBE2W UBE2Q1 KLHL9 SMURF1 BIRC6 ANAPC1 SMURF2 SKP1 SKP2 UBE2Z TRAF6 UBE2A UBE2B UBE2D1 UBE2D2 UBE2D3 UBE2E1 UBE2E2 UBE2G1 UBE2G2 UBE2H UBE2L3 UBE3A VHL CUL5 CUL4B CUL4A CUL3 CUL2 CUL1 CBL CDC23 HERC3 BTRC UBE3B U…
2.26094e-17	119	227	2.12487	Path:hsa05208 Chemical carcinogenesis-reactive oxygen species	https://www.genome.jp/kegg-bin/show_pathway?hsa05208	PPIF UQCR11 CHUK SLC26A9 COX4I1 COX5B COX6A1 COX6B1 COX6C COX7A2 COX7B COX8A MAPK14 CYBA CYC1 CYP1A1 CYP1A2 SLC26A2 EGF EGFR AHR EPHX1 EPHX2 FOXO3 PRKD3 EPHX4 ABL2 NOX1 UQCRQ GRB2 SLC25A4 SLC25A5 SLC25A6 GSTM1 GSTM3 GSTM4 GSTM5 UQCR10 HIF1A KRAS ARNT MGST1 MGST2 MGST3 MT-ATP8 MT-CO1 MT-CO2 MT-CO3 MT-CYB MT-ND1 MT-ND2 MT-ND3 MT-ND4 MT-ND4L MT-ND5 NDUFA1 NDUFA4 NDUFA5 NDUFA6 NDUFA7 NDUFA8 NDUFA9 ND…
3.0017e-12	82	157	2.11703	Path:hsa04218 Cellular senescence	https://www.genome.jp/kegg-bin/show_pathway?hsa04218	RAD50 HIPK3 CDK6 CDKN1A CDKN2B TRAF3IP2 CHEK1 LIN54 MAPK14 RAD9B GADD45A E2F3 EIF4EBP1 HIPK1 ETS1 RRAS2 MRAS FOXO1 FOXO3 FBXW11 SIRT1 MTOR LIN9 HIPK2 SLC25A4 SLC25A5 SLC25A6 HUS1 IGFBP3 ITPR1 ITPR3 KRAS SMAD2 SMAD3 MDM2 NBN ATM NFATC1 NFATC2 NRAS SERPINE1 PIK3CA PIK3CB PPID TRPM7 PPP1CB PPP1CC PPP3CA PPP3CB PPP3CC PPP3R1 MAPK1 MAPK13 MAP2K1 MAP2K3 PTEN RAD1 RB1 RBBP4 RBL1 CCND1 RHEB RRAS ZFP36L1 …
8.38894e-12	81	157	2.09121	Path:hsa04932 Non-alcoholic fatty liver disease	https://www.genome.jp/kegg-bin/show_pathway?hsa04932	UQCR11 COX4I1 COX5B COX6A1 COX6B1 COX6C COX7A2 COX7B COX8A MAPK14 CYC1 EIF2S1 UQCRQ GSK3B UQCR10 FAS IL6R INSR IRS1 LEPR MT-CO1 MT-CO2 MT-CO3 MT-CYB NDUFA1 NDUFA4 NDUFA5 NDUFA6 NDUFA7 NDUFA8 NDUFA9 NDUFA10 NDUFAB1 NDUFB1 NDUFB3 NDUFB5 NDUFB6 NDUFB7 NDUFB8 NDUFB9 NDUFB10 NDUFC1 NDUFS1 NDUFS2 NDUFV1 NDUFS6 NDUFV2 NDUFV3 ADIPOR1 PRKAG2 PIK3CA PIK3CB CYCS PPARA PPARG PRKAA1 PRKAA2 PRKAB1 PRKAB2 NDUFA…
2.87792e-14	114	232	1.99172	Path:hsa04820 Cytoskeleton in muscle cells	https://www.genome.jp/kegg-bin/show_pathway?hsa04820	NEBL PDLIM5 LDB3 CKM COL4A1 COL4A2 COL5A1 COL5A2 VCAN CSRP1 CSRP2 DAG1 XIRP1 DES SYNPO2 DIAPH1 DMD DSC2 DSG2 DSP ENO1 ENO3 FBLN2 FBN2 FHL2 FHL3 NID2 ITGA11 DAAM1 FLNC SYNE1 FN1 LMOD1 ANKRD1 AMPD3 PDLIM3 LAMA1 ANK2 ANK3 TMOD3 HSPG2 MYBPHL ITGA6 ITGA1 ITGA2 ITGA3 ITGA5 ITGAV ITGB1 ITGB3 ITGB5 ITGB6 JUP LAMA2 LMNA LMOD2 MYBPC3 MYH6 MYH7 MYH9 MYH11 MYL2 MYL3 MYL4 ATP1A1 ATP1A2 ATP1A3 ATP1B1 NID1 ATP1…
1.15861e-11	97	202	1.9464	Path:hsa04510 Focal adhesion	https://www.genome.jp/kegg-bin/show_pathway?hsa04510	PAK4 MYL9 MYL12A COL2A1 COL4A1 COL4A2 CRK CRKL DIAPH1 EGF EGFR ELK1 EMP2 ERBB2 ITGA11 FLNB FLT1 FN1 LAMA1 GRB2 RAPGEF1 ARHGAP35 GSK3B PARVB BIRC2 XIAP TNC IGF1R ILK ITGA6 ITGA1 ITGA2 ITGA3 ITGA5 ITGAV ITGB1 ITGB3 ITGB5 ITGB6 KDR RHOA LAMA2 LAMA4 LAMB2 LAMC1 LAMC2 ARHGAP5 MYL2 MYLK PPP1R12A PPP1R12B PAK2 PDGFA PDGFB PDGFRA PDPK1 PIK3CA PIK3CB PPP1CB PPP1CC PARVA PRKCA MAPK1 MAPK9 MAP2K1 PAK6 PTEN …
8.0575e-13	117	250	1.89696	Path:hsa04144 Endocytosis	https://www.genome.jp/kegg-bin/show_pathway?hsa04144	ARPC5 ARPC1B ACTR3 ACTR2 ARPC2 RNF41 STAM2 ARPC1A ARFGEF2 ARFGEF1 RAB10 EHD1 RAB31 WWP1 VPS45 ARAP2 AP2M1 AP2S1 CLTB CLTC CHMP4B VPS37A WIPF2 AP2A1 AP2B1 DNM2 EGFR EPS15 RAB11FIP2 EPN2 NEDD4L PSD3 ACAP2 CHMP2B RAB11FIP5 ARFGAP3 SNX5 GRK4 GRK5 EPN1 SNX12 SH3KBP1 EHD4 EHD3 EHD2 HSPA1L IGF1R IGF2R ARF1 ARF3 ARF4 KIF5B ARF6 RHOA ARRB1 SMAD2 SMAD3 MDM2 RAB8A NEDD4 ASAP1 VPS36 SH3GLB1 SPG21 CHMP5 VTA1 …
3.0017e-12	124	275	1.82768	Path:hsa05020 Prion disease	https://www.genome.jp/kegg-bin/show_pathway?hsa05020	PPIF PSMD14 CREB3 STIP1 UQCR11 COX4I1 COX5B COX6A1 COX6B1 COX6C COX7A2 COX7B COX8A CREB1 ATF2 MAPK14 CSNK2A1 CYBA CYC1 EIF2S1 UQCRQ CSNK2A3 SLC25A4 SLC25A5 SLC25A6 GSK3B UQCR10 APAF1 HSPA1L TUBB8 ITPR1 ITPR3 KIF5B LAMC1 MT-ATP8 MT-CO1 MT-CO2 MT-CO3 MT-CYB MT-ND1 MT-ND2 MT-ND3 MT-ND4 MT-ND4L MT-ND5 NDUFA1 NDUFA4 NDUFA5 NDUFA6 NDUFA7 NDUFA8 NDUFA9 NDUFA10 NDUFAB1 NDUFB1 NDUFB3 NDUFB5 NDUFB6 NDUFB7 …
2.30464e-11	132	307	1.7428	Path:hsa05016 Huntington disease	https://www.genome.jp/kegg-bin/show_pathway?hsa05016	PPIF ACTR1A PSMD14 CREB3 DCTN6 PPARGC1A UQCR11 AP2M1 AP2S1 CLTB CLTC COX4I1 COX5B COX6A1 COX6B1 COX6C COX7A2 COX7B COX8A CREB1 CYC1 AP2A1 AP2B1 EP300 RCOR1 POLR2J2 MTOR UQCRQ GNAQ GPX1 GPX3 GPX7 SLC25A4 SLC25A5 SLC25A6 UQCR10 NRBF2 PIK3R4 APAF1 TUBB8 ITPR1 KIF5B MT-ATP8 MT-CO1 MT-CO2 MT-CO3 MT-CYB MT-ND1 MT-ND2 MT-ND3 MT-ND4 MT-ND4L MT-ND5 NDUFA1 NDUFA4 NDUFA5 NDUFA6 NDUFA7 NDUFA8 NDUFA9 NDUFA10 …
5.22709e-12	154	367	1.70085	Path:hsa05014 Amyotrophic lateral sclerosis	https://www.genome.jp/kegg-bin/show_pathway?hsa05014	ACTR1A OPTN PSMD14 DCTN6 UQCR11 RAB39B COX4I1 COX5B COX6A1 COX6B1 COX6C COX7A2 COX7B COX8A SMCR8 MAPK14 CYC1 EIF2S1 ERBB4 ATF6 SETX TARDBP MTOR CHMP2B UQCRQ GPX1 GPX3 GPX7 TBK1 UQCR10 UBQLN2 UBQLN1 NRBF2 PIK3R4 ANXA7 ANXA11 APAF1 TUBB8 NUP43 ITPR3 PFN4 KIF5B CHCHD10 RAB8A MT-ATP8 MT-CO1 MT-CO2 MT-CO3 MT-CYB MT-ND1 MT-ND2 MT-ND3 MT-ND4 MT-ND4L MT-ND5 NCBP1 NDUFA1 NDUFA4 NDUFA5 NDUFA6 NDUFA7 NDUFA8…
1.25994e-11	159	387	1.66532	Path:hsa05010 Alzheimer disease	https://www.genome.jp/kegg-bin/show_pathway?hsa05010	PPIF ADAM10 PSMD14 UQCR11 CHUK COX4I1 COX5B COX6A1 COX6B1 COX6C COX7A2 COX7B COX8A CSNK1A1 CSNK2A1 CYC1 EIF2S1 ATF6 NCSTN FRAT2 SLC39A14 BACE1 MTOR FZD2 GAPDH NOX1 UQCRQ GNAQ CSNK2A3 SLC25A4 SLC25A5 SLC25A6 GSK3B UQCR10 NRBF2 SLC39A3 PIK3R4 APAF1 IDE TUBB8 APOE APP FAS INSR IRS1 ITPR1 ITPR3 KIF5B KRAS LRP6 MT-ATP8 MT-CO1 MT-CO2 MT-CO3 MT-CYB MT-ND1 MT-ND2 MT-ND3 MT-ND4 MT-ND4L MT-ND5 NDUFA1 NDUFA…
1.25994e-11	188	478	1.5942	Path:hsa05022 Pathways of neurodegeneration-multiple diseases	https://www.genome.jp/kegg-bin/show_pathway?hsa05022	PPIF ACTR1A TRAP1 OPTN PSMD14 DCTN6 UQCR11 RAB39B COX4I1 COX5B COX6A1 COX6B1 COX6C COX7A2 COX7B COX8A SMCR8 MAPK14 CSNK1A1 CSNK2A1 CYC1 EIF2S1 ATF6 FRAT2 TARDBP MTOR FZD2 CHMP2B NOX1 UQCRQ GNAQ CSNK2A3 GPX1 GPX3 GPX7 SLC25A4 TBK1 SLC25A5 SLC25A6 GSK3B UQCR10 NRBF2 PIK3R4 APAF1 ATXN1L TUBB8 APP FAS ITPR1 ITPR3 KIF5B KRAS LRP6 RAB8A MT-ATP8 MT-CO1 MT-CO2 MT-CO3 MT-CYB MT-ND1 MT-ND2 MT-ND3 MT-ND4 MT…
2.21827e-35	605	1556	1.57601	Path:hsa01100 Metabolic pathways	https://www.genome.jp/kegg-bin/show_pathway?hsa01100	ADA GNPDA1 PIGK POC1B-GALNT4 COX17 NAMPT DHRS9 NME6 AK6 COQ7 LANCL1 BPNT1 CEPT1 PEMT ST3GAL6 CDIPT ACAA2 AGPAT1 SPTLC1 CEL MTHFS PAICS B3GNT2 AHCYL1 MTHFD2 NEU3 MAN1A2 UQCR11 ADCY5 HIBADH NUDT5 INMT GALNT5 RDH13 MGAT4B ADCY7 PLCD3 CYP2U1 ADCY9 CKM CKMT2 THEM4 ACOT4 MTFMT HYKK ACSM2A EARS2 CANT1 B4GALNT2 AFMID ADH4 ADH5 MBOAT2 SGPP2 GALM ADK COX4I1 GNPDA2 COX5B NADK2 COX6A1 COX6B1 CMBL COX6C COX7A…

## Sheet: 3e
3e
	DD-RS3-GC1_S1	DD-RS3-GC2_S2	DD-RS3-GC3_S3	DD-RS6-M1_S1	DD-RS6-M2_S2	DD-RS6-M3_S3
DNA Replication
MCM2	13.072	11.9514	13.0793	34.883	35.6577	34.6638
MCM3	45.7174	47.1542	48.3974	59.2464	57.0123	60.9767
LIG1	8.80403	8.20325	8.33809	26.0979	23.0234	23.1249
POLD3	5.74281	5.1263	5.60913	8.37585	9.999	8.79562
PCNA	76.6699	77.9737	72.4403	125.377	152.723	140.518
Base Excision Repair
MUTYH	3.32863	3.5409	3.61811	14.6264	12.9745	13.7231
POLD1	6.1827	6.36205	6.38268	21.0276	14.8942	17.1001
APEX1	106.031	102.478	104.226	139.267	150.379	149.531
PARP10	0.421388	0.426358	0.477743	8.27477	5.00644	7.00038
PARP2	23.5002	23.9224	24.3079	38.9691	40.8393	38.9332
Spliceosome
DDX42	41.7101	41.0827	39.4909	58.8921	58.0682	58.0279
DDX5	41.7101	41.0827	39.4909	58.8921	58.0682	58.0279
PQBP1	24.8012	27.1833	24.7847	52.0525	50.3152	47.8681
RBMX	71.959	67.1601	67.6372	114.822	130.266	120.721
RBM17	23.8922	24.6698	23.8403	31.7023	31.7262	33.4868
Cardiac Contraction
MYH6	2410.48	2288.58	2271.68	1053.27	775.724	908.438
MYL2	86.4321	107.243	83.7696	18.0287	17.0703	23.0659
MYL4	1438.82	1484.99	1448.14	481.527	463.296	471.269
MYH7	40.07	42.4707	40.1524	16.5914	13.9215	20.4845
ATP2A2	343.528	349.381	363.058	66.1224	64.6095	70.8043

## Sheet: 3f
3f
Comparison	Total	Up	Down
MT/GC	46255	19185	27070

## Sheet: 3g
3g
Exonic	7596
Intergenic	17677
Promoter	1842
UTR	4017

## Sheet: 3i
Enrichment FDR	nGenes	Pathway Genes	Fold Enrichment	Pathway	URL	Genes
8.10212e-16	139	232	1.86518	Path:hsa04820 Cytoskeleton in muscle cells	https://www.genome.jp/kegg-bin/show_pathway?hsa04820	NEBL PDLIM5 LDB3 CKM COL1A1 COL1A2 COL3A1 COL4A1 COL4A2 COL4A5 COL4A6 COL5A1 COL5A2 COL6A2 COL6A3 XIRP2 COL9A1 COL9A2 COMP VCAN CSRP1 DAG1 SYNE3 DCN XIRP1 DES SYNPO2 DIAPH1 DIAPH2 DSC2 DSG2 DSP ELN EMD ENO1 ENO3 FBLN2 FBN1 FBN2 FHL2 FHL3 NID2 ITGA11 MYH15 DAAM1 FLNC SYNE2 FN1 COL24A1 LMOD1 ANKRD1 AMPD3 ANK3 TMOD2 HSPG2 ITGA1 ITGA2B ITGA3 ITGA5 ITGA7 ITGAV ITGB1 ITGB3 ITGB4 ITGB5 ITGB6 JUP LAMA2 L…
6.83335e-07	61	105	1.80857	Path:hsa05414 Dilated cardiomyopathy	https://www.genome.jp/kegg-bin/show_pathway?hsa05414	ADCY1 ADCY2 ADCY3 ADCY6 ADCY7 ADCY8 ADCY9 DAG1 DES AGT ADCY4 EMD ITGA11 CACNG4 IGF1 ITGA1 ITGA2B ITGA3 ITGA5 ITGA7 ITGAV ITGB1 ITGB3 ITGB4 ITGB5 ITGB6 LAMA2 LMNA MYBPC3 MYH7 MYL2 MYL3 ATP2A1 ATP2A2 ATP2A3 PLN PRKACA CACNA2D3 CACNG8 CACNG7 RYR2 SGCB SLC8A2 SLC8A1 SLC8A3 SNTA1 ACTC1 TGFB1 TGFB2 TNF TNNC1 TNNI3 TPM1 TPM2 TPM4 TTN CACNA1C CACNA1S CACNB3 CACNB4 SSPN
2.59321e-15	146	252	1.80362	Path:hsa04020 Calcium signaling pathway	https://www.genome.jp/kegg-bin/show_pathway?hsa04020	PPIF TRDN ADCY1 ADCY2 CYSLTR1 ADCY3 ADCY7 PLCD3 CHRM3 CHRNA7 ADCY8 ADCY9 GRIN3A ADRA1D ADRA1B ADRB3 AGTR1 EDNRB EGF EGFR ADCY4 ERBB2 ERBB3 F2R PTK2B FGF1 FGF5 FGF7 FGF8 FGFR1 FGFR4 VEGFD P2RX2 FLT1 FLT4 MCOLN2 GDNF GNA11 GNAL GRIN1 GRIN2A GRIN2B GRIN2C SLC25A4 GRM1 GRM5 SLC25A5 GRPR SLC25A6 HGF HRC HRH2 HTR2C MYLK4 ITPKA ITPKB ITPR3 KDR LHCGR C4orf3 ASPH NFATC1 NFATC2 NFATC3 NOS2 NOS3 ATP2A1 ATP2…
1.97437e-11	115	202	1.77231	Path:hsa04510 Focal adhesion	https://www.genome.jp/kegg-bin/show_pathway?hsa04510	PAK4 MYL9 VAV3 MYL12A COL1A1 COL1A2 COL4A1 COL4A2 COL4A5 COL4A6 COL6A2 COL6A3 COL9A1 COL9A2 COMP DIAPH1 DOCK1 EGF EGFR ELK1 ERBB2 AKT1 VEGFD ITGA11 FLNA FLNB FLT1 FLT4 FN1 FYN RAPGEF1 PARVB HGF BIRC3 MYLK4 IGF1 IGF1R ILK ITGA1 ITGA2B ITGA3 ITGA5 ITGA7 ITGAV ITGB1 ITGB3 ITGB4 ITGB5 ITGB6 KDR RHOA LAMA2 LAMA3 LAMA4 LAMA5 LAMB1 LAMB2 LAMB3 LAMC1 LAMC2 ARHGAP5 SHC4 MYL2 PPP1R12B PAK3 PDGFA PDGFB PDGF…
1.41274e-08	88	156	1.75611	Path:hsa04148 Efferocytosis	https://www.genome.jp/kegg-bin/show_pathway?hsa04148	ADAM10 ATP8A1 CEBPB XKR4 CPT1C CREB1 SIRPA TMEM30B DNMT3A DOCK1 DUSP4 DUSP5 DUSP7 ABCA1 S1PR1 ANO6 STAB1 ATP11A SIRT1 PLA2G15 PANX1 ALOX15 GAS6 HAVCR1 XKR6 ATP11C GPR132 ANO9 XKR7 ITGAV ITGB3 ITGB5 JAK2 ARG2 XKR9 LRP1 ARNT MFGE8 NFATC1 NFATC2 NFATC3 ATP2A1 ATP2A2 ATP2A3 ODC1 P2RY6 ATP8A2 PPARG XKR8 TMEM30A AXL VPS11 MAPK11 MAPK13 MAP2K1 MAP2K2 PROS1 PTGER2 PTGS2 PTK2 ADGRB1 VPS18 PTPN6 RAB5A RAC1…
1.57012e-08	93	168	1.72333	Path:hsa05225 Hepatocellular carcinoma	https://www.genome.jp/kegg-bin/show_pathway?hsa05225	FRAT1 CDKN1A CDKN2A APC2 TXNRD2 FZD10 GSTO2 CSNK1A1 DDB2 GADD45A NQO1 DVL1 DVL3 E2F1 E2F2 EGFR ELK1 AKT1 FRAT2 FZD2 GAB1 BRD7 GSTA2 GSTA3 GSTA4 GSTM1 GSTM3 GSTM4 GSTT2 HGF HMOX1 APC IGF1R IGF2 ARAF SHC4 LRP5 SMAD3 MGST2 MGST3 MYC GADD45B NFE2L2 WNT16 ACTL6B PIK3CD PLCG1 SHC3 WNT4 PRKCB PRKCG MAP2K1 MAP2K2 PTEN BAK1 BAX CCND1 RPS6KB2 GSTT2B SMARCA2 SMARCA4 SMARCB1 SMARCC2 SMARCD1 SMARCE1 TCF7 TGFA…
1.39466e-09	111	203	1.70224	Path:hsa05205 Proteoglycans in cancer	https://www.genome.jp/kegg-bin/show_pathway?hsa05205	CDKN1A VAV3 FZD10 COL1A1 COL1A2 CTSL DCN HBEGF EGFR EIF4B ELK1 CTTN ERBB2 ERBB3 AKT1 FGFR1 RRAS2 MRAS FLNA FN1 FZD2 GAB1 GPC3 GPC1 ANK1 ANK3 HCLS1 HGF HSPB2 HSPG2 IGF1 IGF1R IGF2 ITGA5 ITGAV ITGB1 ARAF ITGB3 ITGB5 ITPR3 KDR RHOA LUM MDM2 MMP2 MMP9 MYC PPP1R12B PLCE1 WNT16 PIK3CD PLAUR PLCG1 WNT4 PPP1CB PRKACA PRKCB PRKCG MAPK11 MAPK13 MAP2K1 MAP2K2 PTCH1 PTK2 PTPN6 PXN RAC1 CCND1 HPSE2 RPS6KB2 RR…
6.83335e-07	78	144	1.68626	Path:hsa04550 Signaling pathways regulating pluripotency of stem cells	https://www.genome.jp/kegg-bin/show_pathway?hsa04550	APC2 PCGF3 FZD10 DLX5 DVL1 DVL3 AKT1 FGFR1 FGFR4 FZD2 HOXA1 HOXB1 APC ID1 ID2 ID3 ID4 IGF1 IGF1R IL6ST INHBA ISL1 JAK1 JAK2 JAK3 LIF LIFR SMAD3 SMAD9 MEIS1 MYC ZFHX3 NEUROG1 OTX1 PAX6 WNT16 PIK3CD WNT4 RIF1 MAPK11 MAPK13 MAP2K1 MAP2K2 SMARCAD1 LHX5 BMPR1B BMPR2 SOX2 STAT3 TCF3 TCF7 LEFTY2 WNT1 WNT2 WNT3 WNT6 WNT7B WNT8B WNT10B WNT11 WNT2B WNT9B ZIC3 FZD5 FZD3 KAT6A WNT10A AXIN2 FZD1 FZD7 FZD8 INH…
2.51765e-07	85	157	1.68544	Path:hsa04390 Hippo signaling pathway	https://www.genome.jp/kegg-bin/show_pathway?hsa04390	APC2 RASSF1 FZD10 CSNK1D CSNK1E CTNNA1 CTNNA2 GDF7 RASSF6 DLG2 DLG4 DVL1 DVL3 FGF1 FBXW11 CRB1 FZD2 WWTR1 LATS2 AMH BBC3 GLI2 CRB2 CTNNA3 APC BIRC3 ID1 ID2 BMP8A AREG GDF6 LLGL2 LLGL1 SMAD3 SMAD7 MYC SERPINE1 PARD6A WNT16 WNT4 PPP1CB PPP2R1B PPP2R2B PPP2R2C PRKCZ CCND1 BMP5 BMPR1B BMPR2 SNAI2 SOX2 TCF7 TEAD4 TEAD3 TGFB1 TGFB2 TGFBR2 TP73 WNT1 WNT2 WNT3 WNT6 WNT7B WNT8B WNT10B WNT11 WNT2B WNT9B FZ…
1.21593e-06	79	148	1.66172	Path:hsa05224 Breast cancer	https://www.genome.jp/kegg-bin/show_pathway?hsa05224	FRAT1 CDKN1A APC2 DLL3 FZD10 CSNK1A1 DDB2 GADD45A DVL1 DVL3 E2F1 E2F2 EGF EGFR ERBB2 AKT1 FGF1 FGF5 FGF7 FGF8 FGFR1 FLT4 FRAT2 HEY1 HEY2 FOS FZD2 HEYL DLL1 APC IGF1 IGF1R ARAF JAG2 KIT HES5 SHC4 LRP5 MYC GADD45B NFKB2 NOTCH1 NOTCH2 WNT16 PIK3CD SHC3 WNT4 MAP2K1 MAP2K2 PTEN BAK1 BAX CCND1 RPS6KB2 BRCA1 BRCA2 TCF7 WNT1 WNT2 WNT3 WNT6 WNT7B WNT8B WNT10B WNT11 WNT2B WNT9B FZD5 FZD3 WNT10A NCOA3 AXIN2…
8.33323e-08	97	182	1.65918	Path:hsa04360 Axon guidance	https://www.genome.jp/kegg-bin/show_pathway?hsa04360	PAK4 SEMA3A MYL9 SEMA4D SEMA4B MYL12A CFL2 UNC5D GDF7 DCC DPYSL2 EFNA1 EFNA5 EPHA2 EPHA1 EPHA3 EPHA4 EPHA5 EPHA7 EPHB1 EPHB2 EPHB3 EPHB4 EPHB6 UNC5B NTNG1 ABLIM3 PLXNB2 FYN NGEF RND1 GNAI1 RHOD ILK ITGB1 RHOA ABLIM1 NCK1 NEO1 NFATC2 NFATC3 PAK3 PARD6A PIK3CD PLCG1 PLXNA1 PLXNB1 WNT4 SSH1 SEMA5B SEMA4C SSH3 PPP3CC PRKCZ DPYSL5 PAK6 RGMA PAK5 PTCH1 PTK2 SRGAP1 SEMA6A LRRC4C RAC1 RAC2 RGS3 RRAS RYK …
4.67048e-07	91	173	1.63753	Path:hsa04310 Wnt signaling pathway	https://www.genome.jp/kegg-bin/show_pathway?hsa04310	APC2 WIF1 FZD10 PRICKLE1 CSNK1A1 CSNK1E CSNK2A1 APCDD1 CTBP2 CTNND2 DVL1 DVL3 GPC4 DAAM1 FBXW11 FRAT2 SIRT1 FRZB FZD2 CBY1 BAMBI CACYBP RSPO1 PRICKLE4 APC RHOA PRICKLE3 LRP5 SMAD3 MCC MMP7 CCDC88C MYC NFATC1 NFATC2 NFATC3 ROR1 ROR2 SOST WNT16 SERPINF1 WNT4 PPP3CC PRKACA PRKCB PRKCG MAPK8 MAPK10 VANGL2 RAC1 RAC2 CCND1 RYK SFRP2 SFRP4 SIAH1 TBL1X TCF7 TLE1 TLE4 WNT1 WNT2 WNT3 WNT6 WNT7B WNT8B WNT10…
1.88746e-08	116	223	1.61937	Path:hsa05166 Human T-cell leukemia virus 1 infection	https://www.genome.jp/kegg-bin/show_pathway?hsa05166	CDKN1A CDKN2A CDKN2B CDKN2C CREB3 ADCY1 ADCY2 ADCY3 CHEK1 ADCY6 ADCY7 ADCY8 ADCY9 TNFRSF13C ANAPC16 CREB1 E2F1 E2F2 EGR1 ADCY4 ELK1 ELK4 AKT1 ETS1 ETS2 FOS ANAPC15 SLC25A4 SLC25A5 SLC25A6 ANAPC4 HLA-A HLA-B HLA-C HLA-DMA HLA-DMB HLA-DPA1 HLA-DPB1 HLA-DQA1 HLA-DQB1 HLA-DRA HLA-DRB1 HLA-DRB5 HLA-E ICAM1 IL1R1 IL2RB IL2RG IL6 IL15RA JAK1 JAK3 LTBR MAD2L1 SMAD3 MMP7 MSX1 MSX2 MYC ATF4 NFATC1 NFATC2 N…
6.83335e-07	106	211	1.56393	Path:hsa04015 Rap1 signaling pathway	https://www.genome.jp/kegg-bin/show_pathway?hsa04015	VAV3 ADCY1 ADCY2 ADCY3 ADCY6 ADCY7 ADCY8 ADCY9 CNR1 CSF1 CSF1R CTNND1 DRD2 LPAR1 EFNA1 EFNA5 EGF EGFR ADCY4 EPHA2 AKT1 F2R FGF1 FGF5 FGF7 FGF8 FGFR1 FGFR4 VEGFD MRAS FLT1 FLT4 RASGRP3 SIPA1L1 MAGI3 LAT GNAI1 GNAO1 LPAR4 RAPGEF1 GRIN1 GRIN2A GRIN2B HGF ID1 IGF1 IGF1R ITGA2B ITGB1 ITGB3 KDR KIT RHOA PARD6A PLCE1 EVL PDGFA PDGFB PDGFRA PDGFRB RAPGEF6 PFN1 PGF PIK3CD PLCG1 APBB1IP PRKCB PRKCG PRKCZ M…
1.35146e-15	264	529	1.55361	Path:hsa05200 Pathways in cancer	https://www.genome.jp/kegg-bin/show_pathway?hsa05200	FRAT1 CDKN1A CDKN2A APC2 CDKN2B TFG TXNRD2 GNA13 DLL3 ADCY1 ADCY2 ADCY3 RASSF1 ADCY6 FZD10 EGLN3 ADCY7 ADCY8 ADCY9 GSTO2 COL4A1 COL4A2 COL4A5 COL4A6 CSF1R CSF3R CTBP2 CTNNA1 CTNNA2 DAPK3 DCC DDB2 GADD45A NQO1 AGT AGTR1 DVL1 DVL3 E2F1 E2F2 LPAR1 EDN1 EDNRB EGF EGFR ADCY4 ELK1 EPAS1 ERBB2 AKT1 ETS1 MECOM F2R FGF1 FGF5 FGF7 FGF8 FGFR1 FGFR4 FH VEGFD FOXO1 FLT4 FN1 FRAT2 HEY1 HEY2 FOS DAPK2 ALK FZD2 …
6.83335e-07	112	226	1.54278	Path:hsa04024 cAMP signaling pathway	https://www.genome.jp/kegg-bin/show_pathway?hsa04024	MYL9 VAV3 CREB3 ADCY1 ADCY2 CFTR ADCY3 BVES ADCY6 ADCY7 ADCY8 ADCY9 ADCYAP1 GRIN3A ADCYAP1R1 CNGB1 CNGA1 CNGA3 CREB1 CRHR1 CRHR2 DRD2 EDN1 EDN2 EDN3 ADCY4 AKT1 F2R RRAS2 FOS GABBR1 AMH GIPR GLI1 GLI3 GLP1R GNAI1 GRIA1 GRIA2 GRIA3 GRIA4 GRIN1 GRIN2A GRIN2B GRIN2C KCNK2 RHOA LHCGR LIPE ATP1A1 NFATC1 ATP1A3 NFKBIA ATP1B1 ATP2A1 NPPA ATP2A2 NPR1 ATP2A3 ATP2B1 ATP2B2 ATP2B3 ATP2B4 OXTR PLCE1 PDE3B PDE…
9.46285e-08	145	300	1.50467	Path:hsa04010 MAPK signaling pathway	https://www.genome.jp/kegg-bin/show_pathway?hsa04010	DUSP10 CSF1 CSF1R DAXX GADD45A DUSP1 DUSP3 DUSP4 DUSP5 DUSP7 EFNA1 EFNA5 EGF EGFR EPHA2 ELK1 ELK4 ERBB2 ERBB3 EREG AKT1 MECOM FGF1 FGF5 FGF7 FGF8 FGFR1 FGFR4 VEGFD RRAS2 MRAS TAB2 FLNA FLT1 FLT4 FOS MAPK8IP2 RASGRP3 GDNF CACNG4 RPS6KA6 MKNK2 HGF NR4A1 HSPA6 HSPB1 IGF1 IGF1R IGF2 IL1R1 IL1RAP IRAK1 ARAF AREG KDR KIT STMN1 ARRB1 ARRB2 MAPT MAX MEF2C MAP3K4 MAP3K10 MAP3K11 MYC GADD45B ATF4 NFATC1 NF…
6.83335e-07	154	332	1.44403	Path:hsa05165 Human papillomavirus infection	https://www.genome.jp/kegg-bin/show_pathway?hsa05165	BCAP31 PATJ CDKN1A APC2 TCIRG1 TADA3 CREB3 FZD10 COL1A1 COL1A2 COL4A1 COL4A2 COL4A5 COL4A6 COL6A2 COL6A3 COL9A1 COL9A2 COMP CREB1 CSNK1A1 TICAM1 DLG2 DVL1 DVL3 E2F1 EGF EGFR EIF4EBP1 AKT1 ITGA11 FOXO1 FN1 UBR4 HEY1 HEY2 ATP6V1C2 FZD2 HEYL HDAC2 HLA-A HLA-B HLA-C HLA-E APC IFNAR1 IFNAR2 IRF1 ITGA1 ITGA2B ITGA3 ITGA5 ITGA7 ITGAV ITGB1 ITGB3 ITGB4 ITGB5 ITGB6 JAK1 HES5 LAMA2 LAMA3 LAMA4 LAMA5 LAMB1 …
5.52661e-09	220	478	1.43281	Path:hsa05022 Pathways of neurodegeneration-multiple diseases	https://www.genome.jp/kegg-bin/show_pathway?hsa05022	FRAT1 PPIF ACTR1A OPTN APC2 TUBB3 TUBB4A UQCR11 ADRM1 FZD10 CHRM3 CHRNA7 RAB39B LRRK2 COX4I1 COX5B COX6A2 COX6B1 COX6C COX7A1 COX7A2 COX7B COX8A CSF1 CSNK1A1 CSNK1E CSNK2A1 DNAH2 KLC3 CYC1 DAXX DLG4 DNAH6 DNAH9 DVL1 DVL3 DNAH10 DNAH12 TUBB C9orf72 ATG2A FRAT2 FUS FZD2 DNAH1 DNAI1 UQCRQ GPX1 GPX3 GPX5 GRIA1 GRIA2 GRIA3 GRIA4 GRIN1 GRIN2A GRIN2B GRIN2C SLC25A4 GRM1 GRM5 SLC25A5 SLC25A6 NRBF2 HTT HI…
1.05886e-13	644	1556	1.28846	Path:hsa01100 Metabolic pathways	https://www.genome.jp/kegg-bin/show_pathway?hsa01100	ADA GNE ST20-MTHFS NAMPT AASS DHRS9 ALG3 NME6 COQ7 GPHN TCIRG1 AKR1A1 CDO1 CDS1 CDIPT ACAA2 AGPAT1 AGPAT2 CEL PAICS ST6GALNAC2 B3GNT2 FUT9 ADCY1 UGT2B11 AHCYL1 ADCY2 ADCY3 EHMT2 ACOT2 UQCR11 ADCY6 GALNT6 CA5B MAN1B1 RDH13 HOGA1 MGAT4B B4GALT7 ADCY7 PLCD3 MGAT4A MGLL AZIN2 CYP2U1 ADCY8 GALNT13 ADCY9 CKM CKMT1A CKMT2 GSTO2 LARGE2 TPH2 AK7 CANT1 GALM COMT GLYCTK COX4I1 COX5B COX6A2 COX6B1 COX6C COX7…

[truncated: 27 more sheets: 3h, 3j, 4a, 4b, 4c, 4d-e, 4f-g, 4h-i, 4j, 5a rs6801957, 5b rs12640611, 5c rs2359171, 6b, 6d, 6e, 6f, 6g, 7a, 7b, 7d …]
