# Supplementary material for: Gene-gene interactions between a LMNA variant and common polymorphisms drive early-onset atrial fibrillation
Source: Nat Commun. 2026 May 19;17:6594. doi: 10.1038/s41467-026-73113-0 (PMC13381584; doi:10.1038/s41467-026-73113-0)
Supplement: Supplementary file 6 — Supplementary Source Data [file 41467_2026_73113_MOESM6_ESM.zip › Source file Supplementary Data.xlsx]

## Sheet: 3a
a
	logFC	-log 10 P val
RPS4Y1	-13.1	8.64894
DDX3Y	-11.38	7.14691
USP9Y	-10.36	7.84999
TBC1D3D	-9.737	4.5027
TBC1D3E	-9.4	5.72473
ZFY	-8.987	7.16399
KDM5D	-8.908	6.14122
TXLNGY	-8.889	6.72666
UTY	-8.407	7.01473
AC244489.1	-8.006	4.93632
NLGN4Y	-7.517	6.37483
AC113404.1	-7.5	5.50796
HCG4P5	-7.43	4.53928
LTB	-7.255	4.50816
ASPG	-7.255	3.93777
PSPHP1	-7.206	5.94474
CST6	-7.023	3.21435
TNFRSF6B	-6.736	5.75746
TMSB4Y	-6.717	5.51059
KRTAP2-3	-6.63	3.9976
COX7A1	-6.551	4.09026
MTND4P24	-6.447	5.92263
SAA1	-6.444	4.31144
ZBED6CL	-6.444	3.90135
OLR1	-6.393	2.75164
KRT7	-6.308	3.04371
PRSS2	-6.256	3.01606
BLOC1S5-TXNDC5	-6.238	3.52561
NPIPA8	-6.138	4.33079
HSPB6	-6.037	6.33992
ITGB6	-6.021	2.31784
MYH7	-6.01	5.88913
ANOS2P	-5.895	4.41834
TBC1D3C	-5.875	4.39534
TFF3	-5.858	5.69539
ARHGAP40	-5.777	2.84589
SPP1	-5.764	5.02767
TNF	-5.666	2.26958
HEY2	-5.645	5.89643
RP11-577H5.5	-5.629	4.56956
PRKY	-5.559	7.32808
C15orf48	-5.496	2.36301
TBL1Y	-5.49	4.83405
MYL2	-5.471	3.85275
IGFBP1	-5.375	3.28091
TM4SF4	-5.312	5.63509
C9orf64	-5.301	3.66
TACSTD2	-5.24	2.63768
SPINK1	-5.237	5.72153
SIK1	-5.222	4.99204
CXCL5	-5.202	1.76774
HBZ	-5.18	5.00576
TGFA	-5.167	3.30227
COLEC10	-5.145	5.29639
CTD-2021K4.1	-5.136	1.95044
PWP2	-5.134	4.14996
CARD11	-5.093	3.60246
LAMC2	-5.081	2.61795
MTCO1P40	-5.03	3.85773
PRSS22	-5.001	3.99224
LRRC61	-4.998	6.3039
CYP3A7	-4.984	2.70146
C1orf116	-4.983	2.61451
WISP1	-4.969	3.54329
CGB8	-4.968	3.12113
C19orf33	-4.966	4.37198
AHNAK2	-4.939	5.32633
ST14	-4.931	3.11297
ITIH2	-4.867	3.7578
C3	-4.863	7.50597
MMP7	-4.847	1.96443
GC	-4.844	3.17507
OR2I1P	-4.835	2.15571
PHLDA2	-4.82	2.92656
CLIC3	-4.819	3.33427
NKX2-3	-4.809	4.60974
CTD-2550O8.5	-4.775	1.98063
CGB5	-4.775	4.42117
CCL3	-4.751	3.61985
HSPA2	-4.726	4.31072
RP11-7F17.1	-4.701	5.87523
HBA1	-4.686	3.16575
SPINT1	-4.666	3.58155
GJB3	-4.661	2.86052
OR2A20P	-4.631	2.02799
C4orf26	-4.604	2.68056
F2RL1	-4.57	2.63233
EEF1A1P11	-4.567	4.64254
C6orf222	-4.536	3.41816
CDH1	-4.526	2.64124
CBSL	-4.521	4.0761
C10orf54	-4.504	6.31131
GLP2R	-4.496	2.35319
CBLC	-4.488	4.46576
EBI3	-4.484	2.18853
BDKRB1	-4.476	3.44338
LIPH	-4.449	2.10273
BICDL2	-4.444	3.55181
CD3D	-4.439	3.17395
FOXF1	-4.403	5.49873
AREG	-4.399	2.96146
IGKC	-4.397	3.8714
CLDN6	-4.384	6.24985
AMBP	-4.374	3.13195
AGR2	-4.372	2.23305
EIF3FP3	-4.368	3.66743
XAGE2	-4.352	3.00311
MMP23B	-4.284	6.13984
MTND1P23	-4.28	2.62696
LOX	-4.257	3.20898
CLDN7	-4.252	3.24795
UQCRFS1P1	-4.236	2.49768
SPON2	-4.207	5.03762
PDGFB	-4.193	2.48609
GPRC5A	-4.191	2.56514
SLC2A14	-4.184	3.13322
HSPB2-C11orf52	-4.145	4.19963
MMP9	-4.119	3.44183
SMCO1	-4.111	3.47061
SLC44A4	-4.091	4.29448
HSD17B7P2	-4.091	3.86714
SAA2	-4.088	2.39991
IGFBP3	-4.066	5.55098
UBD	-4.057	3.62983
ADGRF4	-4.046	1.9973
TRIM50	-4.009	3.29039
FOXA3	-4.009	2.56733
RAB25	-4.006	4.52341
LRRC32	-4.001	4.93075
ANGPTL3	-3.97	2.80877
ANXA8	-3.948	3.89285
TSLP	-3.944	3.96546
ISX	-3.941	2.64635
PRR5-ARHGAP8	-3.93	2.15587
CSF1R	-3.912	2.01605
HNRNPA1P33	-3.909	3.75755
PKP3	-3.899	4.13496
OR2W3	-3.88	2.43491
SERPINE1	-3.87	2.53106
ICAM5	-3.862	4.54937
GCNT4	-3.85	2.48596
HABP2	-3.849	4.35222
C19orf67	-3.847	3.22766
LOXL4	-3.838	6.38114
WNT6	-3.82	2.97046
FHL2	-3.816	5.22506
TMPRSS2	-3.806	4.17987
NPPB	-3.805	5.53136
CDH17	-3.803	2.90895
NEURL3	-3.796	2.70419
MACC1	-3.76	1.92414
SERPINA1	-3.751	3.8629
SFN	-3.74	2.5342
SLCO2A1	-3.724	5.28729
PTGER2	-3.721	2.55622
DHRS3	-3.717	6.124
SOWAHB	-3.706	1.94348
SPAG4	-3.695	3.76213
TNFSF15	-3.675	1.99576
LAD1	-3.664	5.16464
INHBA	-3.662	2.3917
SLC7A7	-3.662	3.06121
AQP1	-3.657	7.29764
CKM	-3.656	3.91481
GDF15	-3.654	3.96593
SERPINA4	-3.653	3.28771
HLA-DRB3	-3.635	2.85934
MISP	-3.627	2.68843
PRSS1	-3.619	2.91131
MYL3	-3.613	5.30299
PRSS8	-3.6	3.79214
WNT10A	-3.575	1.35142
VDR	-3.569	2.85792
PON3	-3.549	1.71465
CLDN4	-3.543	2.5784
FGF18	-3.539	5.88339
AP1M2	-3.534	3.26253
CXCL16	-3.532	2.23775
CRB3	-3.531	3.24238
UGT2A3	-3.525	2.79918
PPP1R3A	-3.517	4.94837
ITPR3	-3.482	2.20594
FLT1	-3.478	3.43253
TMEM92	-3.471	4.94369
LAMB3	-3.461	2.23785
MME	-3.453	3.26255
FAM83E	-3.452	2.49474
HSPB8	-3.436	6.97361
KRT81	-3.435	2.98366
ESRP1	-3.432	3.62768
HES2	-3.422	1.99163
ZFP57	-3.422	5.55859
ZNF560	-3.415	2.24957
TSPAN1	-3.414	2.52623
HHEX	-3.412	4.00422
DLK1	-3.405	4.91615
RRAD	-3.404	3.66309
SLC27A6	-3.393	5.88646
AIM1L	-3.39	2.67194
ALS2CL	-3.387	5.13674
DNAJA4	-3.387	4.79479
GRHL2	-3.385	2.76633
DENND2D	-3.382	4.0205
CDH3	-3.381	3.70104
GPR87	-3.377	1.67018
IL32	-3.369	2.89441
PALM2-AKAP2	-3.361	5.49013
PADI1	-3.355	3.46122
CD14	-3.354	3.24449
DPP4	-3.343	2.5393
TRPM2	-3.34	2.90929
SERPINA11	-3.338	2.34343
KLK6	-3.337	3.56972
IL18	-3.329	2.59025
SLC39A4	-3.328	4.55254
GPAA1P1	-3.321	1.6511
RP11-64B16.2	-3.319	3.05784
GYG2P1	-3.308	4.09488
CASP4	-3.302	3.67375
PRR15L	-3.299	2.29387
CEACAM6	-3.295	2.72951
HSPB7	-3.283	4.44135
EPS8L1	-3.277	4.52076
CXCL8	-3.275	2.72451
PTGS2	-3.273	3.90436
FN1	-3.272	2.00025
VGLL1	-3.271	2.18359
STX11	-3.271	3.442
TMC4	-3.255	5.27145
PERM1	-3.247	4.50328
KCNN4	-3.247	2.66029
FSTL3	-3.241	5.43987
MSC	-3.236	3.68985
EPS8L2	-3.227	5.91768
CDX1	-3.22	2.8987
TCAP	-3.216	2.4835
NCF2	-3.214	1.86253
SLC17A4	-3.196	2.66705
ANKRD1	-3.195	4.70208
IGF2	-3.189	5.55303
SMIM6	-3.187	2.84457
COL4A1	-3.178	2.91558
CDCP1	-3.177	1.54173
KRT18	-3.171	3.99924
C6orf132	-3.17	2.24035
NNMT	-3.167	2.67606
KCNQ1	-3.161	4.30222
EPCAM	-3.15	3.97667
XIRP1	-3.145	4.24036
IRX4	-3.137	3.33768
S100A6	-3.134	3.90651
PLEKHN1	-3.131	2.34588
HBE1	-3.127	4.03276
ARG2	-3.125	5.70168
EPAS1	-3.12	3.45929
NRAP	-3.11	3.62379
SERPINE2	-3.109	2.85424
RBBP8NL	-3.104	3.07438
EHD2	-3.1	4.27579
NR0B2	-3.099	1.94138
SVEP1	-3.098	2.84987
SLC5A1	-3.094	3.82369
RP11-206L10.17	-3.092	1.69381
INS-IGF2	-3.089	3.76381
CARD10	-3.088	5.04548
KRT17	-3.087	2.19958
KRT19	-3.081	5.98321
ZFP3	-3.075	4.07413
HOXB7	-3.073	3.99315
CDX2	-3.073	3.93724
DES	-3.071	4.99804
CDKN1A	-3.07	4.35859
ARHGAP45	-3.066	2.74794
CDA	-3.064	2.7211
PRRG2	-3.062	4.176
FAM163B	-3.06	3.41091
HSPG2	-3.051	5.56724
TMEM40	-3.047	3.10351
FGF5	-3.039	3.93489
MAP3K7CL	-3.035	3.30192
MT3	-3.029	3.23094
ECHDC3	-3.029	5.28596
SVILP1	-3.021	3.2576
LOXL2	-3.014	3.52005
ACTN2	-3.012	3.90171
BIRC3	-3.009	2.84831
C11orf96	-3.005	3.09449
ICAM1	-3.002	2.41267
CYP2S1	-2.994	3.07258
IRF6	-2.991	2.88795
C10orf71	-2.991	4.40429
KCNE4	-2.982	2.71882
CEBPD	-2.981	5.51454
COBL	-2.974	3.99655
ASB10	-2.972	1.87791
FOSL1	-2.969	3.05642
PROSER2	-2.968	5.14504
ORM1	-2.961	2.24831
TNFRSF12A	-2.955	5.66578
TINAGL1	-2.953	2.51022
C4orf19	-2.948	2.46168
OR4F3	-2.941	1.52044
PLCXD3	-2.938	4.79597
MMP23A	-2.937	3.50767
BDKRB2	-2.934	3.68594
SLC2A3	-2.934	4.49052
CFH	-2.927	5.54096
CDKN2B	-2.921	1.74467
IRAK2	-2.919	2.78048
HNF1A	-2.917	3.02836
DLC1	-2.912	6.75611
PRR15	-2.912	3.69225
SDR42E1	-2.912	3.54004
APOBEC2	-2.909	5.84033
TUBA4A	-2.908	4.00089
FA2H	-2.907	3.64391
ANXA8L1	-2.907	2.70143
FZD8	-2.905	6.66521
RP11-561C5.4	-2.902	1.32104
LCP1	-2.902	1.71257
C14orf105	-2.893	1.85268
EGLN3	-2.893	5.68333
PCDHGB4	-2.892	4.28749
BIRC7	-2.89	3.29514
CCRL2	-2.89	3.05971
SLC16A3	-2.889	5.02133
NPC1L1	-2.886	3.39163
ANGPTL6	-2.886	2.852
ALOX5AP	-2.884	1.7653
DENND1C	-2.879	3.77704
ACTG2	-2.872	2.63193
TNFRSF10A	-2.867	1.67831
KCNQ5	-2.861	5.24253
HSD3B2	-2.861	2.45675
KRT8	-2.846	3.95581
VSIG2	-2.84	2.5297
GIPC3	-2.83	2.31711
ALB	-2.829	2.38341
TIMP1	-2.816	6.4932
GPR22	-2.816	1.86606
OVOL1	-2.814	2.22829
AC009237.8	-2.811	3.13853
HGD	-2.809	4.83992
TMEM125	-2.799	3.88149
ARHGAP8	-2.798	4.83897
COL5A1	-2.797	3.2371
ESRP2	-2.797	3.64629
PAH	-2.784	2.71199
TMC6	-2.782	5.27151
ADRA1B	-2.78	2.20305
HNF1B	-2.776	3.98091
VTCN1	-2.773	1.76851
TMEM204	-2.77	4.3708
PLEK2	-2.765	2.71911
WNT2	-2.765	1.85881
COL4A2	-2.761	3.98237
ADAMTSL5	-2.757	4.00532
RTL1	-2.756	4.36154
JPH1	-2.751	5.47394
NABP1	-2.74	1.62335
OSCAR	-2.737	1.98317
A4GALT	-2.73	4.65252
NKX3-1	-2.729	4.11131
RBM46	-2.727	2.53782
NDRG1	-2.726	4.19996
GBE1	-2.723	4.47916
TPSP2	-2.722	2.46314
CLDN9	-2.721	4.74382
SH2D3A	-2.721	3.63456
PRSS44	-2.717	2.96493
RAB20	-2.717	3.93798
TGFBI	-2.715	3.26759
TMBIM1	-2.715	3.55157
MASP1	-2.712	4.66898
MUC13	-2.712	2.66474
POTEE	-2.711	3.98615
FLNC	-2.709	4.78788
JPH2	-2.704	4.82608
HRH2	-2.7	5.36585
APBB1IP	-2.699	2.9301
LCN10	-2.698	1.7402
TBX20	-2.696	5.60739
SH3TC1	-2.694	3.78607
GOLT1A	-2.693	3.85714
ECE1	-2.693	4.015
SLC22A31	-2.693	2.87499
HSPA6	-2.692	1.70492
ACSM5	-2.691	2.94754
HSPB3	-2.69	3.7954
ADGRG5	-2.688	2.83523
PAPPA	-2.688	1.71831
ATG9B	-2.687	4.87019
FAP	-2.685	2.64842
KLKB1	-2.672	2.9206
EFNA1	-2.665	6.06452
KDF1	-2.663	3.64891
RCN3	-2.659	5.99635
KCNJ8	-2.658	5.36439
P4HA2	-2.658	6.40727
MOV10L1	-2.658	2.50281
AC008914.1	-2.657	2.08789
HOXB5	-2.652	3.94503
TYMP	-2.651	2.68317
ALPK2	-2.651	5.83264
LTBP2	-2.646	3.0662
FAM153A	-2.645	2.56377
COX6A2	-2.642	2.16202
TSPAN8	-2.641	3.56157
NR1H4	-2.638	2.79775
TMEM30B	-2.637	2.79801
PYCARD	-2.637	4.45988
PDLIM2	-2.633	5.28476
PPP1R3C	-2.632	6.16114
LDHC	-2.628	2.59079
MYLK3	-2.627	6.16718
IL18R1	-2.626	2.88128
IL11	-2.624	3.82912
C3orf52	-2.617	1.62234
HOXB6	-2.609	3.01336
CCL20	-2.609	2.72385
ALPK3	-2.608	3.87862
TGM2	-2.606	2.78198
ATP10A	-2.603	2.14611
SEMA7A	-2.597	2.02516
TICAM1	-2.593	3.54329
DUSP10	-2.591	3.45501
TRPM6	-2.586	2.45288
ZFP42	-2.585	2.35506
IGFL2	-2.584	2.13536
CREB3L1	-2.582	3.68276
SPHKAP	-2.582	3.27284
RHBDF2	-2.582	3.69357
LDLRAD2	-2.579	2.48352
ATAD3C	-2.574	3.62321
COL1A1	-2.574	2.9082
TMPRSS6	-2.566	3.18256
HPN	-2.563	3.23427
BAAT	-2.563	3.7103
SOX15	-2.562	3.39748
DYSF	-2.56	3.31354
CTAGE8	-2.558	1.72374
TOR4A	-2.558	4.6255
MELTF	-2.556	2.57412
GDF6	-2.556	2.40759
LRRN4	-2.556	2.88336
MYBPC2	-2.551	2.07709
SYNPO	-2.548	4.85923
NECTIN4	-2.547	1.77215
SCT	-2.546	1.57208
DUSP27	-2.54	4.58219
HBG2	-2.539	4.13744
MTUS2	-2.539	4.69174
GPR17	-2.531	3.12273
PDGFA	-2.531	4.56586
COL17A1	-2.526	2.12644
PPARG	-2.525	3.52079
SLA	-2.524	2.34206
URAHP	-2.522	3.74753
CMKLR1	-2.52	3.50172
GPR78	-2.519	2.77477
FXYD5	-2.519	4.96587
CILP	-2.518	4.31807
STC2	-2.515	4.97119
ENO3	-2.514	4.22091
LGALS1	-2.512	3.57341
TTN	-2.512	4.80856
DRAM1	-2.511	2.49363
LDHD	-2.506	3.41367
EGFL7	-2.501	3.32117
TC2N	-2.501	2.17694
GCSAM	-2.501	1.86902
PHLDA3	-2.5	5.59739
PRSS42	-2.499	2.37074
RHOF	-2.499	4.77833
DSC3	-2.498	2.5678
RPS9P1	-2.498	2.31526
PPL	-2.495	3.70215
CRISPLD2	-2.494	2.91522
SLC22A18	-2.494	4.77798
ADM	-2.493	2.8328
COLEC11	-2.492	4.79718
ADRA2B	-2.488	3.67658
HLX	-2.486	4.22939
MRGPRF	-2.486	2.42082
CEBPB	-2.479	5.51965
HAND1	-2.478	3.58894
SDC4	-2.478	4.92186
ERBB3	-2.478	5.52279
DSG2	-2.477	2.03487
PTGES	-2.474	4.12076
TBX18	-2.471	4.16243
TNFRSF10C	-2.471	3.21079
SRPX2	-2.468	2.74814
TRIML2	-2.465	2.86853
SLPI	-2.464	2.10164
HRC	-2.46	2.80243
GRB7	-2.458	5.01006
ITGB3	-2.454	3.19317
ICAM4	-2.454	3.67559
PCDHGB5	-2.453	3.14696
LAPTM5	-2.45	2.13368
UBASH3B	-2.45	1.5038
CYBA	-2.445	5.85805
LBH	-2.444	5.05195
HPDL	-2.443	2.90464
ANO7P1	-2.443	1.81106
KIF12	-2.443	2.14045
PAPSS2	-2.441	2.15802
BNIP3	-2.441	3.81645
SLC28A3	-2.441	4.12171
KCNK6	-2.439	4.34916
PTGIR	-2.437	2.77244
MYOF	-2.437	2.56392
CPB2	-2.432	2.80832
CEACAM1	-2.431	2.41725
ANXA3	-2.428	3.23441
TEK	-2.427	2.2333
RUNX3	-2.424	3.53157
SLC1A1	-2.422	1.91832
HIST2H2AA4	-2.418	2.51869
ATP8B1	-2.418	2.12855
TSPYL5	-2.417	3.95648
RP11-415I12.2	-2.415	5.60489
CDC42EP5	-2.414	4.2708
KCNE1	-2.405	3.27122
FOXA1	-2.404	2.64999
PDLIM1	-2.401	4.63913
F3	-2.399	2.88303
PPP1R3B	-2.398	6.15332
DCDC2	-2.397	4.00655
EMILIN2	-2.394	5.20573
SERPINA3	-2.392	3.52156
MPZ	-2.389	2.62365
TNNI1	-2.387	3.37629
HSPB2	-2.387	2.08504
TFF1	-2.381	2.57756
SMYD1	-2.381	3.5833
CD248	-2.377	3.61051
GALNT6	-2.376	1.91798
RILP	-2.373	2.97776
ABCC3	-2.373	3.95198
USP2	-2.372	2.9383
ANKRD20A5P	-2.369	3.925
SLC17A9	-2.365	5.2785
IL23A	-2.363	2.37747
FBXO2	-2.356	6.21076
RASSF6	-2.35	2.64321
ANO9	-2.347	5.24167
JAML	-2.347	1.5642
PCDHGA11	-2.345	2.94939
KLHDC7B	-2.342	2.64964
TFCP2L1	-2.342	3.08641
A1CF	-2.341	2.12509
LEFTY2	-2.341	2.26588
ADAMTS15	-2.34	5.36174
BIK	-2.34	3.55324
LUM	-2.34	2.88537
PPP1R13L	-2.34	2.7152
ARHGEF16	-2.339	4.30522
CFTR	-2.339	1.52919
TIMP3	-2.338	3.61961
RRAS	-2.335	6.08286
EDN1	-2.334	2.04837
FXYD3	-2.334	2.73861
VWA1	-2.333	3.48407
CLDN23	-2.33	1.69209
PPP1R14A	-2.33	4.23821
C1orf210	-2.325	2.67347
PFKP	-2.324	5.22703
BNC1	-2.323	3.36396
PEAR1	-2.317	5.31288
MYH14	-2.315	2.57975
S100A10	-2.313	4.56083
GIPC2	-2.313	1.94007
ITGA3	-2.31	4.33079
TGFBR3L	-2.309	1.88429
TGFBR3	-2.307	3.88705
SERPINA5	-2.307	3.64719
SLC1A7	-2.307	2.28451
ST6GALNAC1	-2.306	1.53999
FILIP1L	-2.304	2.11141
BAIAP2L1	-2.301	5.99944
NAGS	-2.299	3.6451
RIPK4	-2.296	4.59725
ADGRG6	-2.296	1.6271
F11R	-2.293	3.45242
ARID3A	-2.292	3.98781
PYGM	-2.291	4.42992
ENG	-2.288	1.40131
RIPK3	-2.285	1.61785
CPZ	-2.284	5.04641
RP11-652G5.2	-2.283	2.1635
FAM83G	-2.283	3.66108
ABCG2	-2.281	1.66439
NR4A3	-2.281	4.06351
COL15A1	-2.281	4.10487
HTRA3	-2.277	5.15565
SREBF1	-2.277	3.43932
NBL1	-2.276	4.38402
DIO3	-2.275	4.45254
CYGB	-2.275	2.80469
CORIN	-2.273	5.06632
SOX18	-2.271	2.57445
DSP	-2.268	3.74529
HTATIP2	-2.264	2.30064
B4GALT1	-2.262	2.51557
HNF4G	-2.26	1.83492
NPPA	-2.26	3.98681
ETS2	-2.26	5.97622
TMEM184A	-2.259	4.04491
FOLH1	-2.258	3.17082
TGFB1	-2.257	6.00214
B3GNT8	-2.256	4.28205
PKP2	-2.249	3.65552
FUT3	-2.249	1.38109
PIK3AP1	-2.248	2.26518
C17orf107	-2.247	4.03128
CYP11A1	-2.247	4.73324
ILDR1	-2.243	2.17922
SRPK3	-2.238	3.86815
VIL1	-2.234	4.26832
EVA1B	-2.233	3.81006
PLEKHA2	-2.228	5.1191
SQRDL	-2.227	2.21042
PODN	-2.227	3.31783
TMEM191A	-2.223	2.64807
LDHA	-2.222	4.12514
RARRES1	-2.221	3.09399
LACC1	-2.215	2.54745
WDR72	-2.214	4.64437
BATF3	-2.208	3.02137
IGFALS	-2.206	1.77793
COL25A1	-2.2	3.86136
RCVRN	-2.2	2.87518
HS3ST3B1	-2.199	2.06871
SCNN1A	-2.196	2.65512
MYL7	-2.195	2.41452
FAM150B	-2.192	2.72354
LAYN	-2.188	1.48813
MRPL41	-2.187	3.75072
LMCD1	-2.186	3.46122
RAB17	-2.186	3.64747
SNTA1	-2.185	3.3722
C1DP1	-2.183	1.99489
LLGL2	-2.183	5.68199
ZC3H12A	-2.181	4.57436
GPR132	-2.18	3.80666
RP11-291L22.9	-2.18	2.71355
SLC25A4	-2.178	3.16446
C12orf75	-2.174	3.81353
PLEKHG6	-2.173	4.74136
SUSD1	-2.171	1.94363
SMIM3	-2.168	5.98749
PLP2	-2.166	5.49473
CDC42EP1	-2.166	4.94613
COL6A3	-2.165	2.37097
GATA6	-2.164	4.57179
C1QTNF1	-2.164	3.27028
PLAUR	-2.162	1.50988
PCDHB3	-2.162	3.52648
SPOCD1	-2.161	1.91218
C21orf33	-2.16	2.83287
LDB3	-2.157	5.14026
ARSJ	-2.156	1.80925
POTEF	-2.155	3.20795
TNIP1	-2.155	6.20504
C2orf54	-2.154	2.00357
IL34	-2.154	3.1131
YPEL2	-2.153	5.37367
IL1RL1	-2.153	3.44143
CDKN1C	-2.151	2.79194
CSPG4	-2.149	4.6255
SP6	-2.149	2.65924
ITGA1	-2.148	2.86574
PDGFD	-2.147	4.18813
PGAM2	-2.142	3.06713
PROCR	-2.141	4.8233
BST1	-2.139	1.84609
UNC93A	-2.138	2.74752
SELM	-2.137	5.61049
PTAFR	-2.137	1.50526
SYNGR3	-2.136	3.39442
C5orf46	-2.134	1.66779
DOK7	-2.129	2.46274
ETS1	-2.128	2.63339
CGN	-2.127	4.14282
STBD1	-2.12	4.11157
JUP	-2.117	3.90846
C8orf4	-2.116	1.69969
IRF8	-2.115	3.37187
KRT15	-2.115	2.35997
RAC2	-2.114	3.24712
STAT4	-2.112	2.74632
TM4SF1	-2.11	3.14813
MARVELD2	-2.11	2.74463
HOPX	-2.108	3.01767
MMP14	-2.105	1.55139
BCAS1	-2.104	1.30121
TNNC1	-2.098	4.03043
CEBPZOS	-2.093	5.4615
NR5A2	-2.092	2.15997
TRIM47	-2.091	3.99682
RND1	-2.089	2.33833
F8A3	-2.088	4.94901
NIPAL1	-2.088	3.54095
LTBR	-2.083	3.09313
FAM109B	-2.082	2.74004
EHD4	-2.078	4.35762
CPA2	-2.077	2.52032
RCAN2	-2.075	4.22747
AVPI1	-2.074	4.50782
FILIP1	-2.074	4.91371
STOM	-2.074	5.20619
FER1L4	-2.072	1.93289
MYH9	-2.072	2.69184
NXPH3	-2.071	1.61016
PTRF	-2.067	3.78124
OVOL2	-2.067	2.19668
LIMS2	-2.062	3.5671
CPA1	-2.062	2.84061
RIMKLA	-2.062	4.64372
MYO1C	-2.059	3.84913
GPAT3	-2.056	3.3763
TJP3	-2.056	4.12626
FSD2	-2.055	4.83076
IL6	-2.053	2.57584
RELB	-2.048	5.14956
CCDC68	-2.047	2.06969
C15orf39	-2.046	5.58826
FAM162A	-2.043	2.30452
EPS8L3	-2.036	1.9535
RHCE	-2.035	2.7809
ACKR2	-2.034	3.14946
PIEZO1	-2.03	3.99799
F12	-2.029	2.40077
CGNL1	-2.028	3.39269
MMP15	-2.027	3.33844
ZBTB42	-2.024	3.83923
ADGRE5	-2.022	1.91372
STAT5A	-2.022	4.74969
ADGRA2	-2.021	3.51099
CTSB	-2.021	2.94184
SH2D4A	-2.017	1.55217
LRRC69	-2.015	2.29618
KLF9	-2.012	3.89235
P2RX1	-2.01	1.53534
KBTBD12	-2.009	1.68379
FAM110C	-2.009	4.34603
LAMA2	-2.007	4.43504
TMEM38A	-2.007	3.19496
CHPF	-2.004	5.07737
SORBS2	-2.004	3.96219
MYOM1	-2.001	3.17042
CTHRC1	-2	2.13602
LMOD2	-1.999	3.60517
TMEM71	-1.996	2.71547
SLC8A1	-1.994	3.62601
CAPG	-1.991	3.09436
ELOVL7	-1.989	2.15661
IL1RAP	-1.988	3.12371
EPN3	-1.987	2.85592
CRLF1	-1.985	4.79699
AFAP1L2	-1.983	1.83536
TJP2	-1.983	2.43641
IL2RG	-1.983	3.01085
PLOD1	-1.982	4.28217
POTEI	-1.981	3.75617
TINCR	-1.979	2.65861
MARVELD3	-1.979	1.82697
CDC42EP2	-1.978	2.05437
SBSPON	-1.976	2.40187
SLC7A4	-1.975	3.42939
SLC12A4	-1.974	4.72236
SCN5A	-1.974	4.06194
PDLIM5	-1.974	4.14448
ITGB4	-1.972	1.50774
ARRDC2	-1.971	3.07822
HOXB9	-1.969	1.84728
TRPV6	-1.969	2.27551
RP11-56M3.1	-1.968	1.89899
SLC12A8	-1.968	2.4009
TCIRG1	-1.965	3.86898
MUC3A	-1.965	3.30367
GPRIN3	-1.962	3.50454
ELF4	-1.96	2.00963
CCL28	-1.96	3.74802
GJA3	-1.96	4.84713
FAM129B	-1.958	3.37917
KLHL41	-1.958	3.62582
IL15RA	-1.957	2.71754
SLC22A3	-1.956	3.18654
MGLL	-1.956	2.95002
FLNB	-1.955	2.06044
DHRS2	-1.954	2.16066
SH3D21	-1.953	2.68221
NPNT	-1.952	2.5607
PTHLH	-1.952	2.05583
GPBAR1	-1.952	3.43319
EPHA1	-1.95	2.75285
MVP	-1.949	4.28665
TNS1	-1.947	4.59441
CNGA1	-1.947	1.65216
MYOZ2	-1.947	3.54605
IDH3A	-1.946	3.77091
ATP2A2	-1.943	5.03157
PERP	-1.943	2.65111
POPDC2	-1.939	3.90423
CKMT2	-1.939	3.34171
ARPC1B	-1.934	2.31872
MYO18B	-1.933	2.2329
GPR157	-1.931	2.91821
TRIM55	-1.929	2.58933
KDELR3	-1.928	2.48703
SMPDL3B	-1.927	2.39428
MYL4	-1.925	3.8539
ACADS	-1.923	3.26119
ANKRD18A	-1.923	3.21328
MTFP1	-1.923	2.33929
FABP3	-1.92	3.34554
PSTPIP2	-1.919	1.8793
SLC2A4	-1.919	2.2524
CLDN11	-1.918	1.47317
GAS6	-1.916	4.57545
LSP1	-1.915	2.38514
SAMD4A	-1.913	3.86838
RPL7P3	-1.913	1.64104
ERG	-1.911	2.55797
ADAMTSL4	-1.91	3.63955
TGFBR2	-1.908	3.36062
ADAMTS7P3	-1.907	2.283
ADAM19	-1.907	2.2351
MAL2	-1.905	1.35773
C2orf72	-1.903	3.28396
CITED4	-1.903	1.66794
RPL23AP87	-1.902	2.19434
ZNF469	-1.901	2.63387
CHRDL2	-1.901	1.51708
NEK6	-1.899	3.96355
AK4P1	-1.899	3.10844
ABCA1	-1.899	5.14231
ECM1	-1.897	2.31486
TRPV2	-1.891	1.51334
ITPKA	-1.891	2.62164
CTSH	-1.891	2.13486
RUNX1	-1.889	1.90683
KRT8P46	-1.888	2.00226
COL3A1	-1.887	2.61897
STAB1	-1.887	2.28974
FAM3B	-1.883	2.51744
VAMP8	-1.881	2.56534
SLC9A3R2	-1.881	2.77868
PACSIN3	-1.879	3.39911
AC004057.1	-1.877	2.76596
INHA	-1.875	1.38762
HIC1	-1.875	3.68448
LIF	-1.875	1.32004
B3GNT7	-1.873	4.36067
ANXA4	-1.87	3.90976
PCED1B	-1.87	3.20803
CDS1	-1.869	5.02514
MYO1D	-1.867	2.34978
PCDHA7	-1.867	3.07476
FMOD	-1.866	4.2448
SIGIRR	-1.866	3.33981
ZNF702P	-1.863	1.677
ALDOA	-1.862	2.91294
AFAP1L1	-1.862	3.98255
RHOQ	-1.861	3.79302
PDK1	-1.86	4.41051
LIPC	-1.858	1.66282
PROB1	-1.858	1.76872
ITGA11	-1.857	1.71865
GABRP	-1.854	1.67114
TRIM54	-1.853	2.28991
FBLIM1	-1.853	5.68779
LRRC8E	-1.853	2.48074
ADAM8	-1.852	3.39195
VASN	-1.851	4.762
NOCT	-1.851	2.18975
TNFAIP3	-1.85	1.84397
GCNT2	-1.849	4.0533
KCNA7	-1.848	2.24664
LRG1	-1.847	1.96608
SYNGR2	-1.847	5.73428
BCAM	-1.846	3.08983
CYP4F35P	-1.844	1.79456
DPY19L2P3	-1.843	3.42936
FAM47E-STBD1	-1.842	3.15816
AK4	-1.838	4.18742
MYBPC3	-1.837	2.01246
MTND4P12	-1.835	1.82577
AGTR1	-1.835	2.4984
FGF7	-1.834	2.44363
ZNF600	-1.834	4.56214
CHST13	-1.834	1.5175
EXOC3L4	-1.833	1.52272
COL16A1	-1.833	4.09907
LURAP1L	-1.832	1.60735
PANX2	-1.831	2.40197
GDNF	-1.83	2.45079
HKDC1	-1.83	3.41546
PLPP2	-1.83	2.19307
GAS7	-1.829	2.49275
GOT1	-1.827	3.88465
ENTPD2	-1.827	2.78619
SQSTM1	-1.827	4.2022
FOSL2	-1.825	3.6873
PGM1	-1.823	4.91911
EMILIN1	-1.823	3.67992
HNF4A	-1.822	3.35771
DCBLD1	-1.817	1.5224
HK2	-1.816	3.86171
RFTN1	-1.815	2.67238
RP11-1223D19.1	-1.815	2.55415
CYP2J2	-1.814	2.83232
MPZL3	-1.81	2.21147
VAV1	-1.81	1.434
CDC42BPG	-1.81	2.79084
ABLIM1	-1.808	4.62038
ARHGEF35	-1.806	2.34321
FAM134B	-1.806	3.81505
SEPP1	-1.805	2.09753
RASSF7	-1.805	3.27837
PRDM6	-1.805	3.98475
PNCK	-1.805	1.89661
WT1	-1.802	2.01854
ITGAV	-1.801	1.53708
RAMP1	-1.8	3.73793
IP6K3	-1.8	2.24319
PKD1P5	-1.799	3.24116
QSOX1	-1.797	2.45464
ITSN2	-1.796	5.30556
BCL3	-1.796	4.02241
RHOD	-1.795	4.91598
PMEPA1	-1.794	4.73901
LA16c-306E5.2	-1.793	1.31479
PVR	-1.793	3.29987
FITM1	-1.791	2.8532
PGK1	-1.79	3.86073
ERO1A	-1.79	5.52555
ADGRF2	-1.79	2.01159
NMB	-1.789	1.80866
TNFSF4	-1.788	2.24976
AGPAT2	-1.788	3.34306
TNNT1	-1.788	3.14879
NFKB2	-1.787	5.2239
ST6GALNAC2	-1.787	1.38867
ANXA11	-1.786	4.99415
CTNNA3	-1.781	3.77126
WIPI1	-1.781	3.17755
CTB-60B18.23	-1.779	2.38625
ZBTB7B	-1.775	4.70559
FAM153C	-1.774	2.33809
MMP1	-1.773	2.80979
RAB11FIP1	-1.773	2.27258
PCSK5	-1.77	2.18395
FAM189A2	-1.767	1.62654
HIPK3	-1.767	3.84004
CRY2	-1.765	4.9144
HEYL	-1.765	4.15374
CEMIP	-1.764	1.68617
TULP2	-1.763	1.96812
RAB43	-1.763	2.9557
KLF5	-1.762	1.95829
SYNPO2L	-1.761	2.44073
TMEM139	-1.761	2.76213
ELF3	-1.761	4.51222
3-Mar	-1.76	3.36317
ATF5	-1.758	4.00168
ZNRF2	-1.757	1.89133
ERP27	-1.756	1.54823
FUT11	-1.756	3.79864
SLC6A8	-1.755	2.73212
LMO7	-1.752	3.81565
PLXND1	-1.751	3.46911
DDIT4	-1.75	2.64534
CXCL12	-1.748	5.17746
TSPAN9	-1.748	3.07087
PDGFRB	-1.746	4.37546
EFCAB8	-1.744	1.34663
MCTP2	-1.742	3.13111
SH3BGR	-1.741	4.1951
SYTL1	-1.739	4.04039
SLC39A14	-1.739	3.0166
DCN	-1.737	1.8063
PXDC1	-1.737	4.72547
TRADD	-1.736	3.29636
AGT	-1.736	4.7924
LRRC14B	-1.734	3.57338
BVES	-1.733	2.47972
GPR160	-1.732	2.18891
MMP10	-1.732	1.54686
LENG9	-1.731	3.73638
MLKL	-1.731	2.8919
RP11-505K9.4	-1.729	2.36858
FNDC3B	-1.728	1.69532
IL6ST	-1.727	1.82006
SLC17A5	-1.727	3.25668
FOXA2	-1.727	1.84456
PFKFB4	-1.725	1.3093
FBXL22	-1.724	2.96917
TNFRSF10D	-1.723	3.18486
IRAK1	-1.723	3.6643
SLC15A1	-1.722	2.83713
SPINT2	-1.721	2.93484
N4BP3	-1.719	3.12326
PCGF5	-1.717	4.48783
CMYA5	-1.715	2.25532
ANO1	-1.714	2.73293
FXYD1	-1.714	1.87775
RAB11FIP5	-1.714	5.20337
AP003419.11	-1.714	2.04824
HPGD	-1.714	1.40312
HCST	-1.714	2.43371
MYPN	-1.713	3.58471
STARD10	-1.713	3.99349
PLOD2	-1.711	5.20292
CLIC5	-1.71	1.36277
LAMA3	-1.709	3.57256
BMPER	-1.709	3.44306
TMEM54	-1.708	3.7473
FOXS1	-1.708	1.89891
CYP4F30P	-1.707	2.42725
KCNJ16	-1.706	3.23044
MAFK	-1.705	4.96011
BOK	-1.704	3.79692
NCEH1	-1.703	1.77728
TNFSF10	-1.702	2.68265
TRIB3	-1.702	2.73556
MYADML2	-1.701	2.20542
SLC30A2	-1.7	2.56211
CPN1	-1.7	1.46115
HAPLN3	-1.7	3.39431
THBS2	-1.699	2.78158
RYR2	-1.699	3.12891
LGALS3	-1.697	4.52637
AXL	-1.695	2.808
TRIM58	-1.694	1.63736
MICALCL	-1.694	2.04092
GUCY1A3	-1.694	4.08669
ANKRD33B	-1.693	3.46875
GALNT3	-1.69	1.48887
TG	-1.69	1.45379
CYP2W1	-1.688	2.44928
SMIM24	-1.686	1.59152
PPM1J	-1.685	3.03968
GSN	-1.684	5.16822
TRIM4	-1.684	3.23189
LSR	-1.682	4.17806
ADAM9	-1.68	1.39478
RNASE4	-1.68	3.67746
PRR5	-1.679	3.64009
NPR1	-1.679	2.19845
AURKAPS1	-1.679	1.57003
BRINP3	-1.677	4.72981
FAM131C	-1.677	1.58035
CYB5R1	-1.676	4.67209
VASP	-1.673	3.83477
CDK18	-1.671	3.58922
S1PR5	-1.671	2.41005
ALDH3B1	-1.671	2.01353
RGL3	-1.67	2.95296
FBN1	-1.67	1.69786
GPC6	-1.669	2.29812
MUM1L1	-1.668	3.65949
PLA2G4C	-1.667	3.84141
ROR2	-1.665	2.58128
RDH13	-1.664	3.4599
NTF4	-1.663	3.28003
DAPK3	-1.663	2.87634
DUSP5	-1.662	4.97615
TPM1	-1.66	3.31845
NUDT4	-1.659	3.42737
GADD45A	-1.659	3.70977
S100A16	-1.658	2.54516
B4GALNT3	-1.658	1.92226
SOWAHA	-1.655	2.40514
TBC1D2	-1.654	3.82995
TRIM63	-1.654	2.98035
CHST9	-1.651	2.01653
MYO1E	-1.651	4.37708
LSMEM2	-1.65	1.64404
FHOD3	-1.65	2.38395
GAS8	-1.646	3.32854
IGFBP6	-1.645	2.18768
AFG3L2	-1.645	4.65387
IL1R1	-1.645	1.76297
SVIL	-1.644	4.44635
INF2	-1.644	4.21936
GAB1	-1.643	4.62065
UGCG	-1.642	1.68095
LAMC1	-1.638	3.10697
CDH11	-1.638	1.65893
GP6	-1.635	1.88886
CD163L1	-1.635	2.76372
TMEM102	-1.635	1.87117
PPP1R12B	-1.635	1.82043
IRAK3	-1.632	2.578
LRP10	-1.631	2.35997
PCDH10	-1.629	1.3113
PLEKHG3	-1.628	5.03926
ZNF805	-1.625	2.99598
C8orf58	-1.624	3.93537
VEGFA	-1.623	2.19594
RIOK3	-1.623	3.71585
PRICKLE3	-1.62	3.63142
TRPM4	-1.617	2.17815
CD1D	-1.617	2.10861
EPHA2	-1.616	3.27057
COL6A2	-1.614	3.44386
TMEM56	-1.613	3.9367
PGAM1	-1.612	4.42031
NKX2-6	-1.612	2.62083
IL4R	-1.612	5.20837
PNPO	-1.612	2.52896
GAPDH	-1.612	2.66125
EFEMP2	-1.611	3.77923
AGL	-1.61	4.06902
HILS1	-1.609	1.30263
NUAK1	-1.609	1.96231
POFUT1	-1.604	3.33765
UNC93B1	-1.603	3.39928
P4HB	-1.603	3.5868
PPFIBP1	-1.602	2.53742
NEXN	-1.599	3.66818
PCDH20	-1.597	1.91881
PARVB	-1.597	3.86413
NAV1	-1.595	4.12831
FNDC10	-1.594	1.9642
ATP5D	-1.593	2.436
HIST2H2BE	-1.593	3.07099
F2R	-1.592	1.57078
PCDHA6	-1.591	2.15807
PHLDB2	-1.589	1.73664
CHCHD10	-1.589	1.96227
KANK2	-1.588	3.93052
PABPC4L	-1.586	2.05086
CXCL2	-1.586	1.41639
FGFR4	-1.586	1.40349
CPEB4	-1.586	3.55301
FAM114A1	-1.585	3.07929
FRAS1	-1.585	4.49335
SH3BP1	-1.585	3.69462
DDT	-1.585	2.96522
BHLHE40	-1.583	2.22885
MFAP4	-1.583	2.90013
SLC35F2	-1.582	1.88054
ZCCHC24	-1.581	4.84698
B3GNT2	-1.58	4.12793
PLCD3	-1.58	5.08071
IL4I1	-1.58	1.30228
TEAD4	-1.579	4.01896
GPI	-1.578	3.17758
OLFML2A	-1.577	3.18254
ATP13A3	-1.576	3.57884
SMIM1	-1.576	1.5368
NUDT18	-1.575	2.92503
CISD3	-1.574	3.46621
KCNJ5	-1.573	5.07031
CDKN2A	-1.571	1.67269
MPZL2	-1.571	1.78333
RASGRP3	-1.57	4.19565
SETD7	-1.57	1.99631
PWWP2B	-1.569	3.37883
RRBP1	-1.569	2.76339
WNT11	-1.568	2.02763
MANBA	-1.567	4.75623
PIM3	-1.567	3.92329
TP53INP2	-1.566	3.99732
AKAP2	-1.565	3.52288
CER1	-1.562	3.24709
FYCO1	-1.562	4.5911
GABARAPL1	-1.561	3.04268
MCRIP2	-1.559	2.21423
PROC	-1.559	2.38606
SCN4B	-1.556	1.7792
LY6E	-1.555	3.94418
S100A11	-1.554	2.73093
GATA4	-1.553	2.35835
PFKFB3	-1.552	4.75563
GPRC5C	-1.552	4.61691
BBC3	-1.551	4.01712
SCX	-1.551	2.01628
TMEM140	-1.55	2.48244
RGS10	-1.549	3.85642
AMPD3	-1.549	1.86135
ITGB1	-1.546	1.59158
PRKCH	-1.546	2.73874
RPS2P5	-1.546	4.81335
S100A2	-1.545	2.227
MLYCD	-1.545	3.20486
DSC2	-1.542	2.097
ARHGAP42	-1.542	2.18157
ELF1	-1.542	1.69528
GYS1	-1.54	3.79825
ZNF597	-1.538	2.8773
PACS1	-1.537	3.70139
CORO2A	-1.537	2.01685
FTL	-1.536	4.36717
MICAL2	-1.536	2.58523
ENDOD1	-1.534	1.84658
FZD1	-1.534	5.1925
FGF11	-1.533	2.49734
TNNI3	-1.532	1.51638
HSD17B3	-1.532	1.64404
ARSI	-1.531	1.71842
SYT7	-1.531	3.76219
CYMP	-1.53	3.18324
BGN	-1.529	4.49972
EGFR	-1.529	1.453
FHL3	-1.528	4.41814
MYO5B	-1.528	1.32395
LRRC2	-1.528	2.42674
OPTN	-1.527	2.54537
CTSZ	-1.526	3.35026
NOMO1	-1.526	5.32741
SLC4A11	-1.526	1.58965
KIF1C	-1.525	4.89606
HACD1	-1.523	3.73505
CD151	-1.523	4.65231
NIPAL3	-1.522	2.49294
ISG20	-1.521	1.62531
SDHA	-1.521	3.59522
ADCY10	-1.52	1.35754
ANKRD33	-1.519	1.94719
PRKCDBP	-1.519	3.88744
CAV1	-1.519	1.80016
ADAMTS9	-1.517	2.47239
ST6GALNAC4	-1.515	2.3657
DMKN	-1.514	4.48264
APOBEC3C	-1.514	4.64094
TSC22D4	-1.513	2.87667
ELL2	-1.512	4.02441
RNF207	-1.512	4.12608
BAG3	-1.51	4.42333
ATP2A3	-1.509	4.08962
STAP2	-1.509	4.19737
PAMR1	-1.507	2.43353
NR1D1	-1.506	2.76363
PCDHGA10	-1.505	2.37342
LRRFIP1	-1.505	3.08026
SVOPL	-1.504	1.88696
SLC2A1	-1.503	4.53926
UNC45B	-1.502	3.89762
SH3TC2	-1.502	1.95717
PPARA	-1.501	4.14099
HSF1	-1.501	2.68056
MOSPD1	-1.5	2.27768
FAM160A1	-1.499	2.79752
TTC22	-1.498	1.86552
KIF13A	-1.497	4.62628
PAPLN	-1.495	2.30074
FOXQ1	-1.494	2.13042
PARP12	-1.493	2.49908
TRDN	-1.491	1.33542
P2RX4	-1.491	2.9477
PPP1R14C	-1.491	2.54451
GREM2	-1.49	3.77275
ARHGDIB	-1.489	1.74202
PCDH7	-1.488	3.73936
ACTRT3	-1.488	2.77361
BMP1	-1.488	2.27959
GPR146	-1.487	1.42984
GIPR	-1.486	2.00798
NFATC1	-1.486	3.03609
MT1F	-1.486	1.8312
PPP1R15A	-1.486	4.504
TBC1D10A	-1.485	2.68656
PYGL	-1.485	3.01619
ITGA5	-1.484	2.81417
NEU1	-1.484	3.34368
CRYAB	-1.484	2.25031
MBP	-1.484	2.12232
TSPO	-1.483	3.50555
RP11-535M15.2	-1.483	2.12297
RHOC	-1.481	3.91301
SP140L	-1.481	2.18823
ECI1	-1.48	2.7059
ZMAT3	-1.477	3.30196
SERPINB9	-1.475	2.9226
MPC1	-1.475	2.13998
TFPI2	-1.474	3.32834
ANKRD9	-1.473	2.36582
ATP11A	-1.472	3.67976
NCOA7	-1.471	1.75108
ALDH1B1	-1.471	1.48014
SRL	-1.47	2.39674
TSPAN15	-1.469	3.34563
TSC22D2	-1.469	5.22743
ACOT2	-1.469	4.91273
RAB42	-1.468	1.82335
NKX2-5	-1.466	1.87014
EEF1A2	-1.465	3.09296
SYNJ2	-1.465	3.83589
TBC1D4	-1.464	2.66502
TFEB	-1.463	1.93142
PALLD	-1.461	2.65173
NDFIP2	-1.46	2.22876
SLC25A30	-1.46	3.15235
GATA5	-1.459	2.03349
MYL9	-1.459	3.65335
STXBP6	-1.459	1.91249
TNFRSF10B	-1.458	3.73511
KLHL30	-1.457	3.78256
CCR10	-1.456	2.22343
ST6GAL1	-1.455	3.92987
CNKSR1	-1.454	3.85284
HK1	-1.453	3.9933
ADCY4	-1.452	2.34754
ACOX3	-1.451	4.50256
NEURL1B	-1.45	2.64494
EPHB3	-1.45	3.26402
SPTBN1	-1.45	2.44764
TSKU	-1.449	2.72695
RASSF10	-1.449	2.16841
AHNAK	-1.449	1.79621
GGT1	-1.449	4.23873
DUOXA2	-1.448	2.43876
CRIP1	-1.447	1.84845
PTK7	-1.447	2.52351
PDE4DIP	-1.447	3.82194
PRSS45	-1.445	1.68551
GSTO1	-1.444	4.18189
SPR	-1.444	3.86919
AIFM2	-1.444	3.59122
TUFT1	-1.443	2.13365
ABCB4	-1.443	2.51391
ARHGEF28	-1.443	1.38888
FOXL1	-1.442	1.65454
FGD6	-1.442	1.75021
RP11-798K23.5	-1.441	1.65873
CDC42EP3	-1.441	2.75548
ARHGEF5	-1.44	1.7722
AL928654.7	-1.436	1.4552
STX3	-1.434	2.48908
TNFAIP6	-1.434	2.43953
ADSSL1	-1.432	2.97306
KIF13B	-1.431	4.8415
MLIP	-1.43	3.4903
MMP2	-1.43	2.84702
PPP3CC	-1.426	4.1851
HIVEP2	-1.426	5.14985
ACO2	-1.425	3.6582
GXYLT2	-1.424	3.15146
MKNK2	-1.423	5.05875
GLIS2	-1.423	3.06477
COL14A1	-1.423	4.0994
CD81	-1.422	3.96171
UGT2B7	-1.422	1.5749
FAM84B	-1.421	1.54801
DUSP3	-1.421	3.87712
ARRB1	-1.418	3.03884
FGB	-1.416	2.21631
CLEC2B	-1.415	2.28044
EHD3	-1.415	3.21751
TPCN1	-1.415	5.07429
SCN2B	-1.414	2.94514
MIF	-1.414	1.75667
STXBP2	-1.413	4.32989
VCAN	-1.413	3.61631
PACSIN2	-1.413	3.40261
CD55	-1.413	1.75537
RBM20	-1.411	3.98345
POLD4	-1.41	4.49064
LYPD6B	-1.41	2.03812
RNF128	-1.409	1.56857
HAVCR2	-1.409	2.94953
TANC1	-1.407	3.9707
TCP11L2	-1.406	2.24155
SIL1	-1.406	4.40935
TMEM51	-1.405	4.65525
MEOX1	-1.405	1.85687
C6orf223	-1.404	2.20619
HILPDA	-1.404	4.41877
HCLS1	-1.403	1.77158
SSPN	-1.403	2.89178
PTPRE	-1.403	2.91105
SH3PXD2A	-1.401	3.84889
BCKDHA	-1.401	3.4462
ZDHHC12	-1.399	4.22393
COL1A2	-1.399	1.73256
EDN2	-1.399	1.74691
RP11-548H18.2	-1.399	1.33244
BCL9L	-1.399	2.58734
COMMD7	-1.398	4.51855
ARHGEF37	-1.398	3.5599
KIAA0040	-1.398	2.08371
F7	-1.397	1.45045
EGFLAM	-1.395	4.27441
FAM210A	-1.394	3.65364
SLC19A3	-1.393	2.49307
RPLP1	-1.393	4.3509
TLE6	-1.391	1.3912
ERRFI1	-1.391	1.84184
FBXL8	-1.386	2.41895
OR2C3	-1.386	1.33822
ACTC1	-1.386	1.62486
PNKD	-1.385	4.29747
ANKH	-1.384	5.16102
MYO18A	-1.384	1.68103
CLTB	-1.382	4.11971
HMOX1	-1.381	1.87079
DSE	-1.379	2.38341
COL18A1	-1.379	2.35631
HSPB1	-1.378	1.78723
IGF2R	-1.378	2.38637
ATP1A1	-1.377	3.90444
THSD4	-1.377	3.30753
CLIC4	-1.375	1.96017
MFGE8	-1.374	2.4744
FGF12	-1.373	1.65194
PRSS16	-1.373	1.47499
GSAP	-1.373	3.9191
PPP1R1B	-1.373	1.80058
SEC24D	-1.372	1.49283
COQ10B	-1.371	3.44184
FAM46A	-1.371	3.55575
PGRMC2	-1.37	2.86826
MYADM	-1.37	3.23924
GGT5	-1.369	3.57507
APOBEC3D	-1.369	2.62379
SLC16A7	-1.368	2.89938
SPARC	-1.367	1.42172
CALD1	-1.367	1.55888
AC241585.1	-1.366	2.91986
ACVRL1	-1.366	1.947
MATN1	-1.365	1.87895
COMP	-1.364	1.69439
14-Sep	-1.364	3.87003
BEAN1	-1.364	1.60848
PTPRH	-1.363	2.74658
KLHL38	-1.362	1.52595
COMTD1	-1.361	2.71396
MYOCD	-1.361	4.20033
ESYT2	-1.36	3.43357
JDP2	-1.36	3.09215
SCARF1	-1.36	2.07222
S1PR3	-1.359	1.79574
FRZB	-1.358	3.49815
CD177	-1.358	1.93026
SNAI2	-1.358	1.97668
FURIN	-1.357	3.59364
TMEM8A	-1.357	4.38424
STARD4	-1.356	2.47714
AC125232.1	-1.356	2.71763
ADCY7	-1.355	1.88183
MAPK13	-1.355	2.21807
TPI1	-1.354	2.34341
TMEM65	-1.353	3.2661
CSRP1	-1.353	2.84585
TAPBP	-1.353	2.84604
DPP7	-1.353	1.45801
TPRG1L	-1.353	2.78044
TAGLN	-1.352	1.5692
SHISA4	-1.352	4.24675
IL2RB	-1.351	1.62921
MYDGF	-1.347	2.64386
ARID5A	-1.346	1.33187
AMIGO2	-1.346	1.94248
FAM101A	-1.346	3.70372
ZC3HAV1L	-1.346	1.32023
HLA-E	-1.345	3.34382
COX5B	-1.345	2.35417
BICC1	-1.343	3.74831
DAG1	-1.343	3.17838
CHMP4B	-1.343	4.25383
ZNF662	-1.343	2.01007
TEX2	-1.342	3.73436
LAPTM4B	-1.342	3.52968
KCTD11	-1.34	2.10621
MEF2D	-1.34	3.43605
EPPK1	-1.339	2.24313
UPP1	-1.339	4.31802
CCDC152	-1.338	3.22829
ASB2	-1.338	2.13542
NECTIN2	-1.337	4.27295
P2RY6	-1.337	1.43375
INPP5A	-1.337	4.20031
BCAR1	-1.337	3.95277
NOTCH2NL	-1.337	4.35259
P4HA1	-1.336	4.23576
PLIN2	-1.335	4.36723
ZNF622	-1.335	4.64359
RBPMS	-1.334	2.42377
MIEF2	-1.334	4.00303
LATS2	-1.334	2.44057
NOL3	-1.334	1.60704
RSG1	-1.333	2.1856
RPS28P7	-1.332	1.52319
ITPRIP	-1.332	3.57155
USP53	-1.332	4.07071
JMJD6	-1.331	3.43411
HOXB8	-1.33	2.03319
SYDE2	-1.329	3.09655
CPQ	-1.329	1.87834
MYL12A	-1.329	2.75442
IGFBP7	-1.328	2.00579
NOS3	-1.327	2.54271
GLS	-1.326	2.54709
ENO1	-1.326	1.72853
YBX3	-1.325	4.44398
HGF	-1.325	2.42891
STAT3	-1.324	4.36758
HAPLN1	-1.324	3.53295
MYRF	-1.324	3.6532
TMEM238	-1.324	1.501
MIR1199	-1.322	2.04799
IER3	-1.322	4.58186
PDLIM4	-1.321	3.03385
PLEKHF1	-1.32	2.16777
PPTC7	-1.32	3.30671
NAMPT	-1.32	3.06201
PLBD1	-1.319	3.35192
MFN2	-1.319	3.09357
APOE	-1.318	3.51624
LCAT	-1.317	2.85851
KANK4	-1.317	1.55902
ZFP36L1	-1.317	4.56041
PNRC1	-1.316	4.52537
SORBS3	-1.316	3.86391
COLGALT1	-1.316	2.27236
PXN	-1.316	2.75228
SDF2L1	-1.315	2.89197
TCF21	-1.314	2.15611
SLC31A1	-1.313	2.74477
RIPK2	-1.311	4.21751
VLDLR	-1.31	4.54455
BSPRY	-1.31	3.78726
KDM4C	-1.31	4.00594
FAM83H	-1.309	2.06779
ITGB5	-1.307	1.99247
NDUFB9	-1.305	2.72344
GCNT3	-1.304	1.69542
STRN	-1.304	4.2199
LMNTD2	-1.303	2.39537
PELO	-1.303	4.76147
PLOD3	-1.303	3.55522
LUZP1	-1.302	3.17658
HBEGF	-1.302	2.89685
NPY6R	-1.301	1.92774
JADE2	-1.301	3.34902
LYL1	-1.3	1.81806
COX5A	-1.3	2.52682
OSTF1	-1.299	2.23029
ADM2	-1.297	1.48015
VTN	-1.296	2.22647
CTSF	-1.296	2.05629
CPTP	-1.295	3.15088
SLC2A8	-1.295	4.07509
METRNL	-1.295	4.51954
C4orf3	-1.294	3.37151
USP28	-1.294	3.58194
HLA-DQB1	-1.294	2.38568
TRNP1	-1.293	3.85934
CYC1	-1.292	2.96611
KLF16	-1.291	3.09759
RAB33B	-1.29	2.39973
IDH2	-1.29	3.37878
C1orf162	-1.289	1.49653
LARP6	-1.288	4.2887
PDCD6IPP1	-1.287	2.20934
APOL2	-1.286	3.71613
NEURL2	-1.286	1.94323
SMTN	-1.286	3.77396
FZD2	-1.284	3.83371
LRIG1	-1.284	2.18259
ABLIM3	-1.283	2.02158
MCOLN2	-1.283	2.09154
ABCD1	-1.283	3.49556
SEPT14P19	-1.282	2.05701
ITGB1BP2	-1.281	3.21222
TGFB2	-1.28	4.04818
RNF208	-1.279	1.46545
GCAT	-1.279	1.88722
STK10	-1.279	1.91538
ICOSLG	-1.278	2.18336
MOG	-1.277	1.89673
TCF23	-1.276	1.4523
GSTT2B	-1.275	2.0592
UQCRC1	-1.275	3.14901
WEE1	-1.274	2.96074
SLC16A12	-1.273	2.71844
ARHGEF3	-1.273	2.96919
MXD1	-1.272	2.29672
SLC28A1	-1.271	1.38439
HSFX1	-1.271	1.84972
GOLGA2P10	-1.27	3.04348
SLC5A2	-1.27	1.32927
AC245100.1	-1.269	2.06543
COL21A1	-1.269	2.49141
PPP2R5A	-1.269	4.66523
SLC38A4	-1.268	1.76588
MEF2A	-1.267	4.00684
SMPX	-1.267	2.45899
CALU	-1.266	1.86987
ITPKC	-1.266	3.81081
PPARGC1A	-1.265	3.28605
MAP4	-1.265	4.25982
MICAL3	-1.265	2.45895
PRKAB2	-1.263	2.96367
NFKBIE	-1.262	3.47301
NID2	-1.262	2.8642
UBL4A	-1.262	4.4157
ANXA13	-1.262	1.53225
SPRYD3	-1.26	3.12224
UCN2	-1.26	1.74341
ANKRD29	-1.26	2.42843
NOD1	-1.259	4.37623
COL5A2	-1.257	1.36351
WIPF3	-1.257	1.60956
CPXM2	-1.255	1.88839
HOXC6	-1.255	1.59544
SLC35E1	-1.254	3.65664
C1orf106	-1.254	1.36685
RNPEPL1	-1.254	3.98639
ADGRL4	-1.253	1.89636
CORO6	-1.252	1.88961
ASPH	-1.252	3.4836
MEIOB	-1.252	1.94014
PRSS35	-1.25	2.98371
CRACR2B	-1.25	1.7488
TMEM265	-1.249	1.74222
PPARGC1B	-1.249	3.45472
CYCS	-1.248	2.88173
SMAD7	-1.248	4.17861
SDCBP2	-1.248	2.02595
DPF3	-1.248	1.73282
IFNGR2	-1.248	2.50668
SSR3	-1.248	2.92057
EXTL1	-1.247	2.32587
KLF6	-1.246	1.47594
ROR1	-1.245	2.44309
TMEM141	-1.245	3.21301
EDEM2	-1.244	4.23282
BAK1	-1.244	3.92253
EREG	-1.244	2.12514
IFFO2	-1.243	2.48766
SLC52A3	-1.243	1.90078
FAM157A	-1.242	2.15141
ITIH5	-1.242	1.48326
LGMN	-1.242	3.31568
ACOT1	-1.241	3.67813
EOGT	-1.24	1.58224
RBM7	-1.24	2.43111
PLN	-1.24	2.94485
RASSF4	-1.24	4.24766
LPCAT2	-1.239	1.73124
MDH1	-1.239	2.69272
GYG1	-1.239	2.34657
SIAH2	-1.239	4.28117
CAPN2	-1.238	1.64227
RCAN1	-1.238	4.14434
TFRC	-1.236	3.47072
BTD	-1.236	2.62227
SLC8B1	-1.235	3.44469
NID1	-1.234	4.23413
MTUS1	-1.234	4.73419
SLC10A3	-1.234	3.94013
HIST1H2AC	-1.233	2.35052
GRPEL1	-1.233	3.10335
FBLN2	-1.233	3.66418
TM9SF4	-1.232	4.73732
GYPC	-1.232	3.71945
HSBP1L1	-1.232	3.73951
ARHGAP23	-1.231	2.17159
C15orf52	-1.229	3.05538
MRPS12	-1.229	2.61547
H2AFJ	-1.228	2.73706
TMEM200B	-1.228	1.96149
PTGES3L-AARSD1	-1.228	1.80648
TTC39A	-1.228	2.71824
GATSL3	-1.227	3.48364
SMTNL2	-1.226	2.01409
FZD5	-1.225	1.88753
NFATC2	-1.225	2.50096
TOB1	-1.225	4.33374
XYLT2	-1.224	2.79593
TRIP10	-1.224	3.09468
CLEC11A	-1.223	2.02299
NINJ2	-1.222	2.01227
SIRPA	-1.222	4.61559
ADGRD1	-1.221	1.73666
SH2B3	-1.22	2.43362
HAVCR1	-1.22	1.79562
CD59	-1.22	1.97084
GM2A	-1.219	3.06411
CPVL	-1.219	3.53819
PDHX	-1.218	3.31915
IRF1	-1.217	3.05244
NUCB1	-1.217	3.94895
SFXN4	-1.216	2.95022
SYNE3	-1.215	1.58153
OTUD1	-1.215	3.0063
PSMB10	-1.214	4.07342
CSPG4P10	-1.211	2.40789
CAV2	-1.211	2.61939
DCUN1D3	-1.21	3.59006
FASTKD1	-1.21	3.17267
ZFP92	-1.209	1.44626
SERPINH1	-1.208	2.65431
ATP5B	-1.207	3.15058
PKP1	-1.206	2.32204
OBFC1	-1.205	3.35106
PLA2G15	-1.204	4.50859
PLEKHA7	-1.203	3.68169
TLN1	-1.202	2.91385
LBX2	-1.202	2.26952
PRKCZ	-1.202	4.26664
FAM35BP	-1.202	1.61551
PDXK	-1.201	4.48641
HAND2	-1.2	1.39849
PLA2G16	-1.2	4.29531
RP11-426L16.10	-1.198	1.47603
INHBE	-1.197	2.49384
NFIC	-1.197	2.36335
NPC1	-1.196	2.31862
NAAA	-1.196	1.67349
GSTM3	-1.195	2.82458
TIPARP	-1.194	3.427
RAI14	-1.194	1.31955
PAK6	-1.192	1.95333
RNF183	-1.192	1.44105
ESRRA	-1.191	2.00722
FBN2	-1.191	3.96928
IVNS1ABP	-1.19	4.33362
IGFBP4	-1.19	4.03066
VWA7	-1.19	2.89454
CSRP3	-1.189	1.83657
MITF	-1.189	3.84006
LTBP1	-1.189	3.66189
SLC38A5	-1.188	2.39243
TMCO4	-1.187	3.39219
WDR1	-1.187	2.46454
ADCY6	-1.184	2.43713
CLCNKB	-1.184	1.79954
EZR	-1.183	4.15653
FBP2	-1.183	1.55347
PLAGL2	-1.183	4.31769
ERBB2	-1.183	2.64011
SLC12A7	-1.183	3.66392
FUOM	-1.182	3.14396
HDLBP	-1.18	3.66803
CCDC69	-1.18	3.9446
ARAP1	-1.18	3.01227
FGFRL1	-1.179	4.058
CLIP4	-1.178	1.58472
ERMP1	-1.177	3.76924
DNASE2	-1.176	2.26145
TRIM16	-1.176	1.7101
KLC3	-1.176	2.95486
DNAJB9	-1.176	3.09716
HIST1H2BC	-1.175	1.56267
KIAA1671	-1.174	3.583
TOM1	-1.173	2.91612
TMLHE	-1.173	3.74178
EGLN1	-1.173	3.98436
GPR158	-1.171	2.58562
KDM4B	-1.17	2.43398
WBP2	-1.17	4.12193
PTCHD3P1	-1.17	1.85436
IRX3	-1.17	2.86926
TEF	-1.169	2.79014
CEACAM19	-1.169	1.78861
LPP	-1.169	1.84158
LNX2	-1.168	1.3116
FAM78A	-1.167	1.79364
XBP1	-1.167	3.7549
PANX1	-1.167	1.7793
SPN	-1.166	2.10753
SNAP23	-1.164	1.59363
IFNGR1	-1.163	2.10538
RBPMS2	-1.163	2.28387
LDLR	-1.163	1.5343
CH507-42P11.8	-1.162	2.08525
NFIL3	-1.161	3.62887
SLC29A1	-1.161	2.76376
TLCD1	-1.16	1.77135
DCAF6	-1.159	3.65172
TFPI	-1.159	2.00389
EXT1	-1.159	2.14104
TRIM21	-1.159	2.59765
MAFF	-1.158	2.62559
ANKRD37	-1.157	2.50859
NFKBIA	-1.157	3.64746
EHHADH	-1.157	2.44078
MT2A	-1.156	2.90051
ARPC2	-1.156	3.05391
SCARB1	-1.156	3.14661
MYZAP	-1.155	2.44993
UGP2	-1.155	2.57394
ETV1	-1.154	1.57649
ARFGEF2	-1.154	3.4257
RNF6	-1.153	1.54773
TPD52	-1.153	3.25973
SORT1	-1.152	2.03634
LPCAT3	-1.152	2.73681
THY1	-1.152	2.17853
CTSD	-1.151	3.21797
FGF1	-1.151	2.02852
JOSD2	-1.151	3.40201
ANO6	-1.151	1.6294
LXN	-1.15	2.07797
TWF2	-1.15	2.23756
SLC20A2	-1.15	3.9926
MGAT5	-1.148	3.2166
GADD45B	-1.147	3.16951
UNC13C	-1.147	1.81219
OCEL1	-1.147	2.24554
TMOD1	-1.147	2.09703
MBNL2	-1.147	1.6173
CREB3L2	-1.145	1.45668
PITX1	-1.144	2.11033
UBTD1	-1.143	3.58123
CSGALNACT1	-1.142	1.91523
SERINC3	-1.142	3.41318
TMED9	-1.142	2.76052
ADIPOR1	-1.142	3.87488
TMUB1	-1.141	2.45143
TUBB6	-1.141	4.3498
AOC3	-1.14	1.91265
PTPN6	-1.14	2.89469
GFPT1	-1.14	1.42569
ELMO3	-1.14	2.18227
NDEL1	-1.139	2.82329
RPS18	-1.138	2.78418
SLC35D2	-1.138	3.58778
WDR45B	-1.137	3.49092
YIPF2	-1.135	3.90022
UBR4	-1.134	3.56603
PDZRN3	-1.134	4.28222
MAPKAPK2	-1.133	3.96966
PIK3IP1	-1.133	1.85745
C11orf52	-1.132	1.68708
CD109	-1.132	1.6216
MRPL34	-1.131	2.43566
TESMIN	-1.131	2.98258
RPLP0	-1.13	3.63845
LPCAT4	-1.13	1.35362
MRPL12	-1.129	2.70599
ACBD3	-1.129	2.15052
MRPS36	-1.129	2.61971
CD164	-1.128	2.04387
AKAP13	-1.128	3.6324
UNC13D	-1.127	2.47448
TMED3	-1.127	2.9051
SEC23A	-1.127	1.32588
C10orf10	-1.125	2.91053
ZNF641	-1.125	1.65643
NR3C1	-1.125	2.06425
PARM1	-1.125	2.93252
ZNF816	-1.123	1.78443
ITM2C	-1.123	3.42905
C9orf172	-1.122	1.99719
GRN	-1.122	2.90473
SGMS1	-1.122	1.7194
RAB3IP	-1.121	3.5309
TMEM160	-1.121	2.32323
HSD17B11	-1.121	2.23946
TANGO2	-1.12	2.48371
MXRA7	-1.12	3.15066
TNS3	-1.12	1.64721
SLC25A23	-1.119	4.0189
SSH3	-1.119	3.84006
PHPT1	-1.118	2.33035
PPP1R3G	-1.118	2.33823
ST3GAL1	-1.117	4.38015
COBLL1	-1.117	2.95717
GFPT2	-1.117	4.4709
SMYD2	-1.116	2.44256
HLA-B	-1.116	2.98492
RAB32	-1.115	1.79334
DUSP1	-1.114	3.12181
ZDHHC7	-1.114	3.95667
UACA	-1.113	4.3822
ZNF395	-1.113	3.27602
EHD1	-1.112	3.11784
MSRB3	-1.112	2.8766
RBM38	-1.112	2.24919
TPRN	-1.112	1.86773
SCARF2	-1.112	2.91789
NDUFA1	-1.111	1.8055
ME1	-1.111	1.45699
LPIN3	-1.111	3.17594
OPLAH	-1.111	2.35329
HOXC8	-1.109	1.30703
CYB5R3	-1.109	3.99168
FKBP9P1	-1.107	1.42884
GUK1	-1.107	3.06236
CMB9-22P13.1	-1.107	2.12752
LARGE2	-1.104	1.74745
GPC1	-1.104	3.24971
NME2	-1.104	3.9959
ALKBH7	-1.103	1.97444
UQCRH	-1.103	2.16128
CD74	-1.102	1.68114
TMEM120B	-1.102	1.68946
HSD3B7	-1.101	2.20142
FRMD3	-1.101	1.66223
9-Sep	-1.101	3.27501
TMEM187	-1.1	2.4828
PTGES2	-1.1	2.65259
MDH2	-1.099	2.67778
TMEM173	-1.098	3.836
AKR1B1	-1.098	3.97311
S100A14	-1.098	1.95426
DUSP7	-1.097	3.52671
SDHB	-1.097	3.23292
KIFC3	-1.096	2.14175
C11orf45	-1.095	2.26393
RHOG	-1.095	3.70687
SYNPO2	-1.094	1.32612
SESN2	-1.094	3.84689
TEAD3	-1.093	1.49423
NUDT19	-1.093	2.85942
FOXJ2	-1.092	2.24514
NDNF	-1.092	2.09436
MAPKAPK3	-1.091	3.83645
PCYT2	-1.091	3.64842
PIK3CD	-1.091	2.25755
VCL	-1.089	2.82328
F10	-1.089	2.09647
1-Mar	-1.089	1.73252
TMIE	-1.089	1.6474
FKBP10	-1.088	4.07206
SPRY4	-1.088	3.45459
SSFA2	-1.087	1.99595
MIB2	-1.087	1.31759
C14orf180	-1.086	2.43834
SYNE4	-1.086	2.05874
SLC4A3	-1.086	1.94486
BMT2	-1.085	3.58892
CENPBD1	-1.085	2.85804
PFN1	-1.084	3.67585
CD2AP	-1.084	2.31726
ACTA1	-1.084	1.61689
SLC35F5	-1.083	2.30792
APOBEC3B	-1.083	2.1895
HPS1	-1.083	4.27526
PTPN3	-1.082	1.65314
AC006978.6	-1.082	2.68587
LYNX1	-1.082	3.15342
SLC25A5	-1.082	3.29531
ST20-MTHFS	-1.08	1.52917
NECAB3	-1.08	2.12731
VWA8	-1.08	3.43512
ARRDC1	-1.079	2.44212
HEPH	-1.079	2.59286
HLA-DPB1	-1.079	1.88247
UBE2E2	-1.078	3.41898
GRAP	-1.077	1.33494
HCCS	-1.076	2.79804
MRPL2	-1.075	1.92195
ACSL5	-1.075	2.61859
AEN	-1.074	2.9629
ERAP1	-1.073	1.3644
COPZ2	-1.073	3.11795
GBGT1	-1.072	2.99716
KLHL21	-1.072	2.47892
LAMB2	-1.072	3.59675
SDF4	-1.072	3.75651
SHROOM1	-1.07	2.31432
DBNDD2	-1.07	2.60775
BAGE2	-1.07	1.66209
DYNLT3	-1.069	1.99061
CXCL3	-1.069	1.57286
AP5B1	-1.069	1.76185
TLL1	-1.068	2.6899
CLUH	-1.067	2.84126
SLC35C1	-1.067	2.20098
NCKIPSD	-1.066	1.86798
MRM1	-1.066	2.55271
NEK7	-1.065	2.30578
MROH1	-1.064	3.29211
MALT1	-1.064	4.10107
RASD1	-1.064	2.47612
SBNO2	-1.064	2.05115
RASGEF1A	-1.062	1.50183
HIGD1A	-1.062	1.44009
CAP2	-1.062	2.07649
ENTPD4	-1.062	4.08298
CLPP	-1.061	3.03871
DNPEP	-1.061	3.30205
SEPW1	-1.061	2.37992
FAM174A	-1.061	2.06859
SIPA1	-1.061	2.94906
UAP1L1	-1.06	1.58567
POPDC3	-1.06	1.42958
CARD16	-1.06	1.48609
SUSD6	-1.058	2.60564
RELA	-1.058	3.86208
NFE2L1	-1.058	3.01295
TNK1	-1.056	2.56454
CHSY3	-1.055	1.57376
CD99	-1.055	3.91707
TMEM189	-1.054	3.59032
TNFAIP1	-1.053	1.53288
RHOBTB2	-1.053	2.29067
RNF126	-1.053	2.68181
[truncated: 24,196 more rows]

## Sheet: 3b
	z-score
Cardiomyocyte Differentiation via BMP Receptors	-2.236
Cardiac Hypertrophy Signaling (Enhanced)	-1.153
Hypoxia Signaling in the Cardiovascular System	-1
WNT/Ca+ pathway	0
Apelin Cardiomyocyte Signaling Pathway	0
Factors Promoting Cardiogenesis in Vertebrates	0.164
WNT/β-catenin Signaling	0.324
Cardiac Hypertrophy Signaling	0.522
Nitric Oxide Signaling in the Cardiovascular System	1.528
Role of NFAT in Cardiac Hypertrophy	1.915
Apelin Cardiac Fibroblast Signaling Pathway	2
Cardiac β-adrenergic Signaling	2.183
Dilated Cardiomyopathy Signaling Pathway	2.556

## Sheet: 3c
	Exp Log Ratio
PAK3	6.212
FGF14	6.04
PAK5	4.948
FGF19	3.754
FGF8	3.341
FGF17	2.934
PIK3R3	2.024
MYLK2	1.786
ITGA7	1.567
FGF11	-1.533
PPP1R12B	-1.635
FGF7	-1.834
ITGA11	-1.857
MYO18B	-1.933
RAC2	-2.114
PDGFD	-2.147
ITGA1	-2.148
MYL7	-2.195
ITGA3	-2.31
MYH14	-2.315
ITGB3	-2.454
PDGFA	-2.531
MYLK3	-2.627
ACTN2	-3.012
FGF5	-3.039
FN1	-3.272
FGF18	-3.539
PDGFB	-4.193
MYL2	-5.471
ITGB6	-6.021

## Sheet: 3d
	Exp Log Ratio
NPPC	4.701
RYR1	4.371
KCNK2	3.669
CACNG8	3.634
CACNG4	3.428
SLC8A2	3.4
SCN3B	3.393
ATP2B3	2.828
SLN	2.179
RYR3	1.865
KCNIP3	1.706
KCND3	1.643
ATP2A3	-1.509
SCN4B	-1.556
NPR1	-1.679
RYR2	-1.699
ATP2A2	-1.943
SCN5A	-1.974
SLC8A1	-1.994
NPPA	-2.26
KCNE1	-2.405
KCNK6	-2.439
KCNE4	-2.982
KCNQ1	-3.161
MME	-3.453

## Sheet: 3e
© 2000-2024 QIAGEN. All rights reserved.
Upstream Regulator	Expr Log Ratio	Molecule Type	Predicted Activation State	Activation z-score	p-value of overlap	Target Molecules in Dataset	Mechanistic Network
FOXA2	-1.727	transcription regulator	Inhibited	-2.185	3.05e-38	ABCA4,ABCC3,ABCC8,ABCG5,ACADS,ACSL6,ACTG2,AGR2,AK4,AKR1C1/AKR1C2,ALB,ALDH3B1,ALOX15,ANGPTL3,AQP1,AQP7,ASTN1,BAAT,BBC3,BIK,BMPER,C3,CA3,CCNO,CDH1,CDKN1A,CDX2,CER1,CFAP126,CHRD,CIMAP3,CLDN4,CNTN1,COL15A1,COL17A1,COL1A1,CREB3L1,CTHRC1,CXCR4,CYP26A1,CYSLTR2,DCN,DCT,DCX,DDC,DDIT4,DIO2,DLK1,DYNLRB2,EDNRB,EN1,EPCAM,EPX,FABP3,FGF18,FGF19,FGF8,FOXA1,FOXA2,FOXA3,FOXD4,FOXJ1,GATA4,GLP1R,GPRC5C,GRIN3A,GSTT2/…	992 (19)
EZH2	1.62	transcription regulator		-0.168	1.33e-27	ALOX5AP,AREG,ATOH1,AXIN2,AXL,BCL11B,BCL2,BGN,BIRC3,BMPR1B,C15orf48,C3,CA2,CACNA1E,CACNG4,CADPS,CCNE2,CDH1,CDKN1A,CDKN1C,CDKN2B,CEBPB,CER1,CGB3 (includes others),CHRM3,CNR1,COL1A1,COL4A1,COL5A1,CRISPLD2,CTNNA2,CXCL8,CXCR4,CYP1B1,DDT,DMRTA2,DUSP5,EFNA1,EPAS1,EPHA1,EVX1,EZH2,FANCB,FGF11,FGF17,FGF5,FHOD3,FLT1,FLT4,FN1,FOXA1,FOXJ1,FZD1,GATA4,GATA6,GBX2,GDF15,GOT1,GPR132,GPR68,GRIK5,HOXA1,HOXB5,ICAM1,I…	818 (24)
CTNNB1	0.172	transcription regulator	Activated	2.217	1.46e-27	ACADS,ADGRG2,ADGRV1,ALDH1A1,APCDD1,AR,ASCL1,ASRGL1,ATOH1,AXIN2,BAAT,BBC3,BCL2,BGN,BHLHE40,CA3,CBLN1,CCL3,CCN4,CCNA1,CCNE2,CCRL2,CDH1,CDKN1A,CDKN2B,CDX1,CDX2,CEACAM1,CER1,CHGA,CLDN5,CNR1,CNTFR,COL1A1,COL3A1,COL4A1,COL4A2,COL4A6,CTHRC1,CTNNA2,CTSZ,CXCL12,CXCL8,CXXC4,CYP11A1,CYP1B1,DBH,DCT,DES,DIO2,DLK1,DTX1,ECM1,EDAR,EDN1,EDN3,EMX2,ENO3,ENPP2,EPCAM,EPHA5,ERBB3,EVX1,EYA2,FEN1,FGF18,FGF5,FGF8,FN1,FOS…	1094 (24)
REST	-0.335	transcription regulator	Inhibited	-3.889	3.68e-25	AMPD3,ASCL1,B3GAT1,CARTPT,CBLN1,CHGB,CHRM4,CHRNB2,CMKLR1,CXCL12,DCX,DDX25,EFNA5,FGF14,FGF5,FUT9,GAD1,GAP43,GATA4,GJD2,GLRA1,GRIA2,GRIK3,GRIK4,GRIN1,GRIN2A,GRIN2B,GRM1,HNF1A,INA,JAM2,KCNQ2,KCNQ5,KIAA1549L,LHX5,MAPK8IP1,MYC,NCAM2,NEFH,NELL1,NEUROD1,NKAIN2,NPPA,NRXN3,NTRK3,PAX3,PCLO,PCSK1,PENK,POU4F1,PTPRN,RGS7,S100B,SCG3,SCN2A,SCTR,SLC7A14,SNAP25,SOX11,SOX18,SRRM4,STMN2,STMN3,SYP,SYT4,SYT7,TNNT1,TR…	854 (18)
CREB1	0.544	transcription regulator		-0.66	6.44e-25	ABCA1,ADGRA1,ADM,AK4,ALKAL2,ARC,ARHGAP33,ATF5,BAG3,BCL2,BHLHE22,BHLHE40,BNIP3,BRINP2,CA10,CABP7,CAMK4,CAMKV,CARTPT,CCL3,CCNA1,CD3D,CDA,CDKN1A,CEBPB,CEBPD,CHGA,CHGB,CHRM3,CHRNA1,COCH,COL24A1,CRMP1,CTNNA2,CXCL8,CXCR4,CYP11A1,CYP46A1,DBH,DCX,DGKK,DIO2,EBI3,ECEL1,ECM1,EDN1,EHD4,ERC2,FAM3B,FGF19,FLT1,FN1,GABRA5,GAD1,GAD2,GADD45A,GAP43,GFRA1,GPR19,GRIA1,GRIA3,GRIK2,GRM5,HLA-DRA,HTR2C,ID1,IGSF10,IL6,INA…	995 (20)
NOTCH1	0.663	transcription regulator		-0.767	8.7e-25	ADAM19,AKR1C1/AKR1C2,ALDH1A1,ALDOA,ANKRD1,AREG,ASCL1,ATOH1,BCL2,BIRC3,CD14,CDCA7,CDH1,CDKN1A,CDKN1C,CEBPB,CEBPD,CER1,CHGA,CKM,COL1A1,CSF1R,CXCL8,CXCR4,DES,DLK1,DLL1,DTX1,EPAS1,ERBB3,FABP7,FLT1,FOSL1,GATA2,GATD3/LOC102724023,GFAP,HBA1/HBA2,HES5,HEY1,HEY2,HEYL,HK2,HSF1,ICAM1,ID1,ID2,IGFBP3,IL12A,IL18,IL23A,IL6,IRF8,KRT8,LDHA,LFNG,LOX,MMP1,MPZ,MYC,MYCL,MYH7,NEUROD1,NEUROG2,NFKB2,NHLH1,NOS2,NRG1,PDGF…	872 (20)
GATA4	-1.553	transcription regulator	Inhibited	-2.371	8.55e-24	ABCG5,ACTG2,ACTN2,AGTR1,AMH,ANKRD1,ARRDC2,ASCL1,ATOH1,ATP2A2,BCL2,CDKN2B,CDX2,COL1A1,COL3A1,CORIN,COX6A2,CTHRC1,CXCR4,CYP11A1,DDX4,DES,DIO2,DSCC1,ECM2,EDN1,EMX2,EPHB1,FABP6,FAP,FSTL4,GATA4,GATA6,GBX2,GPI,HSD3B2,HSPB7,ID1,IGFBP6,IL11,IL6,INHBA,IRF6,IRF8,KIT,KRT17,KRT7,LDHA,LHCGR,LHX5,LOC102724428/SIK1,LRG1,LRRFIP1,LTBP2,MSX2,MYBPC3,MYC,MYH7,MYH9,MYL2,MYL4,MYL7,NPPA,NPPB,NR5A2,NTF4,OTX2,OVOL1,PAX2,…	1031 (26)
SOX2	6.107	transcription regulator		0.714	1.07e-23	ABCC3,ADRA2B,AFAP1L2,ALB,ALDH1A1,APCDD1,ARPC1B,ASCL1,AXIN2,BHLHE40,BMPER,CCL20,CCN4,CDH1,CDKN1A,CDKN1C,CDX2,CER1,CHRD,CITED1,CLDN7,COL1A1,CSF1R,CST6,CXCL12,CXCL5,CXCL8,CXCR4,CYP26A1,CYP2J2,DDC,DLL1,DLX1,DLX2,DLX5,DOCK10,DPPA4,DSP,DUSP5,EFS,ELF3,EMX2,EN1,EPCAM,EPHA2,ETS2,EVX1,FA2H,FABP7,FGF5,FLT1,FOXA2,FOXF1,GAB1,GATA2,GATA4,GATA6,GBX2,GPR17,GSN,HAND1,HES5,HEY1,HOPX,HOXB1,ID2,ID3,IL23A,IL6,INHBA,I…	945 (24)
ARID1A	0.01	transcription regulator	Inhibited	-3.393	1.19e-23	ACSS1,AGL,ALDH1A1,ANXA8/ANXA8L1,ATP5F1D,AXIN2,BCL2,BDKRB2,BGN,C3,CCN4,CD83,CDC7,CDH1,CDKN1A,CDKN1C,CDKN2B,CEACAM1,CEACAM6,CHRNA7,CITED1,CKM,CLIC3,COL16A1,COL1A1,COL4A1,COL4A6,COL5A1,COLEC12,CRMP1,CSPG4,CXCL13,CXCL8,CYBA,DISP2,DLX2,DSP,DTX4,ECM1,EDN1,EPCAM,EPS8L2,ERBB3,F11R,FGF5,FLNB,FMN2,FN1,FOXA1,FOXJ1,FZD1,GDF15,GDF6,GDNF,GRIN2B,GSN,GYS1,HOXB5,HS3ST4,HTRA3,ICAM1,ID2,IGF2,IGFBP3,IL11,IL18,IL23A,…	1045 (25)
ASCL1	5.599	transcription regulator	Activated	4.719	8.6e-23	CACNA2D3,CDCA7,CDK5R1,CDKN1A,DBH,DCC,DCX,DLL1,DLL3,DLX1,DLX2,DLX5,EPHA2,EZH2,FOXG1,GAD1,GRIK2,GRM5,HES5,HEY2,ID1,ID3,INSM1,ISL1,LAMP5,LHX1,LHX5,LMX1B,NEUROD1,NEUROD2,NEUROD6,NFASC,PAX2,PAX3,PAX8,PDYN,PHOX2A,POU4F2,RORB,SEMA7A,SEZ6,SLC35D3,SLC6A5,SNAP25,SOX2,TBR1,TH,TLX1,TLX3,UNCX
SMARCA4	0.601	transcription regulator		-1.96	1.34e-22	ABCA1,AGR2,AGT,ALB,ANO1,AP1S2,AREG,AXIN2,BCL2,BIRC7,BNIP3,C19orf33,CCDC153,CCNE2,CCR6,CCRL2,CD163L1,CDC6,CDH1,CDKN1A,CDKN2B,CEACAM1,CEACAM6,CEBPB,CHODL,CKM,CNTN1,COL1A1,CPS1,CTSB,CTSH,CXCL8,CXCR4,CYP26A1,DCT,DES,DGKG,DHRS9,DLL1,DLX2,DYSF,EBF1,ECM2,ENO3,EPHA1,ETS2,F3,FABP6,FBLIM1,FHL2,FLNB,FN1,FOSL2,FOXA2,GADD45A,GAPDH,GPM6A,GPR68,GYS1,HAPLN3,HBE1,HCST,HEY1,HKDC1,HLA-DRA,HNF4A,HSF1,ICAM1,ID3,IFI27…	1011 (22)
JUN	0.219	transcription regulator	Inhibited	-3.344	7.5e-21	ANKRD1,AR,AXL,BBC3,BCL3,BEX2,BIRC3,C3,C5AR1,CA3,CASP4,CAV1,CCL20,CCN3,CD14,CDH1,CDK5R1,CDKN1A,CHGA,CHL1,COL1A1,COL24A1,COMT,CRYAA/LOC102724652,CSF1R,CXCL16,CXCL5,CXCL8,CYGB,CYP11A1,CYP1B1,CYP2J2,DBH,DIO2,DUSP5,EDN1,EHD4,EPAS1,EVX1,F3,FABP7,FLNC,FN1,FOSL1,FOXA1,FOXA2,FOXC1,FTL,GADD45A,GAP43,GAS6,GDNF,GOT1,HEY1,HK2,HSPB2,ICAM1,ID2,IGF2,IGFBP1,IGFBP3,IGFBP6,IL1RL1,IL23A,IL6,IRAK3,KRT15,LAMB3,LGALS3,…	1046 (19)
POU4F1	6.384	transcription regulator		0.418	2.94e-20	ADCYAP1,ADGRG2,AJAP1,BCL2,BNC1,CARTPT,CDKN1A,CHRNB4,CNTN2,CRABP1,DAB1,DCC,DMRTA2,GBX2,HBE1,HOXB5,INA,IRX1,IRX2,IRX6,ISL2,LHX1,LHX2,MAB21L1,MSC,NECAB2,NEUROD1,NEUROD4,NOVA1,NPFF,NTRK1,NTRK2,NTRK3,PIEZO2,PIRT,PLCH2,POU4F1,POU4F2,PRL,PRPH,RGMA,RTN4RL2,RUNX1,RUNX3,SCN7A,SNAP25,SNCG,TFAP2B,TH,VSTM2A
PPARGC1A	-1.265	transcription regulator		1.863	6.79e-19	ABCA1,ABCB11,ACADS,ACSL6,AGT,ATP2B3,BBC3,BLM,BMPER,BNIP3,C3,CACNA1A,CCN4,CDC42EP1,CDKN1A,CEBPB,CEBPD,CFH,CKMT2,COL6A2,COL6A3,COX6A2,COX7A1,CPXM1,CRX,CYP11A1,CYP2D6,DCN,DIO2,EBF2,EDN1,EMILIN2,EPAS1,FABP3,FBLIM1,GAS6,GDF15,GFRA1,GNAO1,GPC6,GRIN2C,HK2,HSD3B2,ICAM1,IDH3A,IGFBP3,IGFBP6,IGLON5,IL18,IL1RAP,IL4R,IL6,INHBA,IRAK1,ISM1,LAMA2,LDHA,LUM,MAL,MAOB,MAP1B,MAPK8IP2,MCM5,MCM6,MGAT5B,MMP15,MSI1,MTFP1…	971 (22)
SP1	-0.002	transcription regulator	Inhibited	-2.508	1.52e-18	ABCA1,ABCC8,ACSS1,ADRA1B,ADRA1D,AFAP1L1,AGTR1,ANK1,AR,ATP2A2,ATP2A3,BBC3,BCL2,CAV1,CCL20,CDC42BPG,CDH1,CDKN1A,CDKN2B,CEACAM1,CEBPB,CEBPD,CES1,CGB3 (includes others),CHGA,CHRNA5,CHRNB4,COL1A1,CRYBB1,CRYBB2,CRYBB3,CXCL12,CXCL5,CXCL8,CXCR4,CYP11A1,CYP1B1,CYP21A1P,CYP26A1,DBH,DLC1,DRD2,EXO1,F3,FABP6,FLT1,FN1,FOSL1,GDF15,GJD2,GOT1,GP6,GRIA1,GRIA2,GRIN1,GRM1,HBE1,HBG2,HBZ,HDC,HEY1,HK2,HNF4A,ICAM1,ID4,I…	1047 (22)
HTT	-0.358	transcription regulator	Inhibited	-3.62	2.4e-18	ABCA1,ACKR1,ACTN2,ADCY2,ADCY8,ADRA2B,AGT,AK5,ALDOA,AMPD3,AQP1,ATP2A2,ATP2B3,B3GNT2,BBC3,BCL11B,BCL2,BCL3,BHLHE40,CACNA2D3,CAMK4,CARTPT,CAVIN3,CBLN1,CBX2,CCN4,CCR6,CDKN1A,CDO1,CEBPB,CHRNA1,CHRNB2,CHST9,CKM,CLDN6,CNR1,COCH,COL16A1,COL4A1,COL4A2,COL6A3,CORO2B,COX6A2,CPLX2,CSF1R,DCN,DGKB,DGKG,DIO2,DLL1,DNAI1,DPYD,DRD2,DUSP5,EBF1,EDNRB,ELAVL4,ELOVL7,EN1,ENO3,ENPP2,FABP7,FGF8,FN1,FOSL1,GABRD,GABRG2,GAD…	1070 (23)
STAT3	-1.324	transcription regulator	Inhibited	-2.787	2.94e-18	ADGRF2,ADM,AGT,ALDH1A1,ALOX15,AMPD3,AREG,ARG2,ATOH1,ATP10A,BCL2,BCL3,BEX1,BEX2,BOC,C3,C5AR1,CASP4,CCL20,CCR6,CCRL2,CD83,CDH1,CDKN1A,CDKN2B,CDON,CDX2,CEACAM1,CEBPB,CEBPD,CFH,CHL1,COBL,COL1A1,COL24A1,COL3A1,COL5A1,CTSB,CXCL12,CXCL13,CXCL8,CXCR4,CYP1B1,CYP26A1,DDIT4,DIO3,DLEC1,DLL1,DPP4,DRAXIN,DUSP5,EBF1,EDN1,EGR3,ENPP2,EPAS1,ETS1,F3,FLT1,FN1,FOXA3,FZD1,GADD45A,GAP43,GBE1,GBX2,GFAP,GZMA,H2AC18/H2AC1…	990 (16)
FOXA1	-2.404	transcription regulator	Activated	2.443	3.84e-18	ACTG2,AGR2,ALDOA,AQP1,ASTN1,BHLHE40,CDH1,CDKN1A,CDX2,COL9A2,CPS1,CXCL8,DCT,DCX,DDC,DDIT4,DSCAM,EN1,ERBB3,ERO1A,FOSL2,FOXA1,FOXA2,FOXA3,FOXC1,GAPDH,GBE1,GRIN3A,GYS1,HK2,HNF1A,HNF1B,HNF4A,HNF4G,IGFBP1,IGFBP3,IL6,ISL1,LAMA3,LAMB3,LAMC1,LAMC2,LDHA,MYC,MYH9,NEUROG2,NPTX2,P4HA2,PALM2AKAP2,PAX6,PDGFRB,PDK1,PFKFB3,PFKP,PGK1,PPARA,RPRM,S100A2,SDC4,SLC12A1,SLC2A1,SLC6A15,SLPI,SST,STAT5A,STBD1,TACR3,TFF1,TF…	1052 (22)
GLI1	1.433	transcription regulator		1.598	5.93e-18	ABCC3,AHNAK2,AK7,AKR1C1/AKR1C2,ANO1,ARC,ATP6V1C2,BBC3,BCL2,BIRC3,BIRC7,BNC1,C11orf96,C19orf33,C1orf116,CADPS,CAV1,CDH1,CDKN1A,CEACAM6,CFAP300,COL1A1,CRHR1,CST6,CTSB,CXCL8,DIO2,DIRAS2,DUSP5,EBI3,EGR3,ELAVL2,ENDOD1,EPS8L3,FAM110C,FAM131B,FLT4,FOLH1,FOXA2,FOXS1,GATA4,GATA6,GJA3,GPA33,GPRC5A,GRIA3,GSTA4,HEY2,HOXB5,ID1,ID2,ID3,IGF2,IGFBP6,IGFL2,IL18,IL33,IL6,ITGA3,ITGB6,ITPKB,JUP,KCNJ8,KIT,KLF5,KLF9,K…	854 (21)
TP53	0.056	transcription regulator	Inhibited	-3.639	1.72e-17	ABCA1,ACADS,ACSL6,ACSM5,ACSS1,ADAM8,ADAMTSL4,ADGRB1,ADGRB3,ADGRE5,ADRB3,AGTR1,AK4,ALB,ALDH1A1,ALDOA,ALOX15,ANK1,ANKRD1,ANXA3,ANXA4,ANXA8/ANXA8L1,APOBEC2,APOBEC3C,AR,AREG,ARHGAP45,ARHGEF4,ARPC1B,AXIN2,BAG3,BBC3,BCL2,BCL3,BDKRB2,BHLHE40,BIK,BIRC3,BNIP3,BOK,BRCA2,CARD10,CARD11,CASP4,CAV1,CCNE2,CDC6,CDC7,CDH1,CDH3,CDKN1A,CEBPB,CEBPD,CELSR3,CENPF,CENPK,CKM,CKMT1A/CKMT1B,CKMT2,COL1A1,COL3A1,COL4A1,COL4…	1061 (20)
TP63	1.252	transcription regulator		-0.861	3.04e-17	ADAMTS18,ADAMTS9,ADM,AGR2,AK4,AREG,ATOH1,AXL,BBC3,BCL3,BDKRB2,BHLHE40,BLM,BOK,CAV1,CDH1,CDH3,CDK18,CDKN1A,CDKN1C,CDKN2B,CEACAM1,CGN,COL4A1,COL4A2,COL5A1,COL6A3,COL9A1,COL9A2,CTXN1,CXCL8,CXCR4,CYGB,CYP26B1,DCN,DDIT4,DLL1,DLX1,DUSP10,ECM1,EDN1,ELN,EPHA2,ERBB3,F11R,F3,FANCA,FGF11,FJX1,FLRT1,FN1,FOSL1,FOSL2,FOXA2,FOXF1,FZD8,GADD45A,GAPDH,GLB1L2,GRHL2,HES5,HEY1,HK2,HLA-DMB,HLA-DPA1,HLA-DRA,HLA-DRB5,HS…	911 (19)
POU4F2	7.026	transcription regulator		-1.112	3.88e-17	ATOH7,BARHL2,BCL2,BHLHE22,CRX,DLX1,DLX2,EBF3,IRX4,LHX1,NEUROD1,NEUROD4,NEUROG2,NHLH1,NOS2,OTX2,PAX6,POU4F1,POU4F2,SIX3,SLC32A1,SLC6A1,TH,WT1,ZFHX4,ZIC2
TP73	3.055	transcription regulator	Inhibited	-2.762	4.43e-17	ACTN2,ADAM19,ADGRB1,AIF1L,AXL,BBC3,BCL11B,BCL2,BDKRB2,BHLHE40,C3,CASP4,CD3D,CD83,CDC42EP2,CDH1,CDH22,CDKN1A,CDKN1C,CITED1,CNTFR,COL1A1,CYBA,DAB1,DDIT4,DES,DHRS3,DRAM1,ECM1,EDN1,EPHA2,FAM78B,FEN1,FLT1,FN1,FOXF1,FOXJ1,GADD45A,GATA2,GSN,HAPLN3,HBG2,HIC1,HSPB8,HTATIP2,ID2,IGFBP3,IL4R,IL6,ITGA1,KCNQ1,KIT,KLF5,LAMA3,LBH,LDHA,LDHD,LEFTY2,LRG1,MCM6,MCM7,MICOS10-NBL1/NBL1,MISP,MMP23B,MPZL2,MYC,MYH9,MYOZ2,…	941 (18)
PTF1A		transcription regulator	Activated	2.943	7.25e-17	ATOH1,CACNA2D3,CDX2,CPA1,CPA2,CRABP1,GAD1,GAD2,GBX2,GRIK1,GRIK2,GRIK3,GRM3,GRM5,ISL1,KIRREL2,KLHL14,LAMP5,LHX1,LHX5,LMX1B,NEUROD6,PAX2,PAX8,RORB,SEZ6,SLC32A1,SLC6A5,SSTR2,TFAP2B,TLX1,TLX3,UNCX
HIF1A	-0.532	transcription regulator	Inhibited	-6.1	1.5e-16	ABCC8,ACAN,ADM,AGT,AGTR1,AK4,ALDOA,ALOX5AP,ATP2A2,AXIN2,AXL,BCL2,BGN,BHLHE40,BNIP3,CAV1,CAVIN1,CCN3,CCRL2,CDH1,CDKN1A,CEBPD,CORO1A,COX6A2,CXCL12,CXCL8,CXCR4,CYP2S1,CYP46A1,DDIT4,DTX1,ECE1,EDN1,EDNRB,EGLN3,EHD2,ELF3,ENO3,EPAS1,ERO1A,ETS1,FAM162A,FHL2,FHL3,FLT1,FN1,FOLH1,FUT11,GAPDH,GATA6,GBE1,GPI,GRIN1,HES6,HK2,HLA-DRB3,HRK,ICAM1,ID1,ID2,IGF2,IGFBP3,IL12A,IL6,ITGA1,ITGB3,JUP,KRT18,KRT19,LDHA,LGALS…	929 (20)
HNF1B	-2.776	transcription regulator		-1.948	4.26e-16	AGR2,ALB,AMBP,ANXA4,ARG2,ATP10A,AXIN2,BGN,BHLHE40,CA2,CDC42EP1,CDH1,CLDN7,COL5A1,F11R,FBLIM1,FHOD3,FN1,FOXA2,FOXA3,FZD1,GADD45A,GATA6,GPR160,HGFAC,HNF1A,HNF1B,HNF4A,HNF4G,ID1,ID3,ID4,IGFBP1,IGFBP3,ITGA3,ITGB6,KCNJ16,LUM,MMP7,MPZL2,NR1H4,NR5A2,OLFM1,PCSK9,PHLDB2,PLEK2,PSTPIP2,RASSF7,RNASE4,S100A2,S100A6,SERPINA1,SLC5A1,SOGA3,SULF1,TACSTD2,TFF1,TM4SF4	590 (10)
FOS	1.037	transcription regulator	Inhibited	-3.488	4.47e-15	ABCG5,AGT,AGTR1,ANXA4,ARID3A,B4GALT1,BCL2,BRCA2,C3,CA2,CASP4,CCL20,CD14,CDH1,CDON,CHGA,CHODL,COL16A1,COL1A1,CRABP1,CRB3,CTSB,CTSH,CXCL16,CXCL8,CYP2J2,DBH,DIO2,EDN1,EPAS1,EVX1,F3,FBLIM1,FN1,FOSL1,FOXA1,FOXC1,FZD3,GATA4,GRIK2,HBA1/HBA2,HIPK3,HK2,HOXA1,HSD3B2,HSPB8,HTATIP2,ICAM1,IGFBP1,IGFBP6,IL11,IL1RL1,IL23A,IL6,IRAK3,KCNN4,KIRREL3,KLHL41,KRT15,KRT8,LAMA3,LAMB3,LGALS3,LOX,LRP8,LTBP2,MAFK,MCM5,MMP1…	778 (17)
ISL1	2.04	transcription regulator		0.862	7.93e-15	ABCC8,ADCYAP1,ADGRG2,AJAP1,BNC1,CARTPT,CNTN2,CRABP1,DAB1,DCC,DMRTA2,GBX2,HBE1,HOXB5,IL6,IRX1,IRX2,ISL2,LHX1,LHX2,MAB21L1,MSX1,NEUROD1,NEUROD4,NOVA1,NPFF,NTRK1,NTRK2,NTRK3,PAX6,PCSK2,PIEZO2,PIRT,POU4F1,POU4F2,PRPH,RUNX1,RUNX3,SCN7A,TH,TNF,VSTM2A	397 (7)
PDX1		transcription regulator		-1.214	2e-14	ABCC8,ALB,ATF5,ATP2A2,ATP2A3,BBC3,CDO1,CHGB,CKMT1A/CKMT1B,COL1A1,COL25A1,COL3A1,CXCR4,DAPK3,DLK1,DUSP5,EFNA1,ELAPOR1,EPHB1,ERO1A,F3,FGF5,GAP43,GFAP,GLP1R,GOT1,HNF4A,ID1,ID2,ID3,IGFBP3,IL6,KRT18,KRT8,MAOB,MAP2,MAPT,MYC,NEUROD1,NKX6-1,NNAT,NPTX2,NQO1,NR5A2,PAPSS2,PAX6,PCNA,PCSK1,PCSK2,PNPO,SDHA,SEZ6L,SLC2A1,SPP1,SST,ST18,TGFBR3,TRIB3,TSPAN8,XKR4	802 (15)
MECP2	0.165	transcription regulator	Activated	2.678	6.46e-14	ANK1,ARHGAP42,C2CD4C,CAPG,CCNA1,CDH1,CDKN2B,CHRM4,CNRIP1,CRYBB2,DLX5,DPP4,DPYSL2,EFNA5,EZH2,FOXG1,FOXP2,FXYD1,GABBR2,GABRA5,GABRB3,GAD1,GRIA1,GRIN2A,GRP,HBA1/HBA2,IGFBP3,IL6,INA,IRAK1,KCNA1,KCNAB3,LFNG,MYC,NCALD,NEFH,NEUROD6,NEXN,PLP1,PREX2,PRKCG,PTGS2,RAB39B,RGS20,SCN2A,SCN3A,SCN4B,SLC1A2,SLC2A3,SLC6A11,SRPX2,SYN3,SYT4,TH,TNF,TSPAN9,UNC5C,UNC5D,VEGFA,WNT3A,WNT6	840 (20)
KLF4	1.317	transcription regulator		-0.703	1.14e-13	ALB,ALDH1A1,APCDD1,ASCL1,ATP2A2,BCL11B,BMPER,CCL28,CCN3,CD14,CDH1,CDKN1A,CDKN1C,CDKN2B,CDX2,CEBPB,CITED1,CLDN7,COL1A1,CSF1R,CST6,CXCL8,CYP26A1,DLL1,DSP,DUSP5,EMX2,EPCAM,EPHA2,ERAS,EVX1,FGF5,FLT1,FN1,FOXF1,GADD45A,GATA4,GBX2,GPA33,GRHL2,HAND1,HEY1,HEY2,ID3,IL23A,IL32,IL6,INHBA,IRF6,KLF5,KRT17,KRT19,KRT7,LHX5,MMP9,MSX2,MYC,MYH7,NOS2,NPPA,NTF4,OTX2,OVOL1,PAX2,PAX3,PCNA,PEG3,PFKP,POU4F1,PPARA,PPL,SER…	960 (24)
POU5F1	2.886	transcription regulator		-0.621	1.2e-13	ALB,APCDD1,ASCL1,B3GNT7,BAG3,BCL2,BIK,BIRC3,BMPER,BNIP3,CCL20,CDH1,CDKN1A,CDX2,CITED1,CLDN7,CST6,CTSB,CXCL12,CXCL5,CXCL8,CYP26A1,DLX1,DLX5,DSP,DUSP5,EN1,EPCAM,EPHA2,ERAS,EVX1,FGF5,FOXA1,FOXA2,FOXF1,GADD45A,GATA2,GATA4,GATA6,GBX2,GPI,HAND1,HK2,HOPX,HOXB1,HRK,ID3,IL6,IL6ST,INHBA,IRF6,ISL1,KRT17,KRT18,LBX1,LDHA,LEFTY2,LHX2,LHX5,MEIS1,MMP9,MSX1,MYC,NAIP,NKX2-3,NR0B1,OLIG2,OTX1,OVOL1,PAX6,PEG3,PFKP,PM…	985 (22)
NPM1	0.259	transcription regulator	Inhibited	-5.104	1.29e-13	ADAM8,AKR1C1/AKR1C2,ALK,CCL3,CEACAM1,CEBPB,COL16A1,COL4A1,COL4A2,COL5A1,COL6A2,CSF1R,CXCL8,DLL1,EBI3,ECM1,EGFL7,EGLN3,EGR3,ETS1,F3,FAM110C,FN1,FZD8,HOXB5,ICAM1,IGF2,IGFBP3,IL6,IL6ST,INHBA,LAMC2,LOX,LOXL2,MAPT,MMP9,NR1D1,NTRK2,NUAK1,PDGFB,PLOD1,PLOD2,PMEPA1,PTHLH,SDC4,SERPINE2,SLC6A8,TGFBI,TNF,TNFAIP3,VEGFA,ZC3H12A,ZP3	929 (19)
STAT5A	-2.022	transcription regulator		0.283	1.64e-13	ABCA1,AGR2,AR,AXIN2,BCL2,BIRC3,C15orf48,CASP4,CDC7,CDH1,CDH17,CDKN1A,CEACAM1,CEBPB,CXCL5,CYP1B1,CYP2J2,DUSP5,EGLN3,EPAS1,EZH2,FOSL2,FOXA1,GADD45A,GZMA,H2AC18/H2AC19,HOXB6,HSD3B2,ICAM1,ID1,ID2,IGFALS,IGFL2,IL6,IL6ST,KIT,LAMB3,LTB,LTBR,MMP7,MUC13,MYC,MYH7,MYL2,OLR1,PCP4,PODXL2,PPARG,PRL,PRR15L,RIMKLA,S1PR5,SBSPON,SCG5,SERPINA3,SH3GL2,SLC2A1,SLC2A3,SLC7A7,SLC7A8,SREBF1,STAT5A,TACSTD2,TFF3,TGFBI,TGFB…	981 (19)
TCF7L1	0.382	transcription regulator		1.238	1.79e-13	AR,ARHGEF26,AXIN2,CDX1,CITED1,COL4A1,COL4A2,DNMT3L,DPP4,EN1,ENPP2,FGF5,FN1,FOXA2,GADD45A,GATA4,GATA6,GBX2,GPA33,JAM2,KCNJ3,KIT,LAMA3,NNAT,NR0B1,NR5A2,OTX2,PCSK1N,PPARG,SOX1,SOX3,STMN2,TFCP2L1,VSTM2A,ZIC2,ZIC3,ZIC5	847 (17)
EPAS1	-3.12	transcription regulator	Inhibited	-3.137	3.23e-13	ADM,AREG,ARG2,AXL,BBC3,BCL2,BHLHE40,BIRC3,BNIP3,CACNA1A,CAV1,CDC42EP5,CDKN1A,CEBPB,CEBPD,CKM,CKMT1A/CKMT1B,CKMT2,CNKSR2,CORO1A,CXCL12,CXCR4,DPYD,DTX1,EDN1,EGLN3,EPAS1,FLT1,FN1,GBE1,HLA-DRB3,ICAM1,IGFBP3,IL6,ITGB3,LAG3,LDHA,LOX,LOXL2,MLYCD,NDRG1,NEFL,NRN1,PDGFB,PFKFB3,PLOD2,PPARG,PTPRZ1,SERPINE1,SLC2A1,SLC2A3,SLC2A4,SLC6A8,SOX15,SOX2,SPAG4,SREBF1,STC2,TEK,TGFA,TGFB1,TGFBR2,TMPRSS6,TNFAIP3,TNFSF15,…	916 (21)
ERG	-1.911	transcription regulator		1.962	3.29e-13	ABCA1,ADCY8,AGR2,ALB,APLP1,AR,ATP10A,ATP8B1,AXIN2,BDKRB1,BIRC3,CADPS,CCDC136,CDC42EP1,CDH1,CFAP65,CHRNB2,CHRNB4,CNR1,CRYBG2,CTNNA2,CUX2,CXCL8,CXCR4,DEPDC1B,DGKG,DLK1,DLX5,DOCK10,EGFL7,EPS8L1,ERG,ETS1,EZH2,FHOD3,FLNB,FLNC,FLRT1,FLT1,FOLH1,FZD1,GABRG3,GADD45A,GATA2,GDF2,GPR160,GUCY1A1,H2BC18,HGFAC,HNF1B,HPN,ICAM1,IGF2,IL6,KIF5C,LRRK2,MMP1,MMP9,MNS1,MPZL2,MYO1D,NDRG1,NPHP1,NRCAM,NRG1,OLFM1,PHLDB2,PM…	634 (18)
ESRRA	-1.191	transcription regulator	Inhibited	-6.293	3.69e-13	ACTN2,ADAM8,AGTR1,ATP2A2,CCL20,CCL28,CDC6,CKMT2,COL1A1,COL4A1,COL4A2,CREB3L1,CRHR2,CTSH,CXCL12,CXCR4,DYSF,EFNA1,EGFL7,EGR3,EMILIN1,EPAS1,EPHA2,EPHB1,ETS1,FABP3,GAPDH,GOT1,GRB7,HK2,HRC,HSPB6,HTATIP2,ICAM1,IDH3A,IGF2,IL32,KCNJ8,KCNQ1,KRT15,KRT19,KRTAP2-3/KRTAP2-4,LDHA,LOXL2,LRG1,MAOB,MMP9,MSX1,MYBPC3,MYH7,MYH9,MYL2,MYL3,MYL7,MYOZ2,NEUROD2,NEXN,NR0B2,NR1D1,PDLIM2,PERM1,PLXDC1,PLXND1,PPARA,PPARG,RAPG…	1036 (21)
ZNF217	-0.489	transcription regulator		-1	4.22e-13	ADM,AGR2,CCNE2,CDKN2B,CENPK,CITED1,CXXC4,DPP6,ERBB3,EVX1,GAD1,GATA4,GPRC5A,IGFBP3,KCNK2,KRT18,LMO3,LYPD1,MPZL2,MYC,NEFL,NMNAT2,NMU,NRXN3,OLIG2,PAK3,PAX6,PKP2,RGS20,SIX6,SLC6A15,VSNL1,ZNF367
SMAD3	-0.692	transcription regulator	Inhibited	-3.655	7.43e-13	AGPAT2,ALB,ANKRD1,AREG,ARID3A,AXIN2,BCL2,BGN,BSCL2,C3,CCL20,CDH1,CDH6,CDKN1A,CDKN2B,CES1,CHRDL1,CKM,COL1A1,COL3A1,COL4A1,COL4A2,COL6A2,COL6A3,CRISPLD2,CYP11A1,DES,EDN1,ELN,EN1,F12,FN1,FSTL3,FZD8,GZMA,HEY1,HHEX,HK2,HNF4A,ID1,ID2,ID3,IL11,IL23A,IL32,IL6,JAM2,LAMC1,LEFTY2,LOX,LUM,MMP1,MMP9,MSX2,MYC,NOS2,PCNA,PCSK5,PDGFB,PFKP,PMEPA1,PTGS2,PTHLH,SERPINE1,SERPINE2,SLC16A3,SLC25A4,SLC2A4,SOX2,SPP1,SSTR2…	968 (20)
FEV	6.326	transcription regulator	Activated	4.143	7.94e-13	ADRA1B,ARHGAP36,CHGB,CITED1,CNTN1,CXCR4,DDC,EFNA5,EN1,ENKUR,FOXA1,GABRQ,GRIA3,GRIA4,ICAM1,JAM2,KCNJ16,KDM5D,NCALD,NLGN3,NMNAT2,PCDH9,PDYN,PRMT8,RORB,SCN3B,SLC17A8,SLC18A2,SLC22A3,SLC6A15,SLC7A8,SST,TACR1,TACR3,TPH1
LEF1	0.495	transcription regulator		1.659	1.04e-12	AR,ARHGEF26,AXIN2,BAIAP3,BCL2,C3orf70,CARD11,CAV1,CCN4,CD1D,CD200,CD83,CDC20B,CDH1,CDKN1A,CDX1,CEBPD,CHCHD10,COL9A1,CXCR4,DCT,DEPDC1B,DNMT3L,ECM1,EMILIN2,EN1,ENPP2,FGF18,FGF8,FN1,GCNT2,GNAO1,GZMA,ID2,IL18R1,IL6,IRAK3,KCNB1,KCNJ3,LAG3,LAMA3,LAMC1,LFNG,MGLL,MMP7,MSX2,MYC,NNAT,NR0B1,NRCAM,NRN1,PCSK1N,PDGFB,PENK,PLA2G7,POU3F2,PRKCH,PTGER2,PTGS2,PTPRO,RASGRP3,RHOH,SMPD3,SOX3,SPP1,SRPK3,ST14,STX11,TBC1…	947 (21)
SNAI1	0.07	transcription regulator		1.871	1.84e-12	ANKRD1,AXL,CDH1,CDH4,CDKN1A,CGN,CLDN4,CLDN7,COL1A1,CXCL8,ELF3,ELF4,EPCAM,ESRP1,F3,FLNB,FLNC,FN1,FOSL1,FOXA1,GDF15,GFAP,GSN,HNF4A,ID1,ID4,IL23A,IL32,KRT17,KRT18,KRT8,MMP9,MSI1,OLIG2,PARVB,PFKP,PRKCG,PTGS2,RAB25,SERPINE1,SLC28A3,SOX2,SPARCL1,SVIL,TGFB1,TGFBR2,TGFBR3,TPM1,TWIST1,VASP,VDR,WASF1	1114 (22)
TWIST1	1.908	transcription regulator		-0.768	2.71e-12	ACAN,ALDH1A1,AR,AXL,BCL2,C1QTNF1,C3,CBX2,CCN4,CDH1,CDKN1A,CLDN4,COL1A1,COL4A1,CXCL12,CXCL8,DCN,EMILIN1,ENPP3,EPCAM,ETS1,EZH2,FMOD,FN1,FOSL1,GSN,ICAM1,IFI27,IGFBP1,IL6,ITGB3,KCNN4,KIT,KRT8,LEFTY2,LGALS3,LRG1,MEIS1,MME,MMP1,MMP9,MYC,PAMR1,PPARA,PRL,PTPRZ1,RELB,RUNX3,SLC28A3,SOX1,SOX2,SPP1,ST8SIA2,TGFB1,TGFBI,TGFBR2,THBS2,TIMP3,TNF,VEGFA	976 (23)
EOMES	2.572	transcription regulator		0.515	4.88e-12	ADCYAP1,ADM,BCL2,BHLHE22,CER1,CHRNA7,COL3A1,COL6A3,CRABP1,CXCR4,CYP26A1,DHRS2,FAT3,FGF17,FOXA2,FOXC1,FZD8,GRP,GZMA,HOXB1,IGFBP3,ITGA1,LHX1,LHX9,MICAL2,MMP17,NEFL,NHLH1,NHLH2,PCDH19,PREX1,RAB17,SOX2,TBR1,TGFBI,TNFSF10,WNT3,ZCCHC12,ZIC2,ZNF521	331 (7)
CBX5	1.269	transcription regulator	Activated	3.586	5.43e-12	AGR2,AXIN2,C15orf48,CDC6,CDH17,CDKN1A,CEACAM1,CKM,CXCL5,CYP1B1,CYP2J2,DRD2,FOXA1,H2AC18/H2AC19,HOXB6,IGFL2,ITGA7,KIT,LAMB3,LTB,MMP7,MUC13,OLR1,PCP4,PODXL2,PPARG,PRR15L,SBSPON,SCG5,SCN2A,SERPINA3,SH3GL2,SLC2A3,SLC7A7,SLC7A8,STAT5A,TACSTD2,TFF3,TGFBI,TM4SF1,TMEM30B,TNFRSF6B,TSPAN8
CREBBP	0.31	transcription regulator		0.688	6.55e-12	ADCYAP1,AGT,AR,AXL,BCL2,BDKRB2,CA2,CAMK1G,CAMK4,CAPG,CCL3,CDC6,CDH1,CDKN1A,CKM,CORO2B,CRISPLD2,CRYAA/LOC102724652,CRYBB2,CXCL12,CXCL8,CXCR4,CYP11A1,DCX,DDC,DDX3Y,DHRS3,DTX1,EGR3,EYA2,FOSL2,FRMD4A,GFRA1,GNG2,GRIA2,GRIA3,GRIN1,GRIN2A,GRIN2C,GRM1,HLA-DRA,HSD3B2,ICAM1,IL18R1,IL6,IRF6,JUP,KCNIP3,KMO,MMP9,MPZ,MSX1,MYC,MYH7,NDRG1,NEUROD1,NOS2,NPPA,NR4A3,NTRK3,PCNA,PDGFRB,PPM1E,PRL,PTGS2,RNF157,SCN4B,SDC…	984 (23)
EGR1	1.107	transcription regulator		-1.432	6.64e-12	ALOX5AP,AR,ARC,AREG,ATP2A2,CACNA2D4,CARTPT,CAV1,CAVIN1,CDH1,CDK5R1,CDKN1A,CHGA,CHGB,CHRNA7,COL1A1,CXCL8,EZH2,F3,FLT1,FN1,FOSL1,FTL,GAD1,GADD45A,GDF15,GDNF,GRIA1,ICAM1,ID1,IGF2,LHCGR,MAOB,MMP9,MYB,MYC,NDRG1,PCSK2,PDGFA,PPARG,PRL,PTGES,PTGS2,RRAD,SERPINE1,SPP1,SV2C,TGFB1,TGFBR2,TH,TIMP1,TNF,TNFSF10,TP73,VEGFA,WNT4	1036 (20)
EP300	-0.156	transcription regulator	Inhibited	-3.178	8.15e-12	AGT,ALDOA,AR,AXIN2,AXL,BBC3,BDKRB2,CA2,CAMK4,CAPG,CCL3,CDKN1A,CDKN2B,CKM,COL1A1,COL3A1,COMT,CORO2B,CRISPLD2,CRYAA/LOC102724652,CRYBB2,CXCL8,CXCR4,CYP11A1,DDC,DDX3Y,DHRS3,DRD2,DTX1,EDN1,EYA2,FN1,FOSL2,FRMD4A,GFRA1,GNG2,HES6,HK2,ID1,ID2,ID3,IGFBP6,IL15RA,IL18R1,IL1R1,IL6,IRF6,JUP,KCNIP3,KMO,LAMA3,LAMC2,LDHA,LEFTY2,MAPT,MME,MMP1,MMP7,MMP9,MSX1,MYC,NDRG1,NKX3-1,NOS2,NPPA,NPR1,NTRK3,OLR1,PDGFA,PDGFRB,…	1066 (21)
PAX3	8.938	transcription regulator		1.171	8.27e-12	ARC,CD151,CDC6,CDH1,CDH3,CDKN1A,CGB3 (includes others),CHRNA5,CLDN5,CNR1,CXCR4,CYP1B1,DCT,DLX2,EYA2,F2RL1,F3,FABP7,FILIP1L,GUCY1A1,HSPG2,ID2,ID3,ID4,IL6,LAMB3,LBX1,LRRC17,MMP9,MSX2,MYL2,NFKB2,NMU,NNMT,OLFM1,PAX3,PCNA,PCSK2,POU3F1,PRAME,PRSS1,PTHLH,RASSF2,RUNX3,SFN,SIX1,SLA,SNCA,SREBF1,ST8SIA2,TEK,TIMP3,TJP2,TNNI1,TSPAN7,TYRP1	805 (13)
MEF2C	-0.884	transcription regulator		-1.693	8.57e-12	ACTN2,ARC,ATP2A2,CDKN1A,CKM,COL1A1,COL3A1,CXCR4,DES,ECM2,EPHB1,FABP7,FAP,GATA4,GFAP,GPR17,HSPB7,IL11,IL6,KLK6,LAG3,LMOD2,LOC102724428/SIK1,MYH7,MYL2,MYL4,MYL7,MYOM1,MYOZ2,NPPA,NPPB,OLIG2,PLA2G2A,PLP1,PPARA,PTGES,PTGS2,RYR2,SCN5A,SFRP2,SLC2A4,SLC8A1,SMYD1,SOST,SOX2,SRPK3,TNNC1,TNNI1,TNNT1,TPM1,TTN	943 (26)
TBX5	-0.211	transcription regulator	Inhibited	-3.509	9.04e-12	ACTN2,ANKRD1,ATP2A2,CCL20,COL1A1,COL3A1,CXCL8,CXCR4,DES,ECM2,FAP,GATA4,HEY2,HSPB7,IL11,IL6,IRX4,LOC102724428/SIK1,MYL2,MYL4,MYL7,NPPA,NPPB,PLA2G2A,PTGS2,RYR2,SCN5A,SLC8A1,TNFSF4,TNNC1,TPM1,TTN	820 (20)
GATA6	-2.164	transcription regulator	Inhibited	-3.059	1.33e-11	ALOX15,AMH,ASCL1,BCAM,CAV1,CDKN1A,CDX2,CITED1,COL4A1,COL4A2,CXCL13,CYP11A1,DDX4,DLK1,DPP4,DPPA4,DSCC1,EDN1,EMX2,FOXA1,FOXA2,FOXA3,GATA4,GATA6,GBX2,GPI,HBA1/HBA2,HNF1B,HNF4A,HSD3B2,IRF6,IRF8,KRT17,KRT7,LHCGR,LHX5,LRRFIP1,MSX2,MYC,MYH7,MYH9,NPPA,NR5A2,NTF4,OTX2,OVOL1,PAX2,PGK1,PPARG,PPL,PPP1R14A,PTGES,SLPI,SOX2,TGFB1,TNFSF10,TNNC1,WNT2,ZIC2	869 (24)
RB1	-0.352	transcription regulator	Inhibited	-2.072	1.5e-11	ACTN2,ATOH1,BCL2,BLM,BNIP3,CACNA1S,CASP4,CCL20,CCNA1,CCNE2,CD83,CDC6,CDH1,CDK5R1,CDKN1A,CDX1,CDX2,CELSR3,CENPK,CHAF1A,CHRNA1,CKM,COL4A1,COL4A2,COL5A1,CXCL8,DIO2,DLK1,E2F2,EGR3,EZH2,F3,FAM86B1,FANCA,FEN1,FLT1,FN1,FOSL1,FXYD1,GADD45A,GPR137C,GPR156,GPR157,GPR160,GPR17,GPR19,GPR85,GPRC5A,GPRC5C,H2BC21,ID1,ID2,IL16,IL6,IL6ST,KANK2,KIT,KRT18,LAMC1,LOXL2,LRAT,LY6H,MCM10,MCM2,MCM5,MCM6,MCM7,MEIS1,MLYCD,…	947 (22)
NEUROG2	8.061	transcription regulator	Activated	2.813	1.81e-11	ALX4,ASCL1,CDK5R1,DCX,DLL1,EMX2,EN1,FOXG1,HOXA1,HOXB1,NEUROD1,NKX6-1,NOG,OTX2,PAX2,PAX6,RND2,SOX3,WNT1,WNT3A,ZIC1
KLF11	0.165	transcription regulator		0.19	3.94e-11	AGT,BCL2,CAV1,CEBPB,CHRM3,CHRM4,CHRNA1,CHRNA4,CHRNA5,CHRNB2,CHRNB4,COL3A1,CXCR4,DCN,DIO2,DRD2,EDN1,FABP3,IDH3A,IL13RA2,ITGA1,ITGA3,ITGB3,ITGB6,LOX,MAOB,MMP1,MMP9,MYC,PDGFA,PDGFB,PPARG,SERPINA1,SERPINE1,TGFB1,TGFBR2,THBS2,TIMP1,TIMP3,TNF,TSHR,VEGFA	941 (21)
SIX1	6.2	transcription regulator	Activated	3.658	4.01e-11	ABLIM1,ACTN2,ALDOA,BHLHE40,CCNA1,CDH1,CDKN1A,CDKN2B,CHRNA1,CKM,COL6A3,DACH1,DACH2,DES,DLX5,ERBB3,FABP3,FN1,HRC,HSPB8,ITGA7,KLF5,LDB3,LFNG,LSP1,MYL4,MYO1C,MYOM1,OTX1,OTX2,PAX2,PAX7,RTN1,RYR1,SALL1,SIX2,SYNGR2,TNNC1,TNNI1,TNNT1,WT1	767 (16)
KLF2	-0.369	transcription regulator		1.643	5.3e-11	ADM,BCL3,CAV1,CCL28,CCL3,CDKN1A,CDKN2B,COL4A1,CXCL8,CXCR4,CYP1B1,DLL1,ECM1,EDN1,EFNA1,ELN,EPAS1,F3,FGF5,FLT1,GADD45A,GATA4,HBE1,HBG2,ID1,ID3,IGF2,IL1RL1,IL32,IL6,ITGB3,KCNN4,MVP,MYC,NDRG1,NQO1,PLOD2,PPARG,PTGS2,PTHLH,S1PR5,SERPINE1,SLC2A1,SLCO2A1,SREBF1,TGFB1,TIMP1,TNF,TNFSF10	783 (19)
YY1	-0.365	transcription regulator		-1.716	7.48e-11	ABCA1,ANKRD1,ARID3A,BIK,CAPG,CD3D,CDC6,CDH1,CDKN1A,CDKN1C,CDKN2B,CEBPB,CHRDL1,COL15A1,COL1A1,CRABP1,CXCL12,CXCR4,DBH,DDIT4,EBF2,EDN1,FEN1,HBZ,HELLS,HES5,HEY1,HK2,HLA-DRA,ID2,ID3,ID4,IL1R1,KCNB1,LDHA,LHX1,LMNB1,LRP2,MCM5,MCM6,MCM7,MKRN3,MSX2,MYC,MYOM1,NEUROD6,NNAT,NSG1,NTF3,ORM1,PCNA,PDGFA,PDGFD,PDK1,PEG3,PERP,PLP1,POLA1,PSRC1,RAD51AP1,SLC1A2,SLC25A4,SLC2A1,SLC2A3,SLC6A1,TGFBI,TGM2,TIMP1,TNFRSF13C…	1038 (22)
PIAS1	-0.059	transcription regulator	Activated	2.818	8.75e-11	ABCB11,APBA2,CDKN1A,CHRM3,CXCL8,CYP11A1,DLGAP1,GABRA3,GABRA5,GADD45A,GLRA2,GRIK4,GRM2,GRM4,GUCY1A1,HRH3,KLF5,LRP8,MYC,NPPA,NR0B2,NRXN1,PRKCG,PRL,RRAD,SNAP91,SNCA,SREBF1,SYP,UNC13A	857 (23)
RBPJ	0.058	transcription regulator		1.105	1.04e-10	ADM,ARHGEF4,ASCL1,ATOH1,AXIN2,CDCA7,CDKN1A,CER1,CFAP210,CORO1A,CPA1,CXCL12,CXCL13,CXCL16,CYP11A1,DLL1,ETS1,EZH2,F11R,FGF11,FGF18,FGF5,FGF7,FGF8,GDF10,GDF5,GDNF,HES5,HEY1,HLA-DMB,HOXD3,IGF2,IL12A,IL16,IL18,IL33,IL6,INHBA,IRF8,LEFTY2,LFNG,MYC,NEUROD1,NEUROG2,NHLH1,NTF3,NTF4,PAPSS2,PCED1B,PDGFB,PTGIR,RAD51AP1,RUNX3,SLC2A1,SOX2,SPP1,TFF1,TPPP3,TWIST1,UNCX,VEGFA,VEGFD,WASF1	765 (22)
SMARCB1	0.357	transcription regulator	Inhibited	-2.766	1.05e-10	ALX4,AMPH,ASCL1,BAG3,BNIP3,CA8,CDC6,CDC7,CDH1,CDKN1A,CDKN1C,CEACAM1,COL1A1,CXCR4,CYP39A1,CYP3A7,DACH1,DNMT3L,DSC2,DSG2,EMX2,EN1,ETS2,F11R,GSN,HES5,HEY1,HOXA1,HOXB1,IL15RA,JUP,KRT19,MAEL,MCM10,MCM2,MCM5,MMP1,MYC,MYOM1,NOG,OTX2,PAX2,PAX6,PDGFB,PERP,PLK4,POLA1,PPARG,PPP1R3C,PRIM1,PTN,RAB36,RAD51AP1,SOX3,WNT1,WNT3A,ZIC1	961 (18)
NFKBIA	-1.157	transcription regulator		-0.052	1.22e-10	ADGRE5,AGTR1,AMPD3,ANKRD1,AXL,BCL2,BCL3,BIRC3,BNIP3,BOK,C3,CARD10,CASP4,CCL20,CCNE2,CDC45,CDC6,CDH1,CDH3,CDKN1A,CEBPB,CEBPD,CHI3L2,COL3A1,CTSB,CTSZ,CXCL12,CXCL8,CXCR4,CYBA,CYP1B1,DCN,ENPP2,ERO1A,F3,FHL2,FN1,GADD45A,GATD3/LOC102724023,GRIN1,HEY1,HK2,HOXB5,HOXD3,ICAM1,ID1,ID3,IGF2,IGFBP6,IL11,IL12A,IL15RA,IL33,IL6,IRAK1,ITGA3,KCNN4,KLF5,KRT18,KRT8,LY6E,MMP1,MMP15,MMP9,MSC,MYC,NCAN,NFKB2,NOCT,NOS2,N…	878 (15)
KLF5	-1.762	transcription regulator	Inhibited	-2.079	1.26e-10	ANO1,BCL2,CAVIN1,CDH1,CDKN1A,CEBPD,COL1A1,CXCL12,CXCR4,EPAS1,EPHA2,FGF18,FOXA1,HHEX,ID3,IL6,KLF5,KRT18,KRT8,MMP9,MYC,NEGR1,NIBAN2,NR1H4,NR2F1,PCNA,PDGFA,PDGFB,PPARG,PTGES,RUNX1,SOX2,TGFB1,TIMP1,TNF,TRPV6,TWIST1,UCP3	888 (19)
NEUROG1	7.074	transcription regulator	Activated	2.887	1.34e-10	BEX1,C3,CDK5R1,CFH,COL3A1,CYSLTR2,DCX,DSP,EPAS1,FABP3,FAP,FN1,IL6,INHBA,ITGB3,LIX1,LRRN3,MFAP4,MMP9,NOG,P4HA2,PAPPA,SQOR,SULF1,TACR1,TMEFF2,TSPAN7	378 (7)
TBX3	0.386	transcription regulator		0.653	1.55e-10	ABCC8,ADAM19,ADAMTS9,AGTR1,AK5,CCNE2,CDC45,CDC6,CDC7,CDH1,COL6A2,CREB3L1,DCN,DUSP10,EDN1,EFNA5,FGF5,FLNC,FOSL1,GADD45A,GATA6,GNG2,GRIA3,ID1,ITGA3,ITGB3,KCNJ3,KCNJ8,KIF15,LBH,MCM2,MCM5,MCM7,MMP9,MYC,MYL2,NPPA,NUF2,PCNA,PFKP,PLK4,PRPS1,RAD51AP1,RASGRP3,RGMB,RRM2,RYR2,SCN5A,SLC8A1,SOX2,STMN1,TBX18,TTN,TWIST1,UCHL1,VDR,ZWINT	214 (7)
NOTCH3	0.279	transcription regulator		-1.165	3.04e-10	ARHGEF4,BCL2,CDH1,CDKN1A,CDKN1C,COL15A1,COL3A1,COL5A1,COL5A3,COL6A2,DES,DTX1,EPAS1,FABP7,FN1,HES5,HEY1,HEY2,ICAM1,ID1,IL6,ITGA1,ITGA11,ITGA3,ITGA7,ITGB3,MMP9,MSI1,NOS2,PDGFRB,VEGFA	629 (17)
NFAT5	-0.36	transcription regulator	Inhibited	-2.392	3.11e-10	ACTN2,AQP1,AR,AREG,ATP2A2,B3GAT1,C1QTNF1,C1QTNF5,CCN4,CLIC3,COL1A1,COL4A1,CXCL16,DDIT4,EDN1,F3,FABP3,HLA-DMB,HLA-DRB5,HSPA2,IL11,IL18R1,IL23A,IL6,IRAK1,ITGA1,ITGB3,JAM2,LAMA3,MCM6,NOS2,NRG1,PFKP,PGK1,PHEX,PIK3R3,POLA1,PTGES,RRM2,SCNN1A,SLC2A1,SLFN13,SOSTDC1,SPP1,TNF,TNFAIP3,TNFSF10,VDR,VEGFA	885 (21)
MYOD1		transcription regulator		0.168	3.49e-10	AGT,ALDOA,ANKRD1,ARID3A,BCL2,BNC1,CDC6,CDKN1A,CDKN1C,CDO1,CDX2,CENPF,CKM,COL4A1,CYP2S1,DES,DYSF,E2F2,ENO3,ENPP2,FOSL1,GADD45A,GINS2,GYS1,HES6,HIPK3,HSPB8,ID2,IGF2,IRX1,ITGA7,LDB3,MMP1,MSC,MYCL,MYH7,MYL4,NPTX1,PAX3,PAX7,PCLAF,PDGFA,PMEPA1,PRKAR2B,RAC2,RRAS,RRM2,RUNX1,RYR1,SBK1,SIX1,SLC2A1,SLC2A4,SST,TGFB1,TGFBR3,TNNC1,TNNI1,TNNT1,TNS1,TTN,UCP3	905 (22)
SOX9	0.283	transcription regulator	Activated	2.075	5.12e-10	ACAN,ALDH1A1,AMH,AR,CDKN1A,CDX2,CELSR2,COL1A1,COL3A1,COL5A1,CXCR4,CYP26B1,DCT,ECM1,FN1,FOXC1,GAS7,GDF10,HEY1,IL6,KIT,KRT15,LHX2,MMP15,MMP7,MYC,PDGFA,PHEX,PPARG,SMPD3,SOSTDC1,SOX2,TEAD4,TGFB1,THBS2,TSPAN8,TYR,UCP3,VEGFA,WIF1,WNT11,WNT3	887 (22)
NANOG	-0.173	transcription regulator		-1.511	5.37e-10	BMPR1B,CDKN1A,COL3A1,DCN,DLX1,DLX5,EN1,ERAS,FGF5,FOXA2,GATA4,GATA6,GBX2,GDF5,GDF6,HOPX,HOXA1,HOXB1,ID1,ID2,ID3,ID4,IGFBP1,IRF6,ISL1,LBX1,LGALS1,LHX2,LHX5,MAP1B,MEIS1,MYC,NKX2-3,NPIPA5 (includes others),NPTX1,OTX1,OVOL1,PAX6,RIPPLY3,S100A6,SOX2,TBC1D3 (includes others),TEAD4,THBS2,VIT,VSTM2A,ZFP42,ZIC3	873 (19)
CEBPD	-2.981	transcription regulator	Inhibited	-4.042	5.9e-10	ADRB3,AGT,AKR1C1/AKR1C2,ALB,ALOX5AP,BRCA2,C3,CCL20,CD14,CDKN1A,CDKN1C,CEBPB,CEBPD,COL1A1,COL5A1,COL6A2,COL6A3,CPB2,CSF1R,CXCL8,CXCR4,EBF1,FN1,GFAP,HK2,IL23A,IL6,KLF5,LAMC1,MPZ,MYC,NOS2,PAX3,PDGFA,PPARG,PRL,PTGS2,SLC2A1,TGFB1,TNF	868 (20)
CEBPB	-2.479	transcription regulator		-1.52	5.95e-10	ADM,ADRB3,AGT,ALB,ALDH1A1,ALOX5AP,APCDD1,BCL2,BHMT,BRCA2,C3,CCL20,CCL3,CCRL2,CD14,CD1D,CDC45,CDC6,CDH3,CDKN1A,CDKN2B,CDO1,CEBPB,CEBPD,COL1A1,COL3A1,COL5A1,CPB2,CSF1R,CXCL16,CXCL5,CXCL8,CXCR4,CYP11A1,DCN,DSCC1,EBF1,ENTPD2,EZH2,FHL2,FN1,FSTL3,FTL,FZD1,FZD8,GABARAPL1,GADD45A,GDF15,GFAP,GINS3,HDC,HELLS,HSD3B2,HSF1,ICAM1,ID1,IGFBP1,IGFBP3,IGKC,IL12A,IL6,INHBA,IRAK3,KLF5,KLHDC7B,KRT15,KRT18,LAMC1,LHCGR…	949 (19)
CCND1	-0.886	transcription regulator		1.439	6.1e-10	AR,AREG,BCL2,CCNA1,CCNE2,CDC45,CDC6,CDCA7,CDH1,CDKN1A,CDKN2B,CENPF,CENPK,CLSPN,COL1A1,CTNNA2,DTL,ELOVL7,ENDOD1,ENPP2,EPHA2,FGF7,GATA4,GNMT,GPC6,GPRC5A,H2BC21,HSPB8,ID1,ID3,ITGB3,ITGB6,ITIH2,ITSN2,LRRTM2,MCM10,MCM7,MNS1,MYC,MYT1,NIBAN2,NRSN1,OVOL2,PAH,PCLAF,PCNA,PCYT1B,PMEPA1,PPARG,PPFIA2,PRSS1,PSMC3IP,PSRC1,PTPRC,ROR2,RRM2,RUFY3,SCG5,SOX11,SOX2,SPC25,SPP1,STBD1,STOM,TGFBR2,TMEM204,TMPRSS2,TMSB15A…	893 (22)
FOXO1	-0.681	transcription regulator		-0.795	6.35e-10	ABCA1,ADRA2A,AGT,ALB,ANXA3,AR,BCL2,BIRC3,BNIP3,CA2,CAMK4,CAV1,CCL20,CCN3,CDKN1A,CDKN1C,CDKN2B,CEBPD,CENPF,CKMT2,CLDN5,CNR1,COL1A1,COL4A1,COL4A2,CXCL8,DCX,DDIT4,DIO2,DRC7,EBF1,EDN1,EDNRB,ELOVL7,ERG,FGF18,FLNB,FLT4,FMOD,FN1,FOXA2,FOXC1,GAB1,GABARAPL1,GADD45A,GATA2,GPD1,GPI,GPR17,HRK,ICAM1,IGFBP1,IL18,IL1R1,IL6,ITGA3,ITGB6,LEFTY2,LHCGR,LRAT,LTBR,MCM5,MMP1,MMP9,MYC,MYL3,NEUROD1,NKX3-1,NOS2,NR1H4,OVOL…	802 (17)
HES1	0.312	transcription regulator		-1.876	7.91e-10	ASCL1,ATOH1,BBC3,BCL2,CDKN1A,CHGA,DLK1,DLL1,DLL3,FGF8,GRIA1,IL1RL1,IL6,ISL1,NEUROD1,NEUROG1,PAX2,PAX5,PAX6,PCNA,PPARG,SPP1,SST,TLX3,TPH1,WNT1	670 (24)
SRF	-0.312	transcription regulator	Inhibited	-2.496	1.03e-09	ABCA4,ACTG2,ANKRD1,ANO1,ARC,ATAT1,BCL2,CDH9,CDKN1A,CDKN2B,CEBPD,CKM,CLDN5,CLRN1,CORIN,CT55,CTHRC1,CTXN2,CXCR4,DES,DMKN,DUSP5,EGR3,EPX,ETS1,EYA2,FHL2,FHL3,FILIP1L,FLT1,FLT4,FOSL1,GADD45A,GATA4,GPM6A,GSN,HES6,HSPG2,IL6,ITGA1,LAMA3,LBH,LDB3,LMCD1,LRP4,MAPK10,MEIS1,MMP9,MYB,MYH7,MYH9,MYL2,MYL3,MYL4,MYO1E,MYOM1,NEUROD6,NLRP1,NPPA,NPPB,NPTX2,PDE2A,PGM1,PTGS2,RAI2,RAMP1,SLC2A1,SLC8A1,SLPI,SOSTDC1,SVIL,T…	998 (23)
GATA2	3.132	transcription regulator		-1.064	1.15e-09	ABCA13,ADGRE5,AR,ARNT2,CCDC68,CCN3,CDKN1A,CELSR3,CES1,CHGA,CPA1,CPT1C,CSF1R,CXCL12,CXCR4,CYP11A1,DDX4,DIO2,DLK1,DLL1,E2F2,EDN1,EPHA3,EPX,ERG,ETS1,FCHO1,GATA2,GBX2,GCSAM,GFRA1,GP6,GRAP2,GZMA,HBA1/HBA2,HBZ,HDC,HHEX,HNF4A,ICAM1,ICAM4,IL16,IL1RL1,IL4R,IL6,KIT,LMO2,LTB4R,MAOB,MCTP2,MMRN1,MYB,MYC,MYO18B,NPPA,NRXN2,OLFM4,PAX3,PHLDA3,PPARG,PPP1R13L,PRSS1,PRSS2,RHCE/RHD,RUNX1,SERPINA1,SERPINI2,SLC18A1,SLC…	941 (22)
CDKN2A	-1.571	transcription regulator	Inhibited	-3.235	1.18e-09	BBC3,BCL11B,BCL2,BLM,C3,CAPG,CCNA1,CCR6,CDKN1A,CDKN2B,CEBPB,CEBPD,CENPK,CHAF1A,COL1A1,CXCL13,DES,E2F2,EBF1,EFNA1,EZH2,FAM86B1,FANCA,FEN1,FGF11,FHL2,FLT1,FLT4,FMN2,FN1,FOXA1,GAS7,GFRA2,GOT1,GPRC5A,HOXB9,ID1,IL11,IL2RG,IL5RA,IL6,ITGB3,KANK2,KIT,LGALS3,MCM5,MCM7,MMP1,MMP9,MYC,MYL2,NFKB2,NKX3-1,P4HA2,PAX5,PCNA,PDGFA,PDGFRB,PEG3,PMEPA1,PPFIBP1,PTGS2,RAD51AP1,RECQL4,RFC3,RMI1,RRM2,S100A6,SERPINE1,SOX2,…	917 (19)
RELA	-1.058	transcription regulator	Inhibited	-2.966	1.42e-09	AGT,ALOX5AP,ALPK2,ANKRD1,AR,BBC3,BCL2,BCL3,BEX1,BEX2,BHLHE40,BIRC3,BRCA2,C3,CAV1,CCL20,CCL3,CD14,CDH1,CDKN1A,CEBPB,COL1A1,CTSB,CXCL5,CXCL8,CXCR4,DIO2,EDN1,ELF3,ELN,EPAS1,EPCAM,F3,FABP6,FGF8,FMN2,FN1,GDF15,GPRIN3,GSTA2,HNF4A,ICAM1,ID1,IGKC,IL12A,IL15RA,IL23A,IL32,IL6,KIT,KRT15,KRT18,KRT8,LTB,LUM,MMP1,MMP7,MMP9,MYB,MYC,NEFH,NFKB2,NNMT,NOS2,NPPB,NR4A3,OLR1,PAX2,PDGFB,PPARG,PTGES,PTGS2,REG3A,RELB,S10…	834 (12)
STAT5B	0.079	transcription regulator		-0.21	1.99e-09	ACSL6,ADGRV1,AGPAT2,AKR1C1/AKR1C2,ANKRD1,ANKRD13B,ANKS1B,AR,ATP2A2,BCL2,BIRC3,C14orf39,C2orf50,CA2,CASP4,CD248,CDH1,CDKN1A,CDO1,CKMT2,CORIN,COX6A2,COX7A1,CUX2,CYP26B1,CYP39A1,DDC,EBF1,FMN2,FOSL2,GABARAPL1,GADD45A,GATA2,GCNT2,GPD1,HSD3B2,IGFALS,IL6,IRF8,KLF9,KRT18,KRT19,LAMA3,LMO2,LTB,LTBR,LY6E,MECOM,MMRN1,MYC,MYH7,MYL2,MYL4,MYL7,NIBAN2,NIPAL1,NNMT,NPPA,NQO1,PAX5,PCSK5,PPP1R3C,PROCR,RFX4,SLN,SOX15…	811 (20)
PAX6	7.7	transcription regulator		1.165	2.64e-09	ASCL1,ATOH7,CDC45,CDC6,CDCA7,CDH6,CEACAM1,CELF4,CRISPLD2,CRYAA/LOC102724652,CUX2,DDX3Y,EN1,EXO1,FABP7,FGF19,FUT9,GAB1,GLP1R,GNG2,HBE1,ISL1,KLHL1,LGALS1,LRG1,LRRC32,MAB21L1,MCM6,MMP9,NAV1,NECAB2,NEUROG1,NKX6-1,OTX2,PAX2,PAX3,PCSK1,PCSK1N,PCSK2,SCG5,SIX3,SIX6,SNCA,SOX1,SOX2,SST,TBR1,TCEAL6,TRPM3,TYR,VEGFA,VSX2,ZNF711	384 (10)
RCOR1	-0.448	transcription regulator		1.342	2.65e-09	CARTPT,CHRM4,COL1A1,GAD1,HBE1,HBG2,NOS2,PTGS2,SCN2A,SERPINE1,STMN2,TNF	722 (10)
HOXA10	-0.383	transcription regulator		0.33	2.72e-09	ADM,ALDH1A1,ALOX5AP,AQP1,BCHE,CA3,CDKN1A,CDKN2B,CLDN5,COL15A1,COL3A1,DHRS9,DPP4,EMX2,ENPP2,ERG,FLT1,FN1,FZD1,GAS6,GSTA3,HBE1,ID1,ID2,IGFBP3,IL11,IL1R1,ITGB3,KLF9,KRT15,KRT18,LAMA2,MAP1B,MICOS10-NBL1/NBL1,NCF2,P4HB,PCP4,PEG3,PPP1R13L,REM1,RNASE4,S100B,SFRP4,SLC27A6,TGFBR3,TLX1,WNT10B,WNT4
MYB	4.214	transcription regulator		1.755	2.95e-09	ADM,AXIN2,BCL2,BHLHE40,BIRC3,C15orf48,C3,CCNA1,CD14,CDH1,CDKN2B,COL4A1,COX6A2,CXCL12,CXCL16,CXCR4,DHRS2,EZH2,FN1,FOXJ1,HK2,ICAM1,IGF2,IGFBP3,IL18R1,IL6,KIT,MEGF10,MMP1,MYB,MYC,NEURL3,NFKB2,NMU,PAX6,PCNA,PDE2A,POLA1,PRND,PTGS2,RGS8,SDC4,SLC16A3,SLC2A3,SOX2,SPP1,TFEC,TNFRSF13C,TWIST1,ZC3H12A	872 (18)
HAND2	-1.2	transcription regulator		-1.828	3.61e-09	ACTN2,ALX4,ATP2A2,COL1A1,COL3A1,CXCR4,DBH,DES,ECM2,FAP,HAND1,HSPB7,IL11,IL6,LOC102724428/SIK1,MSX1,MYL4,MYL7,NPPA,NPPB,PLA2G2A,PTGS2,TNNC1,TPM1,TTN,XIRP2
MRTFA	-0.931	transcription regulator		-1.489	4.49e-09	ABLIM1,ACTG2,ALDOA,ANKRD1,ARPC1B,ATAT1,CD151,CDC42EP2,COL1A1,COL25A1,COL3A1,COL6A3,COL9A2,COMT,COX7A1,CXCL12,CXCR4,CYBA,DMKN,EDN1,EFNA5,EGR3,EPCAM,EPX,EYA2,F11R,FABP3,FN1,GADD45A,GP6,ICAM1,ID1,ITGA11,LOX,LOXL2,MAFK,MAP2,MMP9,MYH9,NPPA,NPPB,PTGS2,RAMP1,RGMB,RPS6KA6,RUNX1,SELENOP,SERPINE1,SLC1A2,SLC35D3,SLPI,SPOCK3,TFF1,YPEL1,ZFHX4	921 (25)
SIRT1	0.32	transcription regulator		1.68	4.61e-09	ABCA1,ACAN,AGT,ANO1,ANXA4,ARNT2,ATP2A3,BBC3,BCL2,BIRC3,BNIP3,CAV1,CD83,CDH1,CDKN1A,CDKN2B,CEBPB,CNR1,CORO1A,CPA1,CRYBG2,EBI3,EPAS1,ERO1A,FGF5,FGF7,FN1,GABARAPL1,GADD45A,GATA4,GSTA3,H2BC18,HCRTR2,HK2,HLA-DRB5,ICAM1,ID1,IFI44,IL2RG,IL6,ITPKA,KCNA1,KIF5C,LAMA2,LAPTM5,LDHA,LGALS3,LTBP2,LY6E,MAPT,MMP1,MMP9,MYC,MYT1,NAIP,NCAM2,NECTIN4,NEGR1,NELL2,NOS2,NPNT,NR1D1,NR1H4,NTRK2,PCNA,PCSK2,PCSK9,PPARA,PTN,P…	925 (20)
SMAD1	0.75	transcription regulator		1.084	4.84e-09	CDKN1A,CDKN2B,COCH,COL1A1,COL4A1,GDNF,GFAP,HEY1,HHEX,ICAM1,ID1,ID4,IL11,MYC,PDGFA,PDGFB,SPP1,SPTBN4,TBX20,TLX2,VEGFA	995 (25)
VDR	-3.569	transcription regulator		0.145	5.12e-09	ABCB11,ABCC3,AGR2,AGT,AGTR1,BCL2,CD14,CDC45,CDH1,CDKN1A,CEBPB,CHAF1A,COL1A1,COL4A1,COL4A2,CUBN,CXCL8,EDN1,EZH2,F3,FABP6,FEN1,GADD45A,GATA6,GPD1,HK2,ICAM1,ID1,IFI44L,IGFBP3,IL18,IL6,KCNE4,KSR2,LBH,LGALS1,MSX2,MYC,NPPA,NR0B2,NR1H4,PDLIM2,PHEX,PPARA,PPARG,PRL,PTGS2,RAD51AP1,RELB,SERPINA1,SERPINC1,SLC7A7,SPP1,SREBF1,STAT4,TMPRSS2,TPH1,TRPV6,TSLP,UCP3,VASP,VDR,VEGFA	784 (22)
ZFHX3	1.335	transcription regulator		0.841	5.19e-09	ALB,CREB3L1,EBF1,EPCAM,F2RL1,GPR50,ID2,ID3,KRT18,KRT7,LHX1,LRRC17,MYH7,NEUROD1,NPR1,PAX2,PLA2G7,PRL,PYGM,RORB,SERPINA1,SIX6,SLC10A4,SLC5A7,SP9,SST,TBR1,TUBA1A,TUBB2B,VAX1,VIP
MRTFB	0.094	transcription regulator		-1.218	6.25e-09	ABLIM1,ACTG2,ADM,AK5,ANKRD1,BBOX1,CD151,COL1A1,COL25A1,COL3A1,COL6A3,COL9A2,CXCL12,CXCR4,CYBA,DMKN,EDN1,EFNA5,EGR3,EPX,EYA2,F11R,FILIP1L,FJX1,FN1,GADD45A,GP6,ID1,INHBA,ITGA11,LOX,LOXL2,MAFK,MAP2,MYH9,NRXN2,NUAK1,PTGS2,PTPRO,RAMP1,RGMB,RPS6KA6,RUNX1,SELENOP,SERPINE1,SLC35D3,SLPI,SULF1,TPM1,YPEL1,ZFHX4	501 (13)
HDAC4	0.633	transcription regulator		-0.501	6.92e-09	ARC,CDKN1A,CHRDL1,CKM,CNKSR2,CNTN1,DGKB,FOSL1,GABRA5,GABRG3,GADD45A,GPM6A,HLA-DRA,IGFBP1,IL6,LDHA,LGI1,LMOD2,MAPK10,MMP9,MPZ,MYBPC2,MYLK2,NETO1,NOS2,NRCAM,PPM1E,PTGS2,RAB3C,RGS7,RTN1,SH3GL2,SLC2A1,SLC2A4,SLC8A1,SNAP25,SYN2,TNF,TNFRSF12A,TSPAN7,VEGFA	1079 (28)
TAF4	0.68	transcription regulator		1.096	9.18e-09	AR,AREG,CDH1,CDH3,COL6A3,DCN,DLX2,DRD2,E2F2,ETS1,FMOD,FOXA2,GAS6,HOPX,ID2,KLF5,LUM,MAFK,MSX2,PDGFA,PENK,PTN,RUNX1,SCUBE1,SFRP2,SPP1,TFF1,TGFB1,THBS2,VAV3,VEGFD	318 (8)
GLI3	1.329	transcription regulator		-1.7	1.37e-08	BCL2,BIRC7,COL1A1,DLL1,DLL3,DLX2,DUSP5,EBF1,EBI3,EMX2,FGF17,FGF19,FGF5,FGF8,FOXA2,FOXF1,HAND1,HBE1,HOXA4,KRT17,LAPTM5,OSR1,PAX1,PAX2,PAX5,PCDH8,PTHLH,PVR,RUNX1,SALL1,STMN1,TNFAIP3,WNT2B,WNT3A	603 (7)
YBX1	-0.271	transcription regulator	Inhibited	-2.299	1.48e-08	ALKAL2,AQP1,BCL2,CCL20,CDH20,CDKN1A,COL1A1,CXCL8,CYP11A1,DAPK3,EPHA2,F3,FGF7,HES2,HLA-DRA,ICAM1,ID1,IGFBP3,IL6,LGALS3,LHCGR,LRP2,MMP1,MUC13,MVP,MYC,MYCL,NRG1,PAPPA,PDGFB,PDGFRB,PDK1,PTGS2,QSOX1,RRM2,SLC2A3,STC2,SV2C,TGFB1,USP2	1070 (21)
TSHZ3	-0.421	transcription regulator		0.631	1.57e-08	ADCY2,AMPD3,BHLHE22,CASP4,COL5A1,CPLX3,ELMOD1,FEZF2,FMOD,FOSL2,GDF10,HS3ST3B1,HS3ST4,IGFBP3,IGSF21,KLHL1,NTRK3,PAX7,PDE2A,PODN,SLA,SLC1A2
VHL	0.042	transcription regulator		1.575	1.6e-08	ADM,ALDH1A1,BBC3,BCL2,BHLHE40,BNIP3,CAV1,CDH1,CDKN1A,CDKN1C,CLDN4,CXCL12,CXCR4,EGLN3,EPAS1,F3,FILIP1L,FN1,FTL,GBE1,GNG4,HK2,HNF1A,LDHA,LOX,LOXL2,PCNA,PDGFB,PDK1,PFKFB3,PTHLH,RHOF,RUNX1,SLC16A3,SLC2A1,SLC2A3,TGFA,TH,TNF,TNFSF10,VEGFA	914 (19)
SMAD4	0.166	transcription regulator		-1.796	1.61e-08	ACKR1,AGR2,AREG,BBC3,BGN,CCL20,CDH1,CDH3,CDKN1A,CDKN2B,CDX2,CLDN7,COCH,COL1A1,EDN1,FAP,FN1,FOSL1,FSTL3,GADD45A,GDNF,HHEX,HNF4A,HRH2,ICAM1,ID1,ID2,ID3,IL11,IL18,IL32,INHBA,IRAK3,JAM2,LHX1,MMP1,MSX2,MYC,NOS2,NPPC,OVOL1,PAK3,PAX6,PDGFB,PDGFRB,PTGER2,PTGS2,PTHLH,PTPRC,RUNX1,RUNX3,SERPINE1,SERPINE2,SLC25A4,SLC6A1,SOX2,SQOR,SSTR2,TGFB1,TIMP1,TIMP3,TLX2,TNF,TNFSF4,TPM1,VCX/VCX3A,VEGFA,VIP	782 (20)
TCF3	0.427	transcription regulator		0.215	1.77e-08	ABCC8,AREG,ATOH1,AXIN2,BIK,BTNL2,C15orf39,CA2,CCL28,CCNE2,CD3D,CDC45,CDH1,CDKN1A,CDKN2B,CHRNA5,CKM,COL1A1,CPA1,CSF1R,CYP11A1,DTX1,EBF1,EPCAM,ETS1,ETS2,GADD45A,GATA2,GRIA1,HAND1,HCST,ID2,ID3,IL16,IL18R1,IL1RL1,IL32,IL6,INSM1,IRF8,IRX1,KCNN4,KIT,LDHA,LHCGR,LMO2,MAL,MFSD13A,MYC,MYL4,NELL1,NEUROD1,NPPA,NR0B1,NR0B2,NR4A3,NR5A2,NRAP,NTRK2,NUF2,OPTN,PAX5,PFKP,PGK1,PLK4,PPARG,PTPN13,RCBTB2,RRM2,SCX,SELEN…	586 (17)
DLX2	3.02	transcription regulator	Activated	2.081	2.08e-08	ARX,BMPER,CDKN1A,DLX2,DLX5,FOXJ1,GAD1,GAD2,GBX2,MYC,POU3F3,TGFBR2,WNT1	16 (2)
HDAC2	0.66	transcription regulator		0.427	2.2e-08	ACAN,BBC3,CCNE2,CDH1,CDKN1A,COL1A1,CXCL8,DDX4,EZH2,F3,FAM107A,FOXA3,GABARAPL1,IL6,KRT15,LHCGR,MAEL,MCM10,MCM5,MCM7,MMP7,MMP9,MPZ,MYC,NOS2,OLFM4,PAX2,PAX3,PAX8,PDGFB,PREX1,PTGS2,RRM2,SCN2A,SIX3,SLC8A1,SOX11,SOX2,SQSTM1,STMN2,TFF1,TNF,TNFSF10	967 (25)
CDX2	-3.073	transcription regulator		0.997	2.36e-08	ATOH1,AXIN2,BBOX1,BCL2,CAV1,CDH1,CDH17,CDKN1A,CDX1,CDX2,CYP26A1,DDC,DHRS9,DLL1,DSC3,ETS1,FXYD3,HNF1B,HNF4A,HOXA3,HOXB1,HOXB5,HOXB7,HOXB9,HOXD3,IL6,KLF5,KRT18,LAMC2,LMX1A,MEIS1,MYC,NEUROD1,NEUROG1,NFKB2,NR1H4,PAX3,SLC15A1,SLC5A1,SLC7A8,SOX2,SYNPO,TGFB1,TNF,WNT3A	783 (22)
ZEB1	1.008	transcription regulator		-0.651	2.59e-08	ALDH1A1,ANKRD1,AP1S2,CDH1,CDKN2B,CKMT1A/CKMT1B,COL1A1,COL3A1,EDN1,ESRP1,ESRP2,F3,FN1,GRHL2,HK2,ITGA1,KIT,KRT18,KRT19,LAMC2,LOX,LOXL2,MAP1B,MMP1,MMP9,MPZL2,PFKP,PTGS2,PTPRZ1,RAB25,S100A10,SERPINE1,ST14,TGFBI,TP73	978 (24)
TFEB	-1.463	transcription regulator	Activated	3.101	2.82e-08	AREG,ATG9B,BCL3,CCNA1,CCNE2,CDC45,CDC6,CDC7,CDH1,CHCHD10,CLSPN,COL16A1,COL1A1,COL5A3,COX6A2,CTSB,CXCL5,CXCL8,DCN,ECM1,EXO1,FJX1,FN1,FOSL1,GATA4,HOPX,ICAM1,IL23A,IL33,IL6,ITGA11,LTBP2,MCM10,MCM5,MCM7,MMP15,MYC,MYH7,NPPA,NUF2,ORC1,PCNA,PDGFRB,PLA2G7,PLK4,POLE,POLE2,PPARG,PRIM1,PSMC3IP,PTGER2,RECQL4,RFC3,RMI1,RRM2,SPP1,SQSTM1,ST8SIA4,TACSTD2,TIMELESS,TNF,TRPM1,TWIST1,TYR,TYRP1,VEGFA,VRK1,WDHD1,WIPI1…	1045 (26)
ID2	2.282	transcription regulator	Inhibited	-2.695	3.25e-08	ADM,ATOH1,AXIN2,BCL2,BCL3,BIRC3,CCNE2,CD83,CDC6,CDH1,CDKN1A,CEBPB,CXCR4,DLL1,DTX1,DUSP10,E2F2,ETS2,HES5,ICAM1,ID3,IL1RL1,IL4R,IRF6,IRF8,ITGA1,ITGA3,ITGB3,LGALS1,LMO2,LTB,MECOM,MPZ,MYB,MYC,NR4A3,NTRK2,OLFM4,PDGFA,PTPN13,PTPN5,RELB,RPRM,SMOC2,STAT4,TGFBR3,TNFSF10,TOX2,TUBA1A,VANGL2,WNT11,WNT3,WNT6	873 (25)
EGR2	0.6	transcription regulator	Activated	3.295	3.25e-08	ADM,AHNAK2,BCL2,BHLHE40,CAMK4,CDH6,CDKN1A,CEBPB,CHRNA7,CNGB1,CNTFR,CRABP1,CRIP3,CSF1R,DIO2,DTX1,FXYD5,GAD1,GLRA1,GRIA2,GRIN2A,GSN,HOXB7,ID2,ID3,ID4,IGF2,IL6ST,ITGB3,KCNN4,LAG3,LAMA2,LGALS1,LMO7,MAP2,MAPK8IP1,MME,MPZ,MYB,MYC,MYO1D,NDRG1,NFKB2,PASK,PLCD3,POU3F2,PPL,PTHLH,RAB20,RCN3,RGMB,RRAD,SLC39A4,SOX2,STAT5A,SYTL1,TGFBR3,TJP2,TNFSF10,TXNRD2,UCP3,VEGFA,ZNF519	779 (17)
NKX3-1	-2.729	transcription regulator		-0.785	3.41e-08	AR,CA2,CA3,CA8,CDH1,CTSB,CTSZ,CXCL13,ERG,ETS1,IGFBP3,MMP23B,MMP9,MYC,PTPRC,RAMP1,RUNX1,SDC4,TMPRSS2,TWIST1,VAV3,VIL1	825 (19)
NEUROG3		transcription regulator	Activated	4.003	4.23e-08	ABCC8,AGT,CBLN1,CDKN1A,CHGA,DLL1,EBF1,EN1,ERBB3,FGF14,FGF8,GLP1R,GRPR,HES6,HHEX,ISL1,NEUROD1,NEUROD2,NEUROG1,NHLH1,NKX6-1,NR2F1,NTRK1,NTRK2,PAX6,PCSK1,RORB,SREBF1,SST,ST18,SYP,TAC3	644 (7)
GATA3	1.059	transcription regulator		0.567	4.43e-08	ADM,ASCL1,BCL11B,BCL2,BIK,BOK,CD3D,CDH1,CDKN1A,CDX2,CSF1R,CST6,CXCR4,CYP11A1,DTX1,EBF1,ERG,ETS1,FN1,GZMA,HIC1,ICAM1,IL1RL1,IL6,IRF6,KIT,KRT17,LHX5,LOX,LTB,MYC,NKX3-1,NPPA,NR5A2,OVOL1,PAX5,PCNA,PPARA,PPARG,PPL,RUNX1,RUNX3,SLC2A1,SLPI,STAT4,TEK,TFF1,TGFB1,TGM2,TJP2,TNF,VEGFA,VSIR,WNT11,ZBTB7B,ZIC2,ZNF560	997 (22)
ETV5	0.499	transcription regulator		1.966	4.52e-08	BEX1,C5AR1,CAV1,CAVIN1,CD14,CDH1,CDKN1A,CLDN4,CLDN7,CXCL12,CXCR4,DPYSL2,FN1,FXYD5,HOPX,ICAM1,IL6,KRT19,KRT7,LGALS3,LMO7,MYB,NCAM2,NRCAM,PKP2,PKP3,S100A6,SPP1,TIMP3,TINAGL1,TJP2,TJP3,TWIST1,VEGFA	859 (19)
NKX2-1		transcription regulator		1.628	4.89e-08	ADCYAP1,AGR2,AGT,AQP1,AREG,CA8,CD14,CDKN2B,CHRNA5,CHRNA7,COL9A1,CYGB,DIO2,DPP4,ENPP2,EPHB1,FGF8,FXYD3,GJB3,GRHL2,HELLS,IGFBP6,LMO3,LRG1,LRP2,LSP1,MAPT,MYB,NKD1,OLIG2,PLP1,QSOX1,RAC2,RNASE4,RRM2,SCN7A,SERPINE1,SOX2,TFF3,TGFB1,TSHR,TSPAN7,VEGFA,WNT11,WNT4,ZNF519	437 (6)
HMG20A	0.204	transcription regulator	Inhibited	-3.656	4.96e-08	ADM,ATP2A2,AXL,CDH1,CDH4,DCN,EBI3,ECM1,EDN1,ELN,F3,GADD45A,IGFBP3,IL15RA,IL6,INHBA,KRT18,LY6E,MYC,NNMT,PDGFRB,PTGER2,SDC4,SERPINE1,SLC1A2,TACR1,TGFB1,TGM2,TIMP1,TIMP3,TNFRSF12A,TRIB3,VEGFA	837 (13)
Tcf7		transcription regulator	Activated	2.207	5.21e-08	AR,ARHGEF26,BAIAP3,BCL11B,BCL2,C3orf70,CCR6,CD200,CD83,CDC20B,CDH1,CDKN1A,CEBPD,CHCHD10,DEPDC1B,DNMT3L,DTX1,ECM1,EGR3,EMILIN2,EN1,ENPP2,EZH2,FOSL1,GCNT2,GNAO1,GPA33,GZMA,ID2,ID3,IL15RA,IL1R1,IL34,IL4R,IRAK3,JAM2,KCNB1,KCNJ3,KIT,LAG3,LAMA3,LAMC1,MGLL,MMP9,NNAT,NR5A2,NRN1,P4HB,PAPSS2,PCSK1N,PDGFB,PENK,PLA2G7,PPARG,PTGER2,PTPRO,RASGRP3,SOX3,SRPK3,ST14,STX11,TBC1D2,TEX15,TGFB1,TICAM1,TMEM158,TNF,TNFR…	826 (16)
PAX2	7.181	transcription regulator		1.092	5.53e-08	GRIK2,GRIK3,GRM3,GRM5,ITGB3,KIT,PAX2,PAX5,PAX6,PAX8,ROBO3,SFRP2,SSTR2,VSX2,WNT4,WT1
ATOH1	7.616	transcription regulator	Activated	2.56	5.82e-08	ANXA4,ATOH1,BARHL2,CCL28,CUX2,CXCL8,DLL1,HES5,IL18,IL32,MGAT5B,PCP4,SALL1,SLC17A6,SRRM4,SST,TNFSF4
KLF6	-1.246	transcription regulator	Inhibited	-3.89	6.66e-08	ADM,AGT,ALDOA,ATP2A2,BCL3,BIRC3,CASP4,CD83,CDH1,CDKN1A,CEBPB,CGB3 (includes others),CMKLR1,COL1A1,CXCL8,DLK1,ETS2,GAPDH,GPR132,HK2,HNF4A,ICAM1,ID2,IL12A,IL15RA,IL6,IRAK2,ITGB3,LDHA,LGALS3,MMP9,MVP,MYC,NFKB2,NOS2,NR1D1,NR2F1,OLIG2,P4HA2,PCNA,PFKFB3,PFKP,PGAM1,PGK1,PLA2G7,PPARA,PPARG,PTGS2,RELB,SLC16A3,SQSTM1,STAT5A,TGFB1,TIMP1,TNF,TNFAIP3,TNIP1,VAV3,VEGFA,ZC3H12A	885 (19)
SMAD7	-1.248	transcription regulator	Activated	2.65	7.68e-08	AREG,BGN,BMPR1B,CDKN1A,CDKN2B,CKM,COL1A1,COL3A1,COL6A3,CXCL12,DCN,FGF5,FN1,FOXA2,FSTL3,GADD45A,GAS6,GATA4,ICAM1,ID1,ID2,ID3,ITGA7,KRT8,LTBP2,MMP1,MMP9,MYC,NOS2,PCNA,PMEPA1,SERPINE1,SOX2,TGFA,TGFB1,TGFBI,TGFBR2,TIMP1,TIMP3,TNF,VEGFA	875 (20)
STAT1	-0.336	transcription regulator	Inhibited	-3.375	8e-08	ABCA1,AGT,ALOX15,AXL,BCL2,BCL3,C3,CASP4,CCL20,CCL3,CCR6,CCRL2,CD14,CDKN1A,CEACAM1,CEBPD,COL1A1,COL3A1,CXCL8,CYSLTR2,DPP4,EBI3,EDN1,EGLN3,FGF7,FN1,GRIN1,GRIN2A,GRIN2B,HAPLN3,HEY1,HLA-DRB5,ICAM1,IFI27,IFI44,IFI44L,IL12A,IL15RA,IL18,IL1R1,IL23A,IL33,IL6,IRF8,ISL1,KRT17,LRRTM2,LY6E,MMP1,MMP9,MYC,MYH7,NEURL3,NEUROD1,NKX6-1,NOS2,NPPA,PAX6,PCDH17,PDGFA,PDGFB,PDGFRB,PPARA,PPARG,PRL,PTGS2,PTN,RUNX1,S100A1…	759 (14)
MYOCD	-1.361	transcription regulator	Inhibited	-3.332	8.47e-08	ACTN2,ANO1,ATP2A2,CDKN1A,COL1A1,COL3A1,DES,ECM2,FAP,FN1,GATA4,HAND1,HEY2,HSPB7,KCNJ3,LOC102724428/SIK1,MYH7,MYL2,MYL4,MYL7,NPPA,NPPB,PLA2G2A,SCN5A,TNNC1,TNNI1,TPM1,TTN,VEGFA	402 (7)
HDAC5	-0.839	transcription regulator		-0.273	8.85e-08	ARC,ATP5F1D,CDKN1A,CENPF,CKM,CLSPN,COX7A1,GAP43,HK2,HLA-DRA,IGFBP1,LMOD2,MPZ,MYC,MYH7,NOS2,NPPA,PPARA,PPARG,PTPN13,PYGM,SIX1,SLC2A4,SLC8A1,SOST,TH,TNF,TWIST1	874 (21)
JUND	-0.433	transcription regulator		0.534	9.09e-08	AGT,AGTR1,BCL3,C3,C5AR1,CDH1,CXCL16,DBH,F3,FOSL1,IL11,IL6,LHCGR,MMP1,MMP7,MMP9,NCF2,NOS2,PENK,PRL,SPP1,SST,TH,TIMP1,TNF,TWIST1,VEGFA	735 (15)
ARNT	-0.491	transcription regulator	Inhibited	-2.526	9.47e-08	ADM,ALDOA,ALOX5AP,AREG,ATG9B,BCL2,BHLHE40,BNIP3,CARD10,CAV1,CEBPB,CXCR4,CYP1B1,CYP2S1,EDN1,EPAS1,ERO1A,FLT1,GAPDH,GDF15,GPI,HES6,HK2,HNF1A,HNF4A,ID2,IL1R1,ITGB3,LDHA,LOXL2,MYC,MYO1C,NQO1,PGK1,SERPINE1,SLC2A1,SLC2A3,SOX2,SPP1,TUBA4A,VEGFA,VEGFD	984 (22)
NEUROD1	7.666	transcription regulator	Activated	2.936	1.01e-07	ABCC8,ATP2A2,CDK5R1,CDKN1A,CHGA,DCX,INSM1,MGAT5B,NEUROD1,NEUROD2,NKX6-1,NR0B2,NTRK2,NTRK3,PAX6,PCSK1,PCSK2,PRPH,RCVRN,SCG5,ST18,SYP	340 (6)
WWTR1	-0.953	transcription regulator		-1.11	1.08e-07	ADGRG5,AK5,CDKN1A,CKM,COL1A1,COL9A1,COL9A2,CXCL5,CXCL8,CYP11A1,DNAAF11,DRAXIN,F8A1 (includes others),FMOD,FN1,FOXA1,GDF5,ICAM1,ID2,IL6,INHBA,ITIH2,KRT17,KRT8,LAMA3,NEGR1,NPPA,NPPB,OTOGL,PPIL6,PRMT8,RRM2,S100B,SERPINE1,SH3BP1,SPP1,SYNPO,SYNPO2L,TNFSF4,WDR49	862 (22)
OTX2	9.33	transcription regulator	Activated	3.313	1.11e-07	ATOH1,CDH4,DCT,EFNA5,EN1,ENPP2,FGF8,FOXG1,GBX2,OCA2,PAX2,PAX6,PMEL,PTPRZ1,SIX3,SLC24A5,SLC39A12,SOX2,THBS4,TRPM1,TYR,TYRP1,WNT1	54 (3)
SPDEF		transcription regulator		1.838	1.22e-07	AGR2,BIRC3,CDKN1A,CLDN7,COL16A1,COL1A1,COL4A1,COL4A2,COL4A6,COL5A1,COL6A2,COL6A3,CXCL8,FOXJ1,FZD8,IL33,ITGA3,LAMC1,SERPINE1,SQSTM1,STMN1,TGFB1,TSLP,UCP3,VASP	792 (17)
SATB2	0.542	transcription regulator		0.617	1.25e-07	BBC3,BCL11B,BHLHE22,CDH3,CDH6,CXCL5,HBE1,IFI44,IL32,KRT8,MRPL41,MYPN,NEUROD6,NNMT,PERP,PIEZO2,PRRX1,PWWP3B,SLAIN1,SPP1,TBR1	534 (7)
FOXQ1	-1.494	transcription regulator		-0.175	1.38e-07	AXIN2,CDH1,DACH1,FN1,MYC,NRXN3,WNT10B,WNT11,WNT16,WNT3,WNT6	569 (7)
LHX1	2.447	transcription regulator		0.178	1.55e-07	C7orf57,CER1,CUBN,CXCL12,CXCR4,DAB1,DPP4,EHD2,FABP3,FGF5,FN1,FOXA2,FUT9,FZD8,GAD1,HES5,HHEX,HNF4A,KLK6,LRP2,MMP1,MMP9,OTX2,OVOL2,PAH,PAX2,PCP4,SLC12A1,SLC32A1,SOSTDC1,SPINK1,TMEM229A,TWIST1
ATN1	0.374	transcription regulator			1.6e-07	ACKR1,BHLHE40,CAMK4,CBLN1,CHGB,CNR1,EBF1,GABRD,GAD1,GAS7,GRIK1,GRIN2C,GSN,H2AC18/H2AC19,JUP,KCNA1,KCNA2,LTBP2,MARCKSL1,NEFH,NEFL,NEUROD1,NPTX1,NR2F1,PDE1B,PENK,PRKCG,SLC32A1,SOX11,SPP1,STMN1,TAGLN3,TM4SF1,TUBA4A,VSNL1,ZIC3
CEBPA	-0.419	transcription regulator	Inhibited	-3.436	1.8e-07	ADRB3,AGPAT2,AGT,AKR1C1/AKR1C2,ALB,ALOX5AP,APCDD1,ARG2,ASCL1,BCL2,BHMT,BIK,C3,CA2,CCL20,CCL3,CD14,CDH1,CDKN1A,CEBPB,CEBPD,COL1A1,CPB2,CPS1,CSF1R,CXCL8,CXCR4,CYP11A1,CYP3A7,EBF1,EMX2,ERG,FLT1,FOXA2,FZD1,GADD45A,GAPDH,GATA2,GATA6,GBX2,HNF1A,HNF1B,ICAM1,ID1,ID2,IFI27,IGFBP3,IL12A,IL6,IRF6,KLF5,KRT17,KRT7,LGALS1,LHCGR,LHX5,MMRN1,MSX2,MYC,NR1H4,NR5A2,NTF4,OLR1,OTX2,OVOL1,PAX2,PAX5,PCNA,PLOD2,PLXND1,PP…	947 (18)
KDM3A	-0.606	transcription regulator		-1.452	2.11e-07	ADM,AR,EDN1,ETS1,FLNC,FSTL3,GDF15,GNG2,IL33,KLF5,LOXL2,MMP9,MYC,NKX3-1,PCNA,PLOD2,PPP1R3C,SERPINE1	370 (7)
SIX2	5.924	transcription regulator		-0.218	2.73e-07	ALDOA,ATP2A3,BBC3,CACNA1A,CBLC,CCL28,CDC45,CDC6,CDKN1A,CDKN1C,CHGA,CHGB,DLK1,FEN1,MAPK10,MCM2,NEUROD1,PAX6,PCSK2,PGK1,PTPRN,PTPRN2
COMMD3-BMI1	0.116	transcription regulator		-1.315	3.17e-07	ARX,CCL20,CDKN2B,EBF1,FOXA1,GFRA2,HOXA1,HOXA2,HOXA3,HOXA4,HOXB5,HOXB6,HOXB7,HOXB9,IL6,PAX7,PEG3,ROR2
HNF1A	-2.917	transcription regulator	Inhibited	-2.98	3.44e-07	A1CF,AGT,AKR1C1/AKR1C2,ALB,AMBP,ANGPTL3,ANXA4,C4orf19,CACNA1A,CCDC198,CCL28,CDC45,CDO1,COL3A1,COX6A2,CPB2,CTSZ,CYP3A7,DCT,DDC,DPP4,DTL,EBF1,ELF3,EML6,FGF8,FMO1,FOXA2,FOXA3,FUT11,FUT9,FXYD3,GBE1,GC,GLP1R,GOLT1A,GOT1,HABP2,HGD,HGFAC,HNF1A,HNF1B,HNF4A,HNF4G,HOPX,HSD17B2,IGF2,IGFALS,IGFBP1,KCNJ13,KIF12,LY6E,MAPK15,MELTF,NDRG1,NEUROD1,NKX6-1,NPC1L1,NPTX2,NR0B2,NR1D1,NR1H4,NR5A2,NUF2,PAH,PAMR1,PAX5,PCS…	896 (19)
PLAG1	-0.161	transcription regulator	Inhibited	-3.087	3.5e-07	AQP1,ATF5,BCL2,CDKN1C,CGB3 (includes others),CREB3L1,CRLF1,CXCL5,FLNC,IGF2,IL32,KRT19,LSP1,MAP2,MAPK11,PIR,QSOX1,S100A2,SRPK3,TGM2,VEGFA
DLX1	6.72	transcription regulator		0.917	3.85e-07	ALDH1A1,AREG,ARX,BMPER,CDH1,CDH6,CTHRC1,DLX5,FZD8,GAD1,GAD2,GBX2,HNF1A,KIT,LOXL2,MSX1,PAX2,PAX8,POU3F3,QSOX1,SERPINE1,SOX2,TGFBI
SMAD2	-0.151	transcription regulator	Inhibited	-2.339	5.44e-07	BGN,CCL20,CDH1,CDKN1A,CDKN2B,CDX2,CEBPB,CES1,COL3A1,CRISPLD2,FGF8,FLT1,FN1,FSTL3,HABP2,HHEX,IL6,IRX1,LEFTY2,MMP9,NEUROD1,PCLO,PDGFB,PTHLH,SERPINE1,SERPINE2,SOX2,SYT7,TGFBR2,TIMP3,TNFSF4,TPM1,VEGFA	1069 (21)
YAP1	-0.106	transcription regulator	Inhibited	-5.16	5.53e-07	ANK1,ANKRD1,AREG,BMPR1B,CASP4,CCRL2,CDC6,CDH1,CDKN1A,CDKN1C,CDKN2B,CDX2,CGB3 (includes others),COL1A1,COL3A1,COL4A1,COL4A2,COL5A1,COL9A1,COL9A2,CXCL12,CXCL8,CXCR4,CYP11A1,CYP2J2,DCN,DNMT3L,EDN1,F11R,FLNB,FN1,FTL,GAB1,GADD45A,GDF15,GDF5,GNG2,ICAM1,ID1,ID2,IFI27,IGF2,IL1RAP,IL6,IL6ST,INF2,INHBA,ITGA1,KLF5,LAMC1,LDHA,LDHD,LMNB1,LOX,LOXL2,MAP1B,MAPK11,MCM6,MYC,MYH7,MYH9,NDRG1,NEGR1,NIPAL3,NOS2,NPPA,N…	980 (20)
ZBTB16	0.768	transcription regulator		1.331	5.55e-07	B3GNT2,B4GALNT1,CCR6,CD14,CD3D,CD83,CD8A,CDKN1A,COL1A1,CPT1C,CYP3A7,DDC,DHRS3,DTX1,EYA2,F2RL1,FABP7,GALNT6,GBE1,GOT1,HSD17B2,HSD3B2,ID2,ID3,IL18R1,IL4R,IL6,IL6ST,IRF6,ITGB3,KCNJ8,KIT,LDHC,LTB4R,MMP9,MYC,NDST3,NOS2,PAX5,PDGFB,PIK3R3,PPARA,PTGS2,RUNX3,SLC2A1,SPP1,TNF,TYRP1,UPP2	1015 (23)
POU2F2	1.193	transcription regulator		-0.178	6.5e-07	ARG2,BBC3,COCH,DHRS9,EBF1,ELL2,FJX1,FRMD4A,H2BC21,HLA-DRA,HNF1B,IGKC,IL12A,IL5RA,IL6,KCNN4,LRRC32,LY6E,MCM7,MYC,NOS2,PFKFB3,RYR1,SPP1,SSTR2,TGFA,TNFRSF12A,VIP	69 (3)
MYF6		transcription regulator		-0.075	6.53e-07	BRINP3,CCL28,CDKN1A,CKM,CTSB,CTSH,CXCL13,DCN,DLL1,DPP4,FGF7,GDNF,GSN,IGF2,IGFBP3,IL16,IL23A,IL32,IL33,IL6,INHBA,MMP7,NTF3,PDGFA,PDGFB,SERPINE1,SPP1,TGFB1,TNF,VEGFA	331 (7)
HOXA13	-1.446	transcription regulator	Inhibited	-2.059	7.9e-07	ALDH1A1,AR,AXIN2,CDX1,CXCL8,DLL1,FGF8,HOXB6,IGF2,IL6,MAB21L1,NOG,PTGS2,SLC1A2,SOX2,SP8,WNT3,WNT4,WNT6
BHLHE40	-1.583	transcription regulator	Inhibited	-4.341	7.9e-07	AFF3,AK4,ATP2A2,AXL,BHLHE40,C15orf48,CAPG,CASP4,CAV1,CCN4,CCRL2,CD14,CNTN1,CYP11A1,DAPL1,EBI3,ECM1,EGLN3,ERO1A,GARIN1A,GBE1,GCNT2,HK2,ID1,IL12A,IL2RG,IL6,IL6ST,INHBA,IRAK2,IRF8,KIT,KRT18,KRT8,LDHA,LOX,LTB,LTB4R,MMP7,MMP9,MYB,NDRG1,NOS2,NTRK3,OLR1,PCSK1,PFKFB3,PFKP,PGK1,PROCR,PTGS2,PTPRC,SDC4,SLC16A3,SLC17A6,SLC1A2,SLC2A1,SORBS2,SPARCL1,SREBF1,TGM2,TNF,TNFSF15,TPBG,TXK,VAMP8	861 (21)
EED	0.169	transcription regulator		0.426	8.2e-07	BBOX1,CDX2,EVX1,FGF5,FOXA1,GATA4,GATA6,GDNF,GFAP,MMP7,MYC,MYT1,NKD1,OLIG2,PAX3,PTGS2,WIF1	1064 (24)
GSX2		transcription regulator		0.707	8.68e-07	ASCL1,DLX1,DLX2,EBF1,GAD1,NEUROD6,NEUROG1,NEUROG2,PAX6
SOX7	-0.892	transcription regulator		-1.706	9.18e-07	ASCL1,COL4A1,COL4A2,EFNA1,EGFL7,EMX2,FLT1,FLT4,GBX2,HSPG2,IRF6,KRT17,KRT7,LHX5,MSX2,NTF4,OTX2,OVOL1,PAX2,PPL,TGFBI,ZIC2
KLF15	-0.637	transcription regulator		-0.188	1e-06	ACADS,ACSS1,AGT,BCAM,BMP8A,CEBPB,CEBPD,CMKLR1,CRY2,DDIT4,DIO3,EDNRB,FABP3,IL12A,IL23A,IL6,LUM,MLYCD,MMP9,NPPA,PPARA,PPARG,SERPINA3,SLC2A4,SYNPO,TNFRSF10D,TNFSF10,TRIM63,UCP3,VEGFD	874 (23)
MEIS2	0.533	transcription regulator		1.838	1.1e-06	ALX4,BCL2,CDH1,CDKN2B,COL9A1,ID1,ID3,MECOM,OSR1,PAX3,PAX6,SOX11,TWIST1	223 (6)
PITX2	-0.927	transcription regulator		0.899	1.26e-06	CCNA1,CDH1,CYP26A1,CYP26B1,CYP2S1,DACH1,DACT2,DLX2,FGF8,FOXA2,FOXC1,FZD3,GAD1,GADD45A,GATA2,HMX1,IRF6,ISL1,KCNK2,KCNQ1,LDHA,LHX2,LMX1B,MSC,MYC,NPPA,PLOD1,PLOD2,PRL,RRM2,SOX2,TBX15,TFAP2B,UCP3,WNT2,WNT2B,WNT6	986 (24)
MED1	-0.063	transcription regulator		-0.379	1.36e-06	ADAMTS18,AGPAT2,AMBP,ANO2,BCL3,BHLHE40,CAPSL,CDC6,CDKN1A,CHAF1A,CYP11A1,DCHS2,DYSF,EBF1,ELL2,EPHA3,GADD45A,GAP43,HYDIN,ID2,IGFBP1,IGFBP3,INSM1,IRF8,KCNJ16,KLF5,LAD1,MMP1,MYC,MYH7,MYO18B,OLR1,PCNA,PPARG,PRKCH,SERPINE1,SLC2A4,SOX2,STC2,TFF1,TGM2,TMPRSS2,TNNC1,TNNI1,TNNT1,TRPV6,UNC5D,VDR,WDR72,ZFP42	980 (22)
NAB2	0.08	transcription regulator	Activated	2.709	1.38e-06	ALOX5AP,CDKN1A,F3,FLT1,FN1,ID2,ID4,PPARG,RRAD,TGFB1,TNFSF10	734 (17)
PHOX2B	10.94	transcription regulator		1.98	1.49e-06	ASCL1,DBH,HAND1,PHOX2A,PHOX2B,TH
TRIM28	0.139	transcription regulator		1.161	1.5e-06	AMH,AREG,CA2,CITED1,COL4A6,CXCL8,CXCR4,CYP11A1,CYP26A1,DCT,EPAS1,ETS1,FGF18,GDF15,GSTA3,HBE1,HBG2,HDC,HSD3B2,IL13RA2,IL1R1,IL6,LHX9,NR5A2,NRXN2,SERPINE2,SOX11,SOX2,SULF1,TNF,TP73,TRIM47,TYRP1,WNT10B,WNT6,XKR4	998 (20)
NOTCH2	-0.71	transcription regulator		-0.52	1.58e-06	APBB1IP,ASCL1,ATOH1,BCL2,C5AR1,CDH1,COL1A1,CYP11A1,DES,DTX1,EPAS1,EPCAM,FN1,GDF5,HES5,HEY1,HEY2,HEYL,IL6,LHCGR,PDGFA,RAC2,TFF3,TNF,TSPAN33,WNT16	762 (19)
MEOX2		transcription regulator		1.299	1.74e-06	CCL20,CDH1,CDKN1A,CDKN1C,CXCL8,EDN1,EFNA1,F3,ICAM1,ID1,ID3,ID4,IL6,ITGB3,PCNA,TNFAIP3,TNFSF4	730 (16)
SP3	0.126	transcription regulator		-0.549	1.77e-06	ABCA1,AFAP1L1,APBA1,CCL20,CDK5R1,CDKN1A,CEACAM1,CES1,CGB3 (includes others),COL1A1,CYP26A1,CYP46A1,DRD2,F3,FLT1,FOSL1,GDF15,GRIN1,HEY1,IGF2,IGFBP3,JAM2,KRT81,LHCGR,MAOB,MYH7,NCF2,NR5A2,OLIG2,PADI1,PGK1,PHOX2A,PREX1,PROCR,PTGS2,RAB11FIP1,RRAS,SCTR,SERPINE1,SLC2A3,SREBF1,TFF1,TGFBR2,TGFBR3,TIMP1,TNNC1,VEGFA,XYLT1	1039 (21)
TCF7L2	-0.423	transcription regulator		0.679	1.78e-06	APCDD1,APLP1,AR,ARHGEF26,ATP8B1,AXIN2,CDH17,CDKN1A,CDX1,CYP3A7,DDC,DNMT3L,DOCK10,EDN1,EN1,ENPP2,EPAS1,EPCAM,EPHB1,ERBB3,FA2H,FGF19,FN1,FRMD4A,GAB1,GLP1R,GSN,HOXB9,HSPA2,ID1,ID2,ID3,ID4,IL1RAP,IL23A,KCNJ3,KIF19,LAMA3,LAMC2,LBH,MAL,MDH1B,MMP1,MMP7,MSX2,MYB,MYC,NFASC,NKAIN1,NKAIN2,NNAT,NOS2,NUDT4,OLIG2,PARVB,PCSK1N,PEX5L,PHEX,PIM3,PLEKHG3,PLP1,PPARG,PPP1R14A,PPP1R16B,PTGS2,RNASE4,SLC1A2,SOX2,SOX3,SP…	793 (19)
SND1	-0.869	transcription regulator		1.633	1.89e-06	ABCA1,ADCY8,ALB,APLP1,ATP8B1,CCDC136,CDC6,CDH1,CRYBG2,DEPDC1B,DGKG,DLK1,DLX5,EPS8L1,FLRT1,GABRG3,H2BC18,HGFAC,HPN,ID1,IGF2,IL13RA2,KIF5C,KRT81,LAPTM5,LRRK2,MMP1,MNS1,NR2F1,PMEPA1,PPM1E,PTGS2,PTPRN2,REG3A,RORB,RTL1,SLC15A1,SLC8A1,SYT17,TMC6,ZNF536	486 (7)
ID3	1.556	transcription regulator	Inhibited	-2.966	1.99e-06	ADM,BCL2,BCL3,BRCA2,CCNE2,CD83,CDC6,CDKN1A,CEBPB,CXCL8,CXCR4,DTX1,DUSP10,E2F2,ETS2,EXO1,HES5,ICAM1,ID3,IL4R,IL6,IRF6,IRF8,ITGB3,LGALS1,LMO2,LTB,MMP9,MYB,MYC,NEUROD1,NEUROD6,NPPA,NR4A3,PPARG,PTPN13,PTPN5,RELB,RFC3,RPRM,SEMA7A,STAT4,TGFBR3,TNFSF10,TOX2,VANGL2	812 (22)
NCOR2	-0.813	transcription regulator		1.046	2.01e-06	ABCB11,AR,AXIN2,BCL2,BIRC3,C3,CDKN1A,COL1A1,CTSB,CXCL8,EBF1,IL6,KCNN4,MYC,PDGFA,PDGFB,PLA2G2A,PPARG,PTGS2,RELB,TFF1,TGFB1,TSLP	894 (21)
CREM	-0.916	transcription regulator		-0.824	2.05e-06	ABCA1,ANXA4,ARC,ATP2A2,BCL2,BHLHE40,CAMK4,CARTPT,CCNA1,CD8A,CEBPB,COL3A1,CXCL8,CYP46A1,DBH,DIO2,GJD2,GPR19,HLA-DRA,INA,IRAK1,KLF5,LDHC,LOC102724428/SIK1,MNS1,NEXN,NOS2,PCSK1,PDYN,PGK1,PRL,RYR2,SLC2A4,SST,TH,TNF,TSHR,VEGFA	1092 (25)
HIVEP1	-0.405	transcription regulator	Activated	3.451	2.12e-06	CARD11,IL18,IL1R1,IL33,IL6,IRAK2,LTBR,MAPK11,NFKB2,RELB,RRAS,TGFA,TGFBR2,TGFBR3,TICAM1,TNF,TNFAIP3,TNIP1,TRADD	674 (11)
HOXD3	4.934	transcription regulator		-0.508	2.62e-06	COL1A1,DSP,HOXA3,HOXD3,IGFBP3,ITGB3,JUP,SERPINE1,TGFBI,TGM2,TSPAN7
CBFA2T3	0.951	transcription regulator		-1.243	2.75e-06	AGT,ASXL3,CEACAM6,CES1,CHGA,CHGB,ID2,INSM1,IRF6,LMX1A,MMP7,MYT1,NEUROD1,OVOL1,PAX6,PEX5L,PFKFB3,PTPRC,REG3A,SST,TEAD4,TPH1	545 (7)
TEAD4	-1.579	transcription regulator		0.003	2.85e-06	ADM,AK5,BBOX1,CCNE2,CDH1,CDKN1A,CDX2,CGB3 (includes others),CKM,COL3A1,DES,EDN1,FILIP1L,FJX1,FLT1,IL13RA2,IRF6,MMP9,MYH7,NRXN2,NUAK1,OVOL1,PPARG,PTPRO,SLC2A3,SLC2A4,SULF1,TEAD4,TNNC1,TPM1,VEGFA	791 (18)
SIX5	-0.21	transcription regulator		1.155	3e-06	COL9A2,EBF2,FOXD4,FZD8,HTR3A,IGF2,KRT18,PTN,SFRP2,SIX2,ST14,WNT4
ZNF281	-0.26	transcription regulator		-0.316	3.89e-06	ADAM19,BLM,COL1A1,COL4A1,CXCL5,CXCR4,FANCA,FN1,GADD45A,HOXB1,HOXB5,IL11,IL23A,IL32,IL6,ITGB3,PTGS2,SERPINE1,XRCC2
Foxp1		transcription regulator		0.885	4.42e-06	ALDOA,CDH9,CDS1,CNR1,DAB1,DNER,E2F2,ELAVL4,FBXL16,HK2,HOPX,LMO2,NGEF,RYR1,SLC2A4,SPHKAP
HDAC3	-0.083	transcription regulator		0.859	4.84e-06	ALDOA,BIRC3,CDH1,CDKN1A,CXCL8,E2F2,ENPP2,FITM1,HBE1,HBG2,HK2,ICAM1,IGF2,IL6,JUP,LDHA,MMP9,MYC,PGAM1,PGK1,PTGS2,RELB,RNASE4,SERPINE1,SLC1A2,SLC2A1,SNCA,SPP1,TFF1,TNF	714 (17)
HDAC6	0.39	transcription regulator		-0.972	4.89e-06	AR,BCL2,CDH1,COL1A1,GDF6,ICAM1,IL6,LTBP2,MYC,NOG,NOS2,PDGFB,SERPINE1,SLC1A2,TGFB1,TGFBI,TNF	792 (21)
NFIC	-1.197	transcription regulator		-0.362	4.98e-06	ALDOA,CACNA1A,CDKN1A,COL6A2,CPA1,CYP11A1,CYP2S1,EBF3,ENPP3,FABP7,GFAP,GPM6B,IL32,LDHA,LDHC,LHCGR,NEGR1,NR0B2,PDGFA,PLEK2,PNMA2,RPE65,SELENOP,SMPDL3B,SPINK1,STAT5A,TBX15,TGFB1,TGFBR3,TIMP1,TMEM140,TYMP,ZIC2	654 (13)
ATOH8	2.367	transcription regulator		-0.8	5.66e-06	DCN,IGFBP1,LEFTY2,MAOB,PRL,SLC2A1,SLC7A8,TIMP3
NFKB1	-0.581	transcription regulator	Inhibited	-3.181	6.14e-06	ANKRD1,AR,BCL2,BCL3,BHLHE40,BIRC3,BRCA2,CASP4,CCL20,CCL3,CD83,CDKN1A,CDX2,COL1A1,CRMP1,CTSB,CXCL8,DTX1,EBI3,ELF3,ENPP2,EPAS1,FABP6,FN1,GADD45A,GFRA1,GNAO1,HES5,HLA-DMB,ICAM1,IGFBP3,IGKC,IL12A,IL18,IL23A,IL6,LAMB3,LGALS1,LTB,MMP7,MMP9,MYB,MYC,NFKB2,NOS2,NPPB,NR4A3,PDGFA,PTGS2,RELB,SDC4,SLC25A4,SYTL1,TGFB1,TNF,TNFAIP3,TNFSF10,TNFSF15,TSLP,VEGFA,WT1	880 (17)
SALL4	-0.675	transcription regulator	Activated	3.448	6.68e-06	ADCY2,ALOX5AP,CGN,DCT,DLC1,DNM3,DPPA4,E2F2,EPCAM,EPHA2,ETS1,FLNC,FLT1,FN1,FZD1,GNG2,GRAP2,ICAM4,ID2,ID3,IL12A,KRT19,LOXL2,LRP2,LRRC4,MMP1,PLA2G4C,PRKAR2B,PTGES,PTPRZ1,SERPINE1,SOX2,TGFA,TNS1,TPM1,TYR,VASP,VAV3,WNT3A	857 (17)
MAFA		transcription regulator		1.982	6.69e-06	ABCC8,ADCY2,ANKRD1,BCL2,CACNA1E,CDKN1A,CHRNA4,CHRNA7,CTSB,CXCL12,CXCR4,DLK1,DRD2,EDAR,EGLN3,ERBB3,GLP1R,HRH2,ICAM1,ID2,IGFBP3,IL18R1,IL6,LAMC1,LGALS3,NEUROD1,ODAD4,PAX6,PCSK2,PLCD3,RADX,RYR2,SERPINE1,TNF,VEGFA	678 (15)
SP4	0.132	transcription regulator		-0.394	6.75e-06	ARC,CCL28,CDKN1A,CXCL5,FLT1,GRIN1,IL12A,IL18,IL23A,IL32,IL34,LHCGR,MYH7,PHOX2A,TNFSF10,TNFSF15,VEGFA	296 (7)
TLX3	7.785	transcription regulator	Activated	3.127	7.17e-06	ASCL1,GRIA2,GRIA3,GRIA4,GRIN3A,NEUROD1,NEUROG1,SLC17A6,SST,VIP
LHX2	3.95	transcription regulator		1.742	8.16e-06	COL1A1,DIO2,FOXJ1,GPR50,NCAM2,NEUROD1,NQO1,PAX6,RAX,ROBO3,SIX3,SIX6
OVOL2	-2.067	transcription regulator		1.698	9.21e-06	ALDOA,ARPC1B,CDKN1A,EFNA5,EPHA5,GPI,HK2,HLA-DRB5,LDHA,NR2F1,PGAM1,PGK1,RHOJ,SLC2A1,SLC2A3,TUBA4A,TUBB4A
MTA1	0.169	transcription regulator		1.166	9.21e-06	ATOH1,AXIN2,CCN4,CDH1,CDKN1C,EPHA2,EZH2,GPRIN3,HBE1,HBG2,MMP9,MYC,PAX5,SIX3,TNF,TWIST1,WNT1	811 (23)
SOX10	0.332	transcription regulator		1.288	9.31e-06	CDKN1A,CHRNB4,DEPDC1B,EDNRB,ERBB3,FN1,GAS7,KCNB1,LHX1,MPZ,MYC,OLIG2,PAX3,PDGFRB,PLP1,POU3F1,PTN,SOX2	926 (17)
NCOA3	-0.745	transcription regulator		-1.155	9.33e-06	ANKRD1,ATOH1,BCL2,CCNE2,CDC6,CDKN1A,HES5,HK2,HOXA1,ICAM1,IGFBP1,IGFBP3,LDHA,MCM7,MMP9,NR0B1,PCNA,PGK1,PPARG,PTGS2,SLC16A3,SLC2A1,SOX2,SREBF1,TFF1,VEGFA,ZFP42	1028 (23)
NOCT	-1.851	transcription regulator			9.49e-06	DLGAP1,FRRS1L,NOCT,PTPRZ1,RORB,TMEFF2
HMGA1	0.212	transcription regulator		1.446	1.04e-05	AGT,BOK,CAV1,CDH1,CEP19,CITED1,COL1A1,COL4A1,COL4A2,COX6A2,CTSH,FOSL2,GATA2,GSN,HAND1,HBE1,HBZ,ID3,IGFALS,IGFBP1,IGFBP3,IL6,KIT,LMNB1,LY6E,MAPK8IP1,MAPT,MMP9,MYC,MYH9,NOS2,PHLDA2,PPARG,PTGS2,SDC4,SHC3,SLC17A5,SOX2,TWIST1,WNT6,ZFP57	903 (20)
SMARCA2	-0.604	transcription regulator		-0.644	1.04e-05	BCL2,BIRC7,BMPR1B,CDH1,CDKN1C,CXCL13,DCT,DES,HES5,IL6,LAMC2,MPZ,MSX1,MYT1L,PHEX,PMEL,PPARG,RRM2,TYR,TYRP1,VDR	881 (21)
RNF2	0.184	transcription regulator		1.976	1.12e-05	CDH1,CDKN1A,CDX2,CLVS2,FOXA2,GATA4,GATA6,GDF15,HAND1,HEY2,HNF4A,HORMAD2,HOXB1,HOXB6,KLF9,MAEL,SERPINA1,TFF1,TMEFF2,WNT1	426 (6)
SMAD5	-0.028	transcription regulator	Activated	2.394	1.14e-05	COCH,GATA2,GDNF,GFAP,ICAM1,ID1,ID3,ID4,PDGFA,PDGFB,RUNX1,SERPINE1,VEGFA	892 (19)
POU2F1	0.738	transcription regulator		-1.664	1.18e-05	BBC3,CDO1,CDX2,CSF1R,CXCL8,CYP2J2,DDIT4,GADD45A,GAS6,H2BC21,HLA-DRA,HNF1B,ICAM1,IGKC,IL6,ISL1,LY6E,NOS2,OLR1,PTGES,RPE65,SAA1,SELENOP,SPP1,TIMP3,TMPRSS2,TNFAIP3,TNNC1,VIP,ZFP42	727 (18)
JUNB	-0.67	transcription regulator	Inhibited	-3.34	1.18e-05	AGTR1,BCL3,C3,C5AR1,CASP4,CAV1,CCL20,COL1A1,COMT,CXCL16,CXCL8,CYP1B1,EPAS1,FN1,FOSL1,HK2,ID2,IL1RL1,IL6,INHBA,ITGB3,LAMB3,MMP1,MMP9,NCF2,NFKB2,PAK3,PENK,RELB,SERPINE1,SLC8A1,SST,TIMP1,TIMP3,TNF,VAMP8	826 (17)
MGA	0.188	transcription regulator		0.515	1.19e-05	BNIP3,CYP2S1,DDX25,EGLN3,ELAPOR1,EPAS1,GPC2,GPD1,ITGA1,ITIH2,MAP3K15,NDRG1,P4HA2,PODXL2,RNF157,SELENOP,SUSD1,TGM2,TWIST1	36 (2)
PPRC1	-0.216	transcription regulator		-1.732	1.21e-05	ALOX5AP,CCL20,CHRNA9,CXCL8,DDIT4,DUSP5,EPHB1,GDF15,HK2,IL13RA2,LAMB3,OSCAR,PTGS2,SMYD1,SPINK1,VIP	578 (7)
NFKB2	-1.787	transcription regulator		-0.353	1.24e-05	AR,BCL2,BIRC3,CA8,CCL20,CD83,CDKN1A,COCH,CXCL12,CXCL13,CXCL8,CXCR4,DCLK1,ENPP2,ETS1,EZH2,FAP,FOXG1,GDF6,GRIN3A,HLA-DMB,IL23A,IL34,KRT7,LMCD1,MARCKSL1,MMP9,MMRN1,MYB,MYC,NFKB2,PAMR1,PCYT1B,PHLDA2,PTGS2,RRAD,TMEM35A,TNF	555 (14)
HOXD13		transcription regulator			1.3e-05	ACTN2,FN1,LAMC1,NEFM,PAX7,POU3F1,RUNX3,SERPINE2,TGFBR2,TWIST1
GMNN	0.779	transcription regulator		0.286	1.33e-05	APCDD1,BMPER,CDH1,CDKN1A,CDX2,CITED1,CYP26A1,DSP,DUSP5,EPHA2,EVX1,FGF5,FOXF1,FOXJ1,HAND1,INHBA,MCIDAS,PEG3,POU4F1,SOX2,VEGFA,WNT3,WNT8B	874 (15)
HOXA2	7.485	transcription regulator		1.987	1.43e-05	CXCL8,EVX1,HOXA2,HOXB1,PCP4,PHOX2B,SIX2
FOXC1	2.939	transcription regulator		1.435	1.5e-05	COL1A1,CXCL12,CXCR4,DLL1,DMRTA2,E2F2,ECM1,ELF3,FOXA1,GATA2,HES5,HLX,ICAM1,IFI27,IGFBP3,IRF6,ITGB3,KLF5,LFNG,MEIS1,MMP7,MMP9,MSX2,MYB,MYC,OTX1,PAX6,PHEX,PLOD1,RUNX1,SERPINE1,SFN,SPP1,SSTR2,TINCR,UNCX,WDR72	774 (20)
TAL1	0.235	transcription regulator		1.581	1.53e-05	BCL2,C3,CACNG4,CDH23,CDKN1A,CHRNA5,DSC3,DSCC1,DSG2,ERG,ETS1,GATA2,GDF5,GUCY1A1,HBE1,HELLS,ICAM1,ID2,KCNJ9,KIF15,KIT,LMO1,LRRN3,MAP2,MCM2,MFSD13A,MYB,MYC,MYO1E,NEFL,NKX3-1,NR4A3,NTNG2,PLA2G2A,PRSS8,RBFOX3,RIPK4,RUNX1,SLC2A3,TMEFF1,TNFAIP3,TNFSF10,TNFSF4,TSHR,TSPAN7,ZC3H12A	683 (19)
TFAP2A	1.948	transcription regulator		0.146	1.8e-05	ABCA1,ADRA1D,AMH,BCL2,BIRC3,BOK,CCL28,CDH1,CDKN1A,CGB3 (includes others),CHRNA7,CXCL8,CYP11A1,DCLK1,E2F2,EZH2,FOXA1,HIPK3,HRK,IGF2,IL32,LHCGR,MCM5,MCM7,MMP9,MYC,PPARG,RRM2,SERPINE1,TIMP1,TNF,TPM1,VEGFA	994 (21)
SNAI2	-1.358	transcription regulator		1.591	1.95e-05	ANKRD1,AR,AXL,BBC3,BRCA2,CDH1,CDH3,CDKN1A,COL1A1,CXCL12,CXCL5,CXCR4,DSP,ECM1,ELF3,EPCAM,FN1,HES6,ID4,ITGA3,JUP,KRT18,MMP9,MYH7,OLR1,PAX7,SOX2,TNNC1,TNNI1,VDR	794 (23)
Hmgb1		transcription regulator		0.013	1.97e-05	BCL2,CDKN1A,CHGA,CHGB,CXCL8,IL6,NEFL,NOS2,TNF	943 (21)
ETV4	-0.534	transcription regulator		-0.891	1.99e-05	B4GALT1,CAV1,CDH1,CXCL8,CXCR4,FN1,JUP,MMP7,MMP9,MYB,PTGS2,SPP1,TGFBR2,TWIST1	641 (7)
FOXM1	1.154	transcription regulator		0.732	2.14e-05	AR,AXIN2,BRCA2,CAV1,CCNA1,CCNE2,CDH1,CDKN1A,CENPF,CXCL12,EZH2,FLT1,FN1,FOXA1,FOXF1,FZD1,HEY2,IL6,LDHA,LOX,MMP7,MMP9,MYC,NFKB2,NUF2,PCNA,PDGFA,PGK1,PLK4,PTCH2,RMI1,RRM2,SOX2,SQSTM1,STMN1,TGFBR2,TWIST1,VEGFA	911 (20)
ZBTB18	1.44	transcription regulator	Activated	2.008	2.2e-05	ADGRE5,C1QTNF1,COL4A1,COL5A1,DUSP10,EMILIN1,IGFBP3,KANK2,LAMC2,SIX2,TRIL
ATF4	-0.781	transcription regulator	Inhibited	-4.189	2.28e-05	ABCA1,ABCG5,ANGPTL3,ANKRD1,AREG,ATF5,BBC3,CDC42EP1,CDKN1A,CEBPB,CFAP74,COL4A2,CXCL8,DDIT4,ERO1A,FN1,GADD45A,GDF15,GYS1,HNF4A,IGFBP1,IL6,KLF9,KLHDC7B,LGALS3,NDRG1,PEG3,PENK,PPARG,PTGS2,SLC39A14,SLC7A3,SREBF1,SST,STC2,TCEAL5,TFF3,TNF,TNFRSF12A,TNIP1,TRIB3,TRPM3,VEGFA,WNT11	804 (16)
MITF	-1.189	transcription regulator	Activated	3.115	2.66e-05	ACAN,AP1S2,BCL2,BIRC7,CD151,CDK5R1,CDKN1A,CENPF,CHAF1A,COL1A1,CRX,CXCL8,DCT,EDNRB,ESRP1,FANCA,FMOD,FN1,GPM6B,GPRIN1,ITGA3,ITPKB,KIT,LGALS3,MCM2,MCM5,MCM6,MYL4,NUF2,OSCAR,OTX2,PAX6,PIR,PMEL,POLE2,POU3F2,PSMC3IP,RECQL4,RHOQ,RMI1,SERPINE1,SIX3,SLC24A5,SLC7A8,SPC25,TMC6,TPH1,TRPM1,TYR,TYRP1,VSX2	853 (16)
HES5	6.622	transcription regulator		-0.647	2.82e-05	ATOH1,GATA2,HES5,IL12A,MYB,NEUROG1,NEUROG2,RUNX1	471 (7)
IRF8	-2.115	transcription regulator		0.585	2.89e-05	ARC,BCL2,CCR6,CD14,CD83,CDKN1A,CPLX3,CSF1R,CUX2,CXCL16,DCDC2,GABRA3,GABRG3,GABRQ,GFAP,HCN3,HOXB1,ICAM1,ID3,IFI44L,IL12A,IL18,IL6,IRF8,ITPR3,KCNJ5,KCNK6,KCNQ1,LHX2,LHX5,LSP1,MMP9,MYC,MYH14,NOS2,PTPN13,SEZ6,STX11,TBX18,TNF,TNFSF10	618 (15)
NKX2-5	-1.466	transcription regulator	Inhibited	-2.111	2.96e-05	ANKRD1,BCL2,DIO2,ECE1,GATA4,HAND1,HOPX,MOV10L1,MSX2,MYL2,NPPA,NR5A2,RYR2,SCN5A,XIRP2	736 (16)
OLIG2	4.166	transcription regulator	Inhibited	-2.72	2.99e-05	AXIN2,DTX1,FZD3,GFAP,GPR17,MYC,S100B,WNT16,WNT2B,WNT3,WNT4,WNT9B	308 (7)
GLI2	1.073	transcription regulator		-1.142	3.06e-05	ANO1,BCL2,BIRC7,BNC1,CDC45,CDH1,CDKN1A,COL1A1,EBI3,FOXA2,GATA4,HK2,IL1RL1,IL6,IRF6,KRT17,LAPTM5,MMP9,MYC,OVOL1,PAX1,PAX2,PAX3,PFKFB3,PRKCH,PTHLH,SALL1,SPP1,TGFA,TNF,VDR	1124 (26)
ETS1	-2.128	transcription regulator	Inhibited	-2.707	3.11e-05	ATP2A3,CAV1,CD14,CDH1,CDKN1A,CSF1R,ETS1,ETS2,FLT1,FN1,FOXD1,GABRE,GZMA,HCST,HSPB8,ICAM1,ID2,IL12A,ITGB3,ITGB6,KRT8,LAMC1,LTB,MMP1,MMP7,MMP9,MYB,MYC,NKX3-1,NPR1,NQO1,PERP,PHLDA2,PRL,PTHLH,PTPRN2,PVR,RUNX1,RUNX3,SERPINE1,SPP1,TFF1,TGFA,TGFBR2,TNF,TWIST1,VEGFA	946 (21)
SIN3A	0.426	transcription regulator			3.25e-05	BCL2,CARTPT,CDH1,COL1A1,E2F2,HLA-DRA,INA,LHCGR,MMP9,MYC,NEFH,PEG3,PTGS2,SCN2A,SERPINE1,SYT4,TFF1,TGFBR2,TMEM71	1057 (24)
IKZF1	1.948	transcription regulator		1.646	3.3e-05	ADAM19,AQP1,AXL,BCL2,BRCA2,C1QTNF1,CAV1,CD3D,CD8A,CDH22,CDKN1A,CRACDL,CYP2J2,DNM3,DTX1,DUSP5,EBF1,FN1,GAS6,GATA2,GPR68,HBE1,HBZ,HK2,HSF1,IFI27,IL15RA,IL18R1,IL23A,IL6,IL6ST,JUP,KIT,LMO2,MAP2,MGLL,MYC,MYCL,NFKB2,NR1H4,OPRK1,PAX5,PGAM1,RHBDF2,RHCE/RHD,RUNX1,RUNX3,RYR1,S100A16,SLC2A1,SLC2A3,SLPI,TNF,WNT10B,YPEL2	769 (16)
SMARCA1	0.543	transcription regulator			3.45e-05	CDKN1A,EN1,EN2,GADD45A,MYC,SFN	680 (8)
ZIC5	7.863	transcription regulator		0.559	3.56e-05	AR,CDH1,MMP7,MYC,PDGFD,TMPRSS2,TWIST1	595 (10)
OTX1	8.864	transcription regulator			3.57e-05	AXIN2,EN1,ENPP2,FGF8,FOXG1,PAX2,TYR,WNT1,WNT9B	43 (3)
PRDM5	0.094	transcription regulator		0.816	3.71e-05	ADARB2,ALX4,CDH4,CYP3A7,EBF1,ETS2,ID2,INSYN1,ISLR2,LOC102724428/SIK1,LRRC37A3 (includes others),MYB,MYC,OVOL1,PALM2AKAP2,PAX5,PAX6,PPP1R12B,RUNX1,S100A2,SOX2,TINAGL1,WNT10B
PBX1	0.543	transcription regulator		0.477	3.89e-05	CDH1,CDKN1A,CDKN2B,COL1A1,DCDC2,FABP7,HOXA3,HOXB1,ISL1,MMP9,NCF2,PAX3,SOX3,SST	546 (12)
NFIB	-0.291	transcription regulator		-0.132	3.96e-05	ADAMTSL4,ADRA1B,CDH1,CDK18,DCT,FHOD3,FOXJ1,GFRA1,GRIK1,IL32,KRT8,LDHC,LOX,SLC16A14,TNS1,WHRN
WT1	-1.802	transcription regulator		-1.788	3.99e-05	ADGRE5,AMH,ANXA11,AREG,BCL2,CDC45,CDH1,CDKN1A,CKM,COL4A1,CSF1R,CSPG4,CXCL5,EFNA1,ETS1,GSN,HSPG2,IGF2,IGFBP1,IL11,IL1RAP,IL23A,IL32,IRF8,JUP,LGALS3,MMP9,MYC,NDRG1,NRAP,NTRK2,PAX2,PDGFA,PIR,POU4F2,PRL,SERPINE1,SLC2A1,SLC2A3,SLC35G2,SQSTM1,TGFB1,TIMP3,TM4SF1,TNFSF10,VDR,VEGFA,WDR90,WNT4,WT1	977 (21)
GBX2	5.345	transcription regulator		1.067	4e-05	EN1,ENPP2,ERC2,FGF8,FOXG1,GRIA1,HOXA2,IL1RAP,KCNB2,LAMA2,OTX2,PAX2,RTN1,TGFA,WNT1
SREBF1	-2.277	transcription regulator		-1.359	4.02e-05	ABCA1,ACADS,ACSS1,AK4,ALDOA,AR,BCL2,BHLHE40,C5AR1,CD14,CDKN1A,CEBPB,CEBPD,DLK1,ELOVL7,FABP3,FABP6,FABP7,FN1,GLP1R,HK2,HNF4A,IL12A,IL6,KCNA2,LGALS3,MIOX,MLYCD,NCF2,NKX6-1,NOS2,NR0B2,P4HA2,PCSK9,PDK1,PIK3R3,PLA2G3,PPARG,PTGS2,RETREG1,SELENOP,SERPINA1,SERPINA3,SERPINE1,SREBF1,TGFB1,TMEM97,TNF,TNNI1,TRIM63,TTN,UCP3,VEGFA,VGF	907 (21)
E2F6	-0.072	transcription regulator	Inhibited	-2.828	4.11e-05	CDC45,CDC6,CDC7,E2F2,EFNA5,GINS2,GPC2,GRIK1,MCM2,MCM5,MYC,NEK11,PCLAF,PODXL2,RAD51AP1,RRM2,RYR2,SERPINE1,ZNF43	442 (7)
LDB1	0.069	transcription regulator		-0.284	4.23e-05	ADAMTS9,ARID3A,ATP8A2,AXIN2,BBC3,BCL2,C3orf70,CASP4,CDKN1A,CER1,CLDN4,CLIC3,COL26A1,COMT,DLK1,DLX1,DPP4,EFEMP2,EGLN3,GC,GSN,HHEX,HLX,IL18,IL1RAP,IL34,IRAK1,KCNJ10,KIT,LGALS1,LMCD1,LMO2,LSP1,LTBR,MGLL,MKRN3,NDRG1,NKX3-1,NKX6-1,NLRP1,NOVA1,NPNT,RHOH,RPS6KL1,RRAD,SERPINE2,SFRP2,SIX3,SLC15A1,SLC16A9,SLC7A8,SLIT1,SQSTM1,SST,STAT5A,TGFB1,TNFAIP3,UNC93B1,VDR
DDIT3	-0.777	transcription regulator		-0.428	5e-05	ANKRD1,ATF5,BBC3,BCL2,BHLHE22,CASP4,CEBPD,CHAF1A,CRX,CXCL8,ERO1A,FAP,FN1,GPC6,IL12A,IL6,IRAK2,KLHDC7B,LOX,NDRG1,PCNA,PPARG,RUNX3,SERPINA1,SOX2,STAT5A,TENM4,TGM2,THBS2,TRIB3	897 (15)
CALR	-0.613	transcription regulator		-0.237	5.2e-05	ATP2A2,B4GALT1,CDKN1A,COL1A1,COL3A1,FN1,ICAM1,IGFBP1,MYL2,PRL,PTGS2,RYR2,SCNN1A,SREBF1,TGFB1,TNF	743 (19)
DLX5	3.364	transcription regulator		0.332	5.25e-05	ARX,BMPER,CITED1,CYP26A1,FGF7,GAD2,GBX2,HAND1,POU3F3,TMEM30B,UNC5C
ERF	-0.308	transcription regulator		-0.378	5.25e-05	BCL11B,BNC1,CDH1,COL4A6,CXCL8,IL12A,IL23A,MYC,PRL,PTCH2,SEMA7A	739 (7)
ELF3	-1.761	transcription regulator	Inhibited	-2.419	5.32e-05	CCL20,CLDN7,CXCL5,ELF3,FN1,FOLH1,IL23A,IL6,KRT8,NOS2,PPARG,PTGS2,TGFBR2,TIMP3	595 (16)
TCF4	0.218	transcription regulator		-0.955	7.03e-05	ADAMTS9,ASCL1,B4GALT1,BEX3,BHLHE40,BNIP3,C15orf39,CASP4,CBLN2,CCL28,CDH1,CDKN1A,CDKN1C,CDKN2B,CDX2,DACH1,DCT,DNAJC12,ECEL1,ELAPOR1,ELF4,EPCAM,GRB7,HCST,HS3ST2,ID2,ID3,IGF2,IGFBP3,IGFBPL1,IL12A,IL16,IL23A,IL32,IL6,INHBA,ITGA3,ITGB3,KCNN4,LMO2,MSX2,MVP,NELL1,NEUROG2,NTRK1,NUF2,OCA2,OPTN,PAK5,PTGS2,RCBTB2,RRM2,SELENOP,SLC35D3,SORBS2,SPC25,TMEM140,TNF,TNFSF10,TRADD,TREX1,TYR,TYRP1,VSIR	622 (12)
DACH1	3.343	transcription regulator		1.321	7.2e-05	CCNE2,CDKN1A,CXCL8,FGF5,ID1,IGFBP3,IL6,PAK3,PTGS2,SERPINE1,SOX2,STC2,TGFB1,TNFAIP3	930 (19)
CEBPE		transcription regulator	Inhibited	-2.309	7.24e-05	ALOX5AP,BCL2,CD14,CEBPB,CSF1R,EPX,IL12A,IL18,IL5RA,IL6,MCM2,MCM5,MCM6,MCM7,MMP9,MYC,PTGS2,TNF	530 (12)
ARNT2	1.623	transcription regulator		-1.093	7.4e-05	AQP7,ARNT2,BST1,CDH3,CHRM4,CMKLR1,CYBA,DLL1,ELL2,FGF17,GATA2,GDNF,GRIN1,GRM8,GSTA3,HGFAC,ICAM1,ITGB3,KCNQ1,LAMA2,LAMB3,LHX8,LRRFIP1,MCM7,MSC,MYCL,MYH7,NGEF,PGK1,PLP1,RGS10,RYR2,SEMA5B,SERPINA5,SLC2A1,SLC2A3,SYT7,TLX2,TNF,USP2,VEGFA
SOX3	3.689	transcription regulator		0.894	7.43e-05	APCDD1,BMPER,CDX2,CITED1,CYP26A1,DLL1,DSP,DUSP5,EPHA2,EVX1,FGF5,FOXF1,HAND1,INHBA,LMX1B,PEG3,POU4F1,SOX2,VEGFA,WNT3,WNT8B
FOXP3	1.371	transcription regulator		-0.44	7.56e-05	BBC3,BCL2,CAPG,CDKN1A,CHAF1A,CXCL13,CXCR4,EZH2,FEN1,FOSL2,GAPDH,GZMA,ID2,IL1RL1,IL6,IRAK1,LAG3,LDHA,LGALS1,LGALS3,LRRC32,LTB4R,MMP9,NPR1,NR4A3,NRN1,NTRK3,POLE,PPARG,RUNX1,SDC4,SLC16A3,SLC2A3,TGFB1,TGM2,TNF,TNFAIP3,VEGFA	740 (14)
FOXD1	1.59	transcription regulator		0.222	7.74e-05	EPHB1,FOXJ1,ISL1,ISL2,SERPINE1,SLC2A1,ZIC2	359 (7)
HMGB1	0.881	transcription regulator	Inhibited	-3.182	7.91e-05	CCL20,CCL3,CD83,CDKN1A,CKM,CXCL5,CXCL8,FLT1,GFAP,ICAM1,IL1R1,IL6,MMP1,MMP9,PLA2G2A,PTGES,PTGS2,RELB,SQSTM1,SREBF1,SYP,TH,TIMP3,TNF	1030 (18)
GRHL2	-3.385	transcription regulator		-0.149	9.02e-05	BCL2,CDH1,CLDN4,CXCL13,DLL3,ERBB3,MCIDAS,MMP1,MYB,MYC,RFX2,TNFSF4
HAND1	-2.478	transcription regulator		-1.238	9.02e-05	EDN1,FLT1,FOXF1,FOXP2,HAND1,HEY1,KIT,MEIS1,MLYCD,NPPA,OSR1,XIRP2
MYC	2.455	transcription regulator	Activated	2.914	9.16e-05	ABCA1,ABCC3,ACAN,ACSS1,ADM,ALB,ALDOA,ALOX15,ANXA4,APCDD1,AQP1,AR,ASCL1,ATOH1,AXL,BBC3,BCL2,BMPER,CACNA1A,CAV1,CCN4,CCNA1,CCNE2,CD151,CDC7,CDCA7,CDH1,CDKN1A,CDKN2B,CDX2,CEBPD,CGB3 (includes others),CITED1,CLDN7,CNTNAP2,COL15A1,COL1A1,COL3A1,COL4A1,COL4A2,COL5A1,COL6A3,CSF1R,CSPG4,CST6,CTSB,CXCL8,CXCR4,CYP26A1,DDIT4,DNM3,DSP,DUSP5,E2F2,EBF1,EBI3,ECM1,EDN1,EMX2,EPCAM,EPHA2,EVX1,EZH2,F3,FAP,FGF5,FMOD…	997 (24)
HDAC7	-0.12	transcription regulator		-0.705	9.19e-05	CDH1,CDKN1A,EDN1,FGF18,IGFBP1,IL6,NPPA,RPRM,SCNN1A,SLC1A2	814 (18)
FOXL2		transcription regulator	Inhibited	-2.843	9.29e-05	AMH,CCL20,CCL3,CHRNA9,CYP26B1,EN2,HRH2,ICAM1,IL11,IL12A,IL6,INHBA,MYB,NR4A3,NR5A2,PTGER2,PTGS2,PTHLH,SERPINE2,SLC35F2,TNFAIP3,TNFSF4	676 (15)
TRIM33	0.488	transcription regulator		-0.106	9.41e-05	GATA2,LEFTY2,MYC,RUNX1,SERPINE1,TGFBR2	424 (7)
HEY2	-5.645	transcription regulator		0.669	9.63e-05	ANKRD1,ATOH1,GATA4,GATA6,HEY2,IL12A,IL34,IL6,MYH7,MYL4,MYL7,NPPA,SCN5A,SLN	683 (13)
CTCF	0.423	transcription regulator		0.143	9.76e-05	ARC,CD14,CD83,CDH1,CDKN1A,CDKN1C,CXCR4,GAD1,GATA4,GBX2,HLA-DRB5,IGF2,IL12A,IL1R1,IL6,LHX8,MELTF,MYC,NEFH,NFKB2,PAX6,PCDHB12,PCDHB3,PCDHB7,PCDHB8,PCDHGA10,PCDHGA7,PCDHGB5,PTGS2,SST,TNF,TNFRSF12A,TUBA4A	1049 (24)
NKX6-1	7.114	transcription regulator	Inhibited	-2.607	9.9e-05	ARX,GFRA1,HNF1A,NR4A3,POU3F4,SST,UNC5C,VGF	494 (7)
RELB	-2.048	transcription regulator		-0.429	0.000119	BCL2,BIRC3,CACNA1E,CCL20,CDKN1A,CXCL12,CXCL13,CXCL8,ENPP2,HSPG2,IL6,JPH1,KLHL29,LTB,LTBR,MARCKSL1,MYB,MYC,NDRG1,NFKB2,NOS2,OLIG2,PPL,PTGS2,RELB,STAT4,TGFA,TNF,TTN,WHRN	563 (16)
PRDM1	-0.078	transcription regulator		0.328	0.000124	ADAM8,AFF3,APOBEC3C,ARG2,AXIN2,CCL20,CD1D,CFH,CRISPLD2,CXCR4,DDIT4,ECM1,ERG,EZH2,FOSL1,GAD1,GBE1,GPAT3,GPX5,H2AC18/H2AC19,HHEX,HLA-DMB,HLA-DRA,ICAM1,ID2,ID3,IL6,IRF8,ISL1,KRT81,LAG3,LGALS1,LGALS3,MAP7D2,MAPK11,MSC,MYC,MYO18B,NOS2,PAX5,PIK3AP1,PRKCG,PSD2,RASSF2,SERPINA3,SMPDL3B,ST14,STAT4,TNF,TNFRSF10D,TNFSF10,VSX1,VSX2	932 (18)
NUPR1	-0.369	transcription regulator	Inhibited	-4.276	0.000126	ACSS1,ADAM22,ADM,ANK1,AREG,ARHGEF26,ATAD5,ATP8B1,AVPI1,BLM,BNIP3,BRINP3,C19orf33,C8orf58,CEBPB,CNIH2,COL1A1,COL3A1,CXCL5,CXCL8,CXCR4,DPYSL5,DRD2,DUSP5,ELL2,ELMOD1,ETS1,EXO1,FAM111B,FAM114A1,FAM162A,FAM83G,FHL2,FOXD1,FUT11,FZD8,GADD45A,GCNT2,GDF15,GSTA4,HK2,HOXB5,HSPA2,ITPR3,KANK2,LMNB1,LOC102724428/SIK1,LRP8,MCM10,MGLL,MYC,NDRG1,NR1D1,P4HA2,PDK1,PFKFB3,POLE2,PRL,PRND,PXDC1,RAB11FIP5,RAB17,RAB20,R…	950 (21)
GFI1		transcription regulator		1.893	0.000126	BBC3,BCL3,CDKN1A,CXCL8,CXCR4,DGKG,ETS1,ETS2,FOSL2,GZMA,ICAM1,ID2,IL1R1,IL6,IRAK2,ISL1,ITGB3,LTBR,MMP7,MYC,NEUROD1,NFKB2,RELB,RUNX3,SERPINA1,SERPINA3,SLFN13,STAT4,TFF3,TNF,TNFSF4,TRADD,VDR	772 (13)
FOSL2	-1.825	transcription regulator		-0.626	0.000128	ABCA1,CEBPB,CXCL8,CYP2J2,DBH,DIO2,F3,FOSL1,IGFBP1,MMP1,NOS2,PRL,RELB,SPP1,TFF1,TH,TIMP1	779 (17)
ARID4B	0.089	transcription regulator		-0.665	0.000156	ADGRG2,AMPH,CXCL12,DNAJA4,HOXB5,HOXB6,HTATIP2,LRRC17,NRCAM,PDE1B,PENK,RCN3,TINAGL1,TSPYL5,TWIST1
HIC1	-1.875	transcription regulator		0.735	0.00016	AHNAK2,ANO2,ATOH1,CA2,CCN3,CCNE2,CDKN1A,CDKN1C,CDO1,EPHA2,FHL2,ID4,INHBA,LRP8,PLPPR4,SNAP25,SPP1	715 (11)
SRA1	0.297	transcription regulator		-1.55	0.00016	CAV1,CCL20,DIO2,MMP1,MMP9,PPARA,PPARG,SLC2A3,TMPRSS2	827 (19)
EN1	3.045	transcription regulator		1.912	0.00017	ALDH1A1,COL1A1,PAX5,PAX6,SLC18A2,SNCA,SQSTM1,TH
TCF20	0.339	transcription regulator		1.698	0.000173	ANK1,C2CD4C,CNRIP1,GABRA5,GRP,KCNAB3,LFNG,LRRTM1,MYC,NCALD,NEUROD6,NEXN,PREX2,PRKCG,RGS20,SCN4B,SQSTM1,TSPAN9
PAX7	5.921	transcription regulator		1.449	0.000182	ABCA1,CNTFR,CRLF1,CXCR4,F2RL1,GALNT13,ID2,ID3,KCNK2,LIX1,MYO1D,NPNT,NQO1,OLFM1,OTUD7A,PEG3,PPARG,PRRX1,TRIM54
ATF2	0.013	transcription regulator	Inhibited	-2.459	0.000186	BCL2,COL24A1,CXCL8,DUSP10,DUSP5,FN1,GADD45A,IL1RL1,IL23A,IL6,MMP1,MYH7,NOS2,NPPA,NPPB,PENK,PPARG,PTGS2,SST,TH,TNF,TRIB3,TSHR	799 (15)
FOXO3	-0.223	transcription regulator	Inhibited	-2.584	0.000187	ANXA3,AR,BBC3,BNIP3,CASP4,CAV1,CCNA1,CCNE2,CDC45,CDC6,CDH1,CDKN1A,CDKN1C,CDKN2B,COL4A1,COL4A2,CTSB,CXCL8,CXCR4,DDIT4,DOK5,EDNRB,ELOVL7,ERG,EXO1,FLNB,FLT4,FMOD,FOXC1,GABARAPL1,GADD45A,GATA2,HTATIP2,ID1,IGFBP1,IL12A,IL1R1,IL6,INHBA,KIF15,LRAT,MCM2,MCM7,MMP9,MYC,NDRG1,NOS2,NPNT,OPTN,OVOL1,PCNA,PCSK9,PTPRC,SERPINE1,SOX2,TFF1,TGFB1,TNF,TNFSF10,TRIM63,TXNRD2,VEGFA,ZWINT	1028 (25)
IFI16	-0.356	transcription regulator	Inhibited	-2.136	0.000189	AREG,CCL20,CCL3,CDKN1A,CXCL8,E2F2,EDN1,GADD45A,GATA4,ICAM1,ID2,IL6,MYC,NPPA,PCNA,PCP4,SLC2A4,SSTR1,TNF,TYR,UCP3	844 (15)
SIM1		transcription regulator		-0.101	0.000195	AQP7,ARNT2,BST1,CDH3,CHRM4,CMKLR1,CYBA,DIO2,DLL1,ELL2,FGF17,GATA2,GDNF,GRIN1,GRM8,GSTA3,HGFAC,ICAM1,ITGB3,KCNQ1,LAMA2,LAMB3,LHX8,LRRFIP1,MCM7,MSC,MYCL,MYH7,NGEF,PLP1,POU3F2,RGS10,ROBO3,RYR2,SEMA5B,SERPINA5,SST,SYT7,TLX2,TNF,USP2
FOXO4	-0.682	transcription regulator		-1.536	0.000195	ANXA3,BNIP3,CAV1,CDKN1A,CDKN2B,COL4A1,COL4A2,EDNRB,ELOVL7,ERG,FLNB,FLT4,FMOD,FOXC1,GABARAPL1,GADD45A,IGFBP1,IL1R1,LRAT,MMP9,OVOL1,PTPRC,SERPINE1,SLC2A1,TGFB1,VEGFA	895 (25)
TEAD2	0.4	transcription regulator		0	0.000199	ADM,AK5,BBOX1,COL3A1,EDN1,FILIP1L,FJX1,MCM6,NRXN2,NUAK1,POLA1,PTPRO,SULF1,TPM1,UHRF1	304 (7)
PHF1	-0.204	transcription regulator			0.000204	ATOH1,BBC3,CDKN1A,HOXB5,HOXB6,HOXB7,HOXB9,MYT1,SFN,WNT1	843 (18)
RCOR2	0.041	transcription regulator			0.000214	HBE1,HBG2,INA,NEFH,SCN2A,SYT4
SOX4	-0.038	transcription regulator		1.481	0.000215	ADGRE5,AIF1L,B3GNT8,BBC3,BCL2,BEX3,CCN3,CD1D,CNRIP1,CXCL12,EFNA5,EZH2,FN1,GRB7,GRIA2,IGF2,IGKC,LMO7,LRRN3,MARCKSL1,NAV1,NRXN2,NUAK1,OVOS2,P2RX3,PAX7,PLXND1,RARRES1,RNASE4,SERPINE1,SERPINE2,SLC17A8,SLC7A3,TENM4,TMEM255A,TPH1,TUBA1A,TUBB2B,UCHL1,ZCCHC18	419 (7)
PAX1	3.716	transcription regulator		-0.535	0.000217	ASCL1,EMX2,GBX2,IRF6,KRT17,KRT7,LHX5,MSX2,NTF4,OTX2,OVOL1,PAX2,PPL,ZIC2
MDM4	0.48	transcription regulator	Activated	2.747	0.000234	AXIN2,BBC3,CDKN1A,CENPF,CTNNA2,EN1,FAT3,KRT8,LGALS3,P4HB,RAC2,TP73	931 (23)
BRCA2	1.769	transcription regulator		0.555	0.000244	BBC3,CDKN1A,HOXB1,HOXB5,SERPINE1	728 (15)
TEAD3	-1.093	transcription regulator		0	0.000252	ADM,AK5,BBOX1,COL3A1,DES,EDN1,FILIP1L,FJX1,MYH7,NRXN2,NUAK1,PTPRO,SULF1,TNNC1,TPM1
TCF7	1.042	transcription regulator		-0.562	0.000252	AXIN2,BCL11B,CEBPD,FOSL1,FOXA1,FOXA2,FOXA3,HNF1B,HNF4A,IL6,PPARA,PPARG,SOX2,SPP1,TNF	653 (17)
NFE2L2	-0.738	transcription regulator		1.458	0.000261	ABCB11,ABCC3,ADCYAP1,AGT,AKR1C1/AKR1C2,ALDOA,B4GALNT1,BCL2,BHMT,BNIP3,C3,CA3,CCL20,CCNE2,CDH1,CDKN1A,CFH,CHGB,COL1A1,COL3A1,COL4A2,COX7A1,CXCL8,DCT,ELN,EPAS1,FMO1,FN1,FTL,FXYD1,GBE1,GFAP,GNG3,GOT1,GSTA3,GSTA4,GSTT2/GSTT2B,HK2,HNF1A,HSF1,HTATIP2,ICAM1,IL6,IL6ST,KCNB2,LDHA,LY6E,MAPK10,MAPT,MGLL,MKRN3,MMP9,NCF2,NEUROD1,NGEF,NOCT,NOS2,NQO1,NR0B1,NR0B2,NRSN1,OSCAR,PFKFB3,PFKP,PIR,PPARG,PRPS1,PTGS2,PTP…	767 (18)
EGR3	2.796	transcription regulator	Activated	3.115	0.000262	ADM,AHNAK2,BHLHE40,CRIP3,DTX1,FXYD5,GAD1,GDNF,GINS2,GSN,HOXB7,HS3ST2,ID3,IL6ST,IRAK1,ITGB3,KCNN4,LGALS1,LMO7,MYB,MYC,MYO1D,NDRG1,NFKB2,PLCD3,PLXND1,PPL,RAB20,RCN3,RGMB,SLC39A4,SYTL1,TJP2	814 (15)
DLX6	1.577	transcription regulator		-0.1	0.000277	BMPER,CITED1,CYP26A1,GBX2,HAND1,POU3F3,TMEM30B,UNC5C
MAML1	0.27	transcription regulator		0	0.000277	CDH1,CKM,CXCL8,DTX1,HES5,HEY1,HEY2,HEYL	966 (22)
ECSIT	-0.935	transcription regulator		-1.863	0.000293	BCL3,CD83,CXCL8,IL6,NFKB2,PTGS2,RELB,STAT5A,TLX2,TNFAIP3	617 (14)
Gm21596/Hmgb1		transcription regulator		0.131	0.000293	CDKN1A,CXCL12,CXCR4,IL1RL1,IL6,NOS2,PRL,RAB43,SIGIRR,TNF	524 (16)
ARRB1	-1.418	transcription regulator		0.333	0.0003	BCL2,COL1A1,CXCL5,CXCL8,F3,IL6,MYC,NOS2,PCNA,PTGS2,SERPINE1,SPP1,TNF	588 (17)
MSC	-3.236	transcription regulator	Activated	2.138	0.0003	AMPD3,CCL28,CHL1,CKM,DCT,GPAT3,IFI27,IFI44,IFI44L,IL32,MAP7D2,MYBPC2,PAX5,PCED1B,PIEZO2,SPP1,ZNF423	161 (7)
NOSTRIN	-0.238	transcription regulator	Activated	2.169	0.000313	BCL2,CAV1,FLT1,FN1,IL6,ITGB3,KIT,MMP1,MMP9,NPR1,TEK	515 (16)
NCOA4	-0.958	transcription regulator	Activated	2.198	0.000313	AR,CDH1,CLDN7,FTL,GAD1,GATA4,MME,NKX3-1,POU4F1,ST14,TFF1	1008 (10)
SS18	0.074	transcription regulator		-0.302	0.000313	C11orf96,CABP7,CRLF1,DLL1,IGF2,LY6H,MSX1,PDGFB,RRAD,SALL1,SLC16A3,SOX2
MEF2D	-1.34	transcription regulator		-1.809	0.000319	CCNE2,CDC6,CDH1,CKM,COL3A1,FN1,GSTA3,MCM5,MCM6,MYH7,NPPA,NQO1,PCNA,PPARA,SLC2A4,SOST,TGFB1,TNNC1,TNNI1	824 (20)
ID1	3.118	transcription regulator		-0.295	0.00032	ALDH1A1,CCNA1,CDKN1A,CEACAM1,DTX1,DTX4,EVX1,FN1,FOXA2,HNF4A,ICAM1,IGF2,IGFBP3,MMP9,MYC,NEUROD1,NEUROD6,SOX2,TMPRSS6,TNF	938 (22)
BRCA1	1.385	transcription regulator		-0.54	0.00035	ANXA8/ANXA8L1,AR,AREG,ATP11C,BCL2,BRCA2,CARD10,CDH3,CDKN1A,CYP1B1,DDIT4,ENPP2,EXO1,FEN1,FHL2,FOXA1,FXYD3,GADD45A,GDF15,IFI27,KIT,KRT17,LAMA3,LHX1,MYC,NQO1,PCNA,PERP,SERPINE2,SFN,STAT5A,TFF1,TGFBR2,TNF,TWIST1,VEGFA	1060 (20)
ETS2	-2.26	transcription regulator		-1.395	0.000382	CDKN1A,CDX2,CGB3 (includes others),CSF1R,CTSB,FLT1,ICAM1,KRT18,MMP1,MMP9,MYC,NOS2,PRL,PTHLH,SOX2,SPP1,TFEC,TGFBR2,TNF	921 (23)
STAT4	-2.112	transcription regulator	Inhibited	-3.448	0.000387	ACSS1,ANGPTL6,BCL2,BCL3,BHLHE40,C3,EBI3,ERO1A,GBE1,GCNT2,H2AC18/H2AC19,HES6,IL12A,IL18R1,IL6,ITGA7,KLF9,KRT18,LRRFIP1,MYC,NDRG1,P4HA2,PCGF5,PDK1,PKP2,PLOD2,PPP1R13L,RAMP1,RCN3,RRAD,SCG5,SERPINE1,SLC2A3,STC2,TCEAL6,TGFA,TIMP1,TNF,TUBB2B,TWIST1,VEGFA,VSIR	760 (17)
NFATC1	-1.486	transcription regulator		-1.141	0.000395	B3GAT1,BCL2,CDC6,COL1A1,CYP1B1,EDN1,EGR3,GPC6,HNF1A,HNF1B,HNF4A,ICAM1,IL33,IL6,ITGB3,MYC,MYH7,NEUROD1,NKX2-3,NQO1,OSCAR,PPARG,PTGS2,SPP1,TNF,TNFSF10	603 (15)
NFIX	-0.381	transcription regulator		1.27	0.000412	ADRA1B,CKM,CXCL8,ENO3,GFAP,IL32,PDGFA,SERPINA3,SERPINE1,SPARCL1	641 (7)
PLAGL1	-0.267	transcription regulator		-1.204	0.000425	ADCYAP1R1,CCL20,CCL28,CDKN1A,COL6A2,CXCL5,IL32,LDHA,PPARG,SLC2A4,TGFB1	921 (16)
RBM14	0.422	transcription regulator	Inhibited	-2.438	0.000428	HK2,LDHA,MYC,PDK1,SLC2A1,SLC2A3	601 (9)
CCNH	-0.094	transcription regulator		1.414	0.000433	CDKN1A,CDX2,FGF19,FGF5,FOXA1,GATA4,HAND1,MSX1	615 (10)
E2F2	2.154	transcription regulator		1.824	0.000449	BCL2,CDC45,CDC6,CDKN1A,ECE1,EZH2,ID1,IL6,MCM10,MCM2,MCM5,MCM6,MCM7,MYB,MYC,ORC1,PCNA,POLA1,RRM2,SERPINE1	944 (21)
HIF3A	-0.865	transcription regulator	Activated	2.207	0.00047	EDN1,EPAS1,PDGFRB,PGK1,SLC2A1,SOX2,VEGFA	877 (15)
SKI	-0.023	transcription regulator		-0.236	0.000529	BCL11B,CDH1,CDKN1A,CYP26A1,FAP,MPZ,NRCAM,PAX3,SERPINE1	839 (22)
TFAP2C	1.342	transcription regulator		0.166	0.000539	CDH1,CDKN1A,CDX2,CYP11A1,EGR3,FOXA1,FOXC1,GSTA3,HOXA1,HOXA2,KRT8,KRT81,MAL,MMP9,MYC,TFF1,TGFA,TIMP1,TNFAIP3	933 (21)
SOX1	8.614	transcription regulator		0.471	0.000543	APCDD1,BMPER,CDX2,CITED1,CYP26A1,DSP,DUSP5,EPHA2,EVX1,FGF5,FOXF1,HAND1,INHBA,PEG3,POU4F1,VEGFA,WNT3,WNT8B
H2AX	1.174	transcription regulator		-1.458	0.000562	CDKN1A,CLSPN,GADD45A,GATA4,MYC,NOS2,PTN,SFRP2,SFRP4,SLC2A1,SLC2A3,SLC2A4,TIMP3,VEGFA	1033 (24)
MTPN	-0.152	transcription regulator		1.117	0.000592	DBH,DDC,MYC,NPPA,TH	223 (5)
NEUROD4	8.678	transcription regulator	Activated	2	0.000598	DLL1,DLL3,HES5,HEY2
ATOH7	1.695	transcription regulator		1.987	0.000598	BARHL2,FGF19,POU4F2,SOX11
FEZF2	8.088	transcription regulator		1.214	0.000598	BCL11B,BHLHE22,POU4F2,TBR1
HOXD11		transcription regulator		0.849	0.000598	FOXD1,GDNF,NEFM,SIX2
RAD21	0.498	transcription regulator		-0.123	0.000606	CXCL12,FZD1,GABRG3,HLA-DRA,IGF2,KCNA1,KLF5,MYC,PCDHGA10,PCDHGA7,PCDHGB5,PCDHGC4,ST8SIA2,TGFB1,TNF	935 (15)
NKX2-3	-4.809	transcription regulator		0.326	0.00063	ADM,AIF1L,BCHE,CDKN1A,CXCL16,CXCL8,DCLK1,DYNLT2B,EDN1,F2RL1,GDF15,H2AC18/H2AC19,HES2,HEY1,HEY2,HSD17B2,KRT81,LY6E,LYPD1,MAP2,MMP7,MMRN1,NR2F1,PAPSS2,PIM3,PTGS2,SERPINE2,SNCAIP,SOX2,SRPX2,SYT11,TFF3,TMEM158,TNFRSF10D,TNFSF4,TYMP,UCP3,UNC5A,UNC93B1,YPEL2
MAZ	0.06	transcription regulator		-1.4	0.000632	CAV1,CCL28,CDKN1A,CXCL5,IL12A,IL23A,IL32,MMP1,MMP9,MYC,NKX6-1,PPARG,TNFSF10	923 (16)
HOXA5		transcription regulator		0.975	0.000632	BIRC3,CCL20,CDH1,CDKN1A,COL1A1,CXCL13,CXCL8,GDNF,IGFBP1,IL6,PTGS2,PTN,TGFB1
NFYB	0.776	transcription regulator			0.000653	BCL11B,BCL2,CACNA2D3,CAV1,CCNO,CDH1,CENPF,COL1A1,COL5A3,DCC,DPP4,DTL,EMX2,EPAS1,FAM184B,FEZF2,GADD45A,GAPDH,GDF6,GPR160,GRIA4,HLA-DRA,LRP2,MSX2,NKX6-1,NPR1,PAX2,PCLAF,PCNA,PDGFRB,PRRG2,RAB3C,RFC3,RHCE/RHD,RIMBP2,RORB,RRM2,SLC8A2,SLITRK2,ST8SIA4,TGFBR2,TIMP3,TPM1,TTLL9,TWIST1,UHRF1,ZFP42	466 (8)
RFX1	0.05	transcription regulator			0.000654	COL1A1,DCDC2,DNAAF4,HLA-DRA,IL5RA,MYC,PCNA,SLC1A1
RFX3	2.309	transcription regulator			0.000654	DCDC2,DNAH9,DNAI1,FGF8,FOXJ1,HLA-DRA,IL5RA,MYC
ACTN4	-1.04	transcription regulator		-1.342	0.000654	CXCL8,DCN,MMP1,MMP9,MYC,PDLIM1,SERPINE1,TFF1	720 (17)
FOXC2	-0.257	transcription regulator		-0.684	0.000696	ADRB3,CDH1,COL1A1,CXCL12,CXCR4,DLL1,FN1,HES5,ITGB3,LFNG,MMP9,PDGFRB,PHEX,PPARA,PPARG,PTGS2,SLC2A4,SPP1,SSTR2,UNCX,WDR72	835 (21)
RUNX2	-0.029	transcription regulator		-0.059	0.000698	AXIN2,BCL2,CDH1,CDKN1A,CEBPD,COL1A1,COL24A1,CXCL8,EDN1,FABP6,FGF18,FN1,GDF10,ISL1,LGALS3,LUM,MSX2,NEXN,RUNX1,SERPINE1,SOST,SPP1,SVIL,TIMP1,TPM1,VEGFA,WNT10B	870 (21)
PRDM16	-0.281	transcription regulator		1.67	0.000699	AGT,CCN3,CDKN1A,COL3A1,DCN,DIO2,ELN,FOXJ1,IFI44,LOX,MYH7,NPPA,SERPINE1,TNF	841 (18)
ZIC3	6.945	transcription regulator		1.249	0.000748	CXCL5,FOXA2,GATA4,GATA6,IL12A,IL18,IL23A,IL32,IL33,NPPA,ZIC3
EBF2	5.859	transcription regulator		0.677	0.000748	ADAMTS15,DIO2,ENTPD2,LGI1,PPARA,RBM46,SFRP4,SHISA6,THBS4
TGFB1I1	-0.941	transcription regulator		-1.564	0.000748	AR,CDKN1A,FN1,ID1,KRT18,KRT19,LTBP2,SERPINE1,TNS1	887 (22)
SMARCE1	0.417	transcription regulator		0.141	0.000748	BCL2,BRCA2,CDKN1C,CENPF,CHRM4,E2F2,MYC,SCN2A,TFF1	878 (12)
KLF17		transcription regulator			0.000759	CCL28,CDKN1A,CORIN,FN1,ID1,IL23A,TNFSF10
ZFPM2	-0.836	transcription regulator		0.388	0.000759	AMH,ATP2A2,CYP11A1,HAND1,MYH7,NPPA,WNT4	215 (7)
MBD2	-0.164	transcription regulator		-1.032	0.000773	ADGRB1,BARHL2,BIRC3,CDH1,CDKN1A,CDKN2B,CRYBB2,DLK1,DPP4,EFNA5,HK2,KCNK10,LHX8,MMP9,PRSS2,RELB,SST	473 (7)
ZFP36L2	0.078	transcription regulator		0.64	0.000778	BCL2,DDIT4,NEFH,SCN2A,SCN8A,SNAP25	646 (10)
HOXB3	0.132	transcription regulator		-1	0.000778	EFNA1,HOXA3,HOXB5,HOXB6,HOXB7,OTX2
SRSF2	0.677	transcription regulator		-1.042	0.000795	BAAT,CDH1,CES1,COL1A1,FOXA2,MAPT,NR1H4,PPARA,PYGM,RRM2,RYR2,SREBF1,TGFB1	811 (17)
TBX21		transcription regulator		-1.035	0.000817	ATAD5,CD83,CDC45,CDC6,CENPF,CLSPN,DTL,EXO1,FOXA1,FOXJ1,GZMA,HLX,IL18,IL1R1,IL1RL1,IL6ST,LAG3,MYB,RUNX1,RUNX3,SPP1,STAT4,TGFBR2,TNF,UBD	958 (21)
FHL2	-3.816	transcription regulator		0.304	0.000827	AMH,BMPR1B,CLDN5,CXCL12,CXCL8,CYP11A1,FHL2,GDF6,IL23A,MMP7,MSX2,MYC,NOS2,NPPA,PDGFRB,PIK3R3,SERPINE1,SPP1,TGFB1,TGFBR2,TNF,WNT10B,WNT4	766 (21)
POU2AF1	-0.082	transcription regulator		-0.696	0.000856	B4GALT1,BCL2,CD83,CXCR4,EZH2,HLA-DRA,ID3,IFI44,IFI44L,IL4R,IL6,IRF8,KCNN4,LFNG,LGALS1,MS4A6A,MYC,NFKB2,PAX5,PTPRS,S100A10,SPP1,STAT4,STAT5A,TGFB1,TNFRSF13C	852 (20)
MNT	-0.243	transcription regulator		1.604	0.000904	ALDH1A1,ALDOA,ARHGAP45,AXL,BNIP3,BST1,C4orf19,E2F2,ID1,LDHA,LOXL2,MYC,NQO1,PGK1,TNF
TCF12	1.371	transcription regulator		-1.151	0.000934	CACNG4,CCL28,CD3D,CDH1,CDKN1A,CDKN2B,CHRNA5,CSF1R,ELF4,EPCAM,ETS1,FN1,ID2,ID3,IL18R1,IL1RL1,IL32,LDHA,MCM5,MFSD13A,NR4A3,PAX5,PPARG,PTPN13,SEMA7A,ST8SIA1,VEGFA,VGF,ZC3H12A	604 (13)
CBFB	0.222	transcription regulator		-0.28	0.000984	CCR6,CDH1,COCH,CSF1R,DSP,ERMN,HEY1,ICAM1,ITGB6,LTB4R,MMP9,PPARG,RUNX1,RUNX3,SPP1,STAT4,TGFBR2,TGFBR3,TWIST1,WNT10B	646 (14)
HNF4G	-2.26	transcription regulator	Activated	2.514	0.000993	ABCB11,FBLIM1,FHL3,FLNB,KRT18,KRT8,LAMB3,LAMC1,LAMC2,MYL7,PAK3,PDLIM1,VANGL2
RUNX3	-2.424	transcription regulator		0.815	0.000999	BBC3,CDKN1A,CDX2,COL4A1,CSF1R,CXCL8,FMN2,IL18,IL6ST,LOX,MMP9,MYC,NAP1L5,NEGR1,NUAK1,PAPPA,RTN1,RUNX1,SPP1,STC2,SVEP1,TGFB1,TLCD4,TNF,TNFSF4,TOX2,WT1	846 (25)
E2F5	0.817	transcription regulator			0.00104	CCNA1,CDKN1A,DUSP10,FOXJ1,MCIDAS,MYB,MYC,PCNA,SERPINE1
NFYC	-0.175	transcription regulator		1.492	0.00109	ACTN2,ALB,CKM,COL1A1,COL5A3,EMX2,HLA-DRA,MYBPC1,MYOM1,NPR1,PDGFRB,PYGM,RFC3,TNNC1,UNC45B	55 (2)
CDX1	-3.22	transcription regulator		1.441	0.0011	ATOH1,BCL2,CDX1,CDX2,DDC,FXYD3,HDC,HOXB9,IL6,NEUROD1,NEUROG1,NFKB2,PAX3,PTGS2,SLC7A8,TNF	951 (24)
HOXC6	-1.255	transcription regulator	Activated	2.525	0.00113	BCL2,CNTN1,CYRIA,DCN,IGFBP3,MEGF10,MME,NFKB2,PLXDC1,RUNX1,ZBTB7C,ZNF536
NCOA2	0.077	transcription regulator		-1.934	0.00115	ABCB11,AR,C3,CDH1,CDKN1A,CEBPB,CLDN7,CYP1B1,FZD1,GBE1,HNF1A,IGFBP1,IL6,KRT19,LLGL2,MARVELD2,MYB,NOS2,NQO1,NR1D1,NR4A3,PCSK5,PPARG,PPP1R3B,PPP1R3C,PTGS2,SQSTM1,SREBF1,TFF1,TJP3,TMEM121B,TNF,UCP3,VDR,WNT2,WNT6	937 (21)
ATF3	-0.689	transcription regulator		0.66	0.00116	BBC3,BIRC3,CD83,CDKN1A,CXCL16,EPHA1,GSN,HSF1,HSPB2,ICAM1,ID1,IL6,ITGA1,KRT19,MMP1,NFKB2,NOS2,PAPSS2,PENK,POLA1,POLE,POLE2,PRIM1,PTGES,RRM2,SERPINE1,TNF,TP73,TSLP	872 (14)
EBF1	5.354	transcription regulator		-0.397	0.00118	CBLC,CCL3,CD3D,CEBPB,COL1A1,CRABP1,CSF1R,CXCL12,DLX5,EBF1,GYS1,HK2,IGKC,IL12A,IL32,IL6,IRF8,MAPK10,MYC,PAX5,PFKP,PHKG1,PIK3R3,PPARG,PPP1R3C,PRKAR2B,PTPRC,RHOQ,SFRP2,SLC2A4,SREBF1,UCP3	865 (22)
ZNF300	2.35	transcription regulator			0.00122	CXCL8,IL6,MYC	363 (7)
SOX21	7.564	transcription regulator			0.00122	CDX2,HES5,SOX2	315 (7)
HES6	4.011	transcription regulator			0.00122	CDKN1A,HNF4A,MMP1
ESRRB	0.459	transcription regulator		0.359	0.00123	APLP1,BCL2,CCL20,CCL28,CDKN1A,HK2,IL32,KIRREL2,MYC,NR0B1,NR0B2,TFF1,ZFP42	874 (18)
SETBP1	1.381	transcription regulator			0.00125	AR,BCL3,BRCA2,CARD11,CNTNAP2,FOXA1,FSTL3,GATA2,HEY1,KCNJ5,MYB,MYC,NR4A3,NTRK3,PDGFB,PHOX2B,PTPN13,SIX1	618 (7)
FOSB	0.147	transcription regulator		-0.049	0.00125	CEBPB,F3,FOSL1,GRIA2,INHBA,MMP1,MMP9,PPARG,SERPINE1,TH,TIMP1	888 (20)
TSC22D3	-0.081	transcription regulator		0.304	0.00129	BBC3,BCL2,CCL3,CD83,CDKN1A,COL1A1,CXCL8,DPPA4,EGR3,ICAM1,IL6,PPARG,PTGS2,TNF	767 (16)
TCF21	-1.314	transcription regulator		0.14	0.00131	CDKN1A,CKM,COL4A1,CYP11A1,IL6,TIMP1	161 (7)
FOXD3		transcription regulator		-0.288	0.00131	CDKN1A,CXCR4,EZH2,FOXA1,FOXA2,SOX2
GATA5	-1.459	transcription regulator	Inhibited	-2.19	0.00131	EDN1,HBA1/HBA2,MYH7,NPPA,SLC5A1,TNNC1	526 (7)
GATA1		transcription regulator	Inhibited	-2.226	0.00133	AFF3,ALOX5AP,ANK1,AQP1,BATF3,BCL2,CA2,CAVIN1,CDKN1A,ETS1,ETS2,EZH2,GATA2,GP6,HBA1/HBA2,HBE1,HBG2,HHEX,IL1RL1,IL6ST,INSM1,IRF8,ITGB3,KIT,LMO2,MCM5,MECOM,MSX2,MYB,MYC,NEFH,NPPA,PCNA,POU4F1,PSTPIP2,RFC3,RUNX3,SNCA,SP6,ST18,STAT4,STAT5A,TAC3,TEK,TFF3,TGM2,UHRF1,VDR,ZBTB42	719 (18)
ETV1	-1.154	transcription regulator		-1.72	0.00136	ASCL1,CXCR4,IL23A,ITGB3,MMP1,MMP7,TGFBR2,TMPRSS2,TNFSF4,TWIST1	371 (7)
PPP1R13L	-2.34	transcription regulator		0.113	0.00137	BBC3,CDKN1A,DSC3,DSP,ITGA3,JUP,PERP,SLC2A1	788 (15)
SCX	-1.551	transcription regulator		-0.57	0.00137	ACAN,COL1A1,ID1,MSX1,SCX,SPP1,TBX20,TIMP3
MEF2A	-1.267	transcription regulator		0.179	0.00139	ATP2A2,CKM,EDN1,ENO3,FGF14,GATA2,GATA4,GSTA3,IFI44,ITGA7,NOS2,NPPA,PKNOX2,SHISA6,SLC2A4,SOST,TGFB1,TNNC1,XIRP2	748 (20)
E2F3	0.284	transcription regulator		0.071	0.0014	AKR1C1/AKR1C2,BAIAP2L1,BOK,CCL20,CCNA1,CDC45,CDC6,CDKN1A,E2F2,ECE1,EDN1,ELF3,EZH2,HOXB9,ID3,IGF2,INHBA,JAM2,MCM10,MCM2,MCM5,MCM6,MCM7,MYB,MYC,ORC1,PCLAF,PCNA,POLA1,PTN,RRM2,SERPINE1,SPARCL1,TIMP3,TP73	907 (24)
HES3		transcription regulator		1.155	0.00141	FAM171B,FGF8,NEFL,NRSN1,PAX2,PAX5,PCDHGA10,SST,TUBA1A,UNC79,UNC80,WNT1
ATF1	-0.392	transcription regulator		1.387	0.00141	BCL2,CEBPB,COL24A1,FOSL1,INHBA,NOS2,PCNA,PCSK1,PTGS2,SST,TGFBR2,UCP3	538 (11)
FOXP1	-0.176	transcription regulator		0.784	0.00141	CDKN1A,CSF1R,DPYD,GAP43,IL6,NLGN3,NR5A2,NXPH1,SFRP4,ST8SIA2,TNF,WNT1	741 (17)
ILF3	0.925	transcription regulator		1.082	0.00142	AQP7,CAPG,CCDC170,CD14,CD163L1,CFH,CXCL8,ELF3,HLA-DRA,ID2,IL4R,IL6,LGALS3,MCM5,MGLL,PLA2G7,PPARG,SEMA7A,STAT4,TFEC,TNFRSF12A
LMO2	2.528	transcription regulator		-1.237	0.00143	ADAMTS9,ARID3A,ATP8A2,AXIN2,BBC3,BCL2,CASP4,CDKN1A,CLDN4,COMT,DLK1,DLX1,DPP4,EFEMP2,EGLN3,ERG,ETS1,ETS2,GSN,HHEX,HLX,IL1RAP,IL34,IRAK1,KIT,LGALS1,LMCD1,LSP1,LTBR,MGLL,MYC,NDRG1,NKX3-1,NLRP1,NOVA1,RHOH,RPS6KL1,RRAD,SERPINE2,SIX3,SLC7A8,SLIT1,SQSTM1,STAT4,STAT5A,TGFB1,TNFAIP3,UNC93B1,VDR	603 (13)
SOX11	2.28	transcription regulator	Activated	2.848	0.00144	CAV1,CXCR4,DCX,DRAXIN,EBF1,GRIN1,GRM5,HLA-DRB5,IGFBPL1,IL1RL1,IL23A,IL6,IL6ST,KLK6,MPZ,NUF2,PAX5,PAX7,PDGFA,PRRX1,SLCO5A1,ST8SIA2,TMSB15A,TNNI1,TSPAN11,TUBA1A,TYR,TYRP1,WNT4,YPEL1,ZFP57,ZNF559-ZNF177	420 (7)
PML	-0.767	transcription regulator		-0.847	0.0016	ACADS,ANXA4,CCNA1,CDKN1A,CDKN2B,CXCR4,DNAJA4,DRC1,FTL,GADD45A,HBE1,HBZ,HLA-DMB,HLA-DRA,ID2,IFI27,IFI44,IFI44L,JUP,LEFTY2,MAPK11,MCM6,NDRG1,NQO1,PRKCH,SQSTM1,SREBF1,STMN1,TNF,TNFAIP3,UCP3	974 (22)
CBX4	-0.789	transcription regulator			0.00164	HOXA2,HOXA4,MYC,WNT4
MAGED1	-0.139	transcription regulator			0.00164	CDKN1A,DLX5,NTRK1,TNF	798 (21)
HDAC11	-0.94	transcription regulator		-0.92	0.00174	IL18,IL6,MGAT5B,NOS2,SLC2A1,TNF,TNFSF4	869 (20)
POU3F2	6.824	transcription regulator		1.633	0.00174	CDK5R1,CDK5R2,CHGA,FABP7,HSD3B2,NEUROD1,SYP
HLX	-2.486	transcription regulator		1.145	0.00176	ANKRD1,AREG,CDKN1C,CXCL8,CYP1B1,GDF15,ICAM1,IL4R,MYC,PAPPA
NCOA1	-0.192	transcription regulator		-1.236	0.00177	ABCA1,ABCB11,ADAM22,AGL,ALDOA,C3,CDKN1A,CEBPB,CELSR3,CYP11A1,ERBB3,FGF18,HIC1,HNF1A,HSD3B2,IL6,MAPK8IP2,MYC,NOCT,NR0B2,OLR1,PPARG,PRL,SERPINE1,SLC2A1,SREBF1,TFF1,TNF,UCP3	1004 (22)
GPS2	0.434	transcription regulator		1.186	0.00184	ABCA1,CCL20,CD14,CDKN1A,CXCL8,DHRS3,FZD1,IL6,MYC,NOS2,PLA2G3,RAB20,TBC1D2,TFF1,TNF,XYLT1	716 (19)
MAFB	1.498	transcription regulator		0.632	0.00185	CACNA2D3,CD163L1,CFAP61,CMKLR1,CRYBB1,CXCL12,DLK1,EGLN3,GFRA2,HOXA3,LGALS3,MMP9,NKX6-1,NUAK1,ODAD4,OLFML2B,OSCAR,PCSK2,PTGIR,RADX,SCG5,SELENOP,SLC7A8,STAB1
MED12	0.12	transcription regulator		0.765	0.0019	ANKRD1,ASCL1,GDF15,GJB3,MYC,NEUROG2,ODAD2,TGFBR2	408 (9)
HMGB2	1	transcription regulator		-1.572	0.00201	ADRB3,CCL20,CEBPB,CXCL5,CXCL8,IL6,INHBA,MMP1,NRG1,PPARG,SLC2A4	935 (16)
TBP	-0.017	transcription regulator			0.00207	BCL2,CDKN1A,COL1A1,ETS2,FN1,GAPDH,GATA4,GTF2A1L,IGF2,MYC,NKD1,PPARG,PTGS2,TFF1,TGFA,TNF,TNFAIP3	969 (20)
RBBP7	0.832	transcription regulator			0.00209	CDH1,EN1,EN2,GATA2,KIT,MYC	434 (7)
PLAGL2	-1.183	transcription regulator		-1.993	0.00209	BNIP3,CXCL5,IGF2,IL32,LDHA,NCF2
ID4	3.105	transcription regulator		0.655	0.00209	BBC3,CDH1,CDKN1A,CDKN2B,PPARG,VEGFA	432 (7)
TEAD1	-0.609	transcription regulator	Inhibited	-2.226	0.00214	ACADS,ADM,AK5,ATP2A2,ATP5F1D,BBOX1,CDKN1A,COL3A1,DES,EDN1,FABP3,FILIP1L,FJX1,MYBPC3,MYH7,MYL2,MYL3,NEFH,NPPA,NRXN2,NUAK1,PPARA,PTGS2,PTPRO,SDHA,SULF1,SYT4,TGFA,TNNC1,TPM1,TTN	1004 (26)
NFATC3	0.276	transcription regulator	Inhibited	-2.317	0.00216	ACAN,B3GAT1,BCL2,COL1A1,DDIT4,EDN1,EGR3,F3,FOXA1,FOXA2,GAP43,IL6,LRRC55,PPARG,PTGS2,TNF	478 (13)
ZFP36	0.251	transcription regulator		1.552	0.0022	BIRC3,CA2,CCNE2,CDC6,CDKN1A,COL3A1,FOSL1,ICAM1,IL12A,IL23A,IL6,KNTC1,LMO2,MMP1,NUF2,OSCAR,PTGS2,SPP1,TCIRG1,TFF1,TLCD4,TNF	887 (21)
SOX17	-1.616	transcription regulator	Inhibited	-2.888	0.00224	AKR1C1/AKR1C2,AXIN2,CDH1,COL4A1,COL4A2,FOXA2,GATA4,GATA6,HNF4A,NQO1,NR2F1,SOX2,VIT	871 (16)
TFAP4	0.985	transcription regulator		0.632	0.00224	CDH1,CDKN1A,CLDN4,CLDN7,ESRP2,FN1,GDF15,ID1,IRF6,OVOL1,PKP3,RPE65,TEAD4	637 (7)
GLIS2	-1.423	transcription regulator	Activated	2.236	0.00226	C3,CCL28,COL1A1,IL12A,IL23A,IL32,IL33,LTBP2,SERPINE1,TGFB1
RUNX1	-1.889	transcription regulator		0.999	0.00228	ADAMTSL4,ALB,ALOX5AP,ANK1,AQP1,ATP8A2,BAALC,BBC3,CCR6,CD14,CDH1,CDKN1A,CDKN1C,CDKN2B,CSF1R,CYP11A1,EGFL7,EPAS1,FOSL2,GATA2,HBA1/HBA2,HBE1,HBG2,HEY2,ID2,IGFBP3,ITGB3,KIT,LMO1,LRRK2,LTB4R,MECOM,MMP7,MYB,MYC,MYH9,NR4A3,NTRK1,PLXND1,RUNX1,SERPINE1,SPP1,TIMP1,TNF,TNFRSF13C,TSPAN33,VEGFA,ZCCHC18	850 (24)
HHEX	-3.412	transcription regulator		0.465	0.00251	ANKRD1,AXL,CCL28,FLT1,IL12A,IL33,SST,TEK,TNFSF10,VEGFA,WNT2	365 (7)
BRD7	0.611	transcription regulator		-1.727	0.00258	BBC3,CDH1,CDKN1A,FN1,KRT8,NDRG1,PYCARD,SERPINE1	900 (22)
SIAH2	-1.239	transcription regulator		1.463	0.00262	ARG2,C3,CEBPB,CTSB,CXCL16,DCC,EGLN3,ID2,LGALS3,PLA2G7,SDC4,SERPINE1,SPP1,SQSTM1,VEGFA	996 (22)
DAXX	0.303	transcription regulator		0.566	0.0027	ATOH1,BCL2,CDKN1A,CYP11A1,GADD45A,IL6,MMP1,NFKB2,PTGES,RTN1,SERPINE1,SREBF1,TRADD	795 (21)
ZEB2	0.119	transcription regulator		1.281	0.00279	AXL,CDH1,CDKN1A,CDKN2B,ESRP1,ESRP2,GZMA,HES5,ID2,ID3,ID4,KRT18,KRT19,MMP1,MYB,MYC,SOX1	838 (22)
MTDH	-0.409	transcription regulator		0.221	0.00283	BCL2,CCN4,CD14,CDH1,CDKN1A,CDKN1C,CFH,COL4A1,COL4A2,CXCL8,CYP26A1,DPYD,GSN,HK2,HOXA1,ITGA3,ITGB6,KRT8,LGALS3,MGLL,MMP9,NR0B2,PCSK9,PPARG,SAA1,SERPINE1,SLC1A2,SPP1,TEK,TGFBR2,TWIST1	1030 (22)
MAF	-0.078	transcription regulator	Activated	2.015	0.00294	CRYAA/LOC102724652,CRYBA1,CRYBA2,CRYBA4,CRYBB1,CRYBB2,CRYBB3,FABP7,IL12A,IL1R1,NQO1,NUAK1,PCSK2,S100B,SCG5,TGFB1
BCL11B	1.716	transcription regulator		0.209	0.00294	AREG,BCL2,CCL3,CDKN1A,CHRM4,CXCL8,GRIA1,ID2,IL4R,LTB,NCEH1,NETO1,NGEF,PLXND1,TBR1,TNF	626 (13)
RRP1B	0.423	transcription regulator			0.00314	AREG,ASCL1,BRCA2,CDC6,CDKN1A,CEBPB,DNAJC12,EXO1,FANCB,FEN1,GADD45A,MCM2,MCM5,MCM6,ORC1,PCNA,PERP,RHOQ,SERPINE2,SPP1,TGFB1,VDR
FOXG1	5.645	transcription regulator		1.709	0.00317	CDKN1A,CDKN2B,DLX2,PAX2,SERPINE1,WNT8B	728 (13)
MEN1	0.282	transcription regulator		-1.319	0.00318	AR,CDH1,CDKN1A,CDKN2B,EZH2,FN1,FOXC1,MEIS1,MYC,NKX6-1,PTN,PTPRZ1,TGFBR2,TWIST1	913 (23)
HSF1	-1.501	transcription regulator		0.081	0.0032	ANXA11,BAG3,BCL2,C1orf226,CDC6,CDH1,CEBPB,CLDN7,COBL,COL6A2,DHRS2,DLGAP1,DNAJA4,FGF7,FMOD,HSF1,HSPB2,HSPB8,ICAM1,IL6,INHBA,KNTC1,LDHA,LRRN4,MAPT,MCM2,MCM6,MCM7,MLYCD,PGK1,PPARG,PRAME,RRAD,SLC2A4,SLC44A5,SNCAIP,SREBF1,TEX15,THBS2,TNF,TUBB4A,UCP3,WNT3	877 (22)
MED13	-0.138	transcription regulator		1.313	0.00322	ANKRD1,ELN,GPD1,GYS1,MYC,NTRK2,ODAD2,PCSK9,PGAM2,PPARG,PRKAR2B,SLC2A4	636 (7)
PAX5	4.935	transcription regulator		1.463	0.00333	BCL2,BIK,CLDN4,CSF1R,FN1,GPRIN3,HK2,ID3,IL6ST,LSR,MYC,PAX2,PAX5,PGAM1,PLXDC1,RGS10,SERPINA3,SLC2A1,SLC2A3,TNFRSF13C	938 (20)
ZNF202	0.412	transcription regulator			0.0035	ABCA1,ADRB3,HNF4A,INSM1,LAG3,PLP1,VEGFA
TFCP2	0.331	transcription regulator	Inhibited	-2.19	0.0035	CFH,MMP9,POLA1,SPP1,SULF1,TGFA,WT1
ETV2	0.766	transcription regulator		0	0.0035	LMO2,RHOJ,SOX18,TEK
VSX1	1.683	transcription regulator		-1	0.0035	NETO1,RCVRN,TACR3,VSX2
TSC22D1	-0.028	transcription regulator	Inhibited	-2	0.0035	CXCL8,FN1,IL6,SERPINE1	927 (19)
GATAD2B	-0.031	transcription regulator			0.0035	CXCL8,EZH2,PTGS2,RRM2
BCL6	-0.817	transcription regulator		0.541	0.00358	ACAN,BCL2,BCL3,CCL3,CCR6,CD151,CDKN1A,COL1A1,CUX2,DOCK10,DPYSL2,EBI3,EGR3,FMOD,GABARAPL1,GADD45A,HACD1,IL12A,IL18,IL23A,IL4R,IL6,IRF8,ITGA3,LBH,MYB,MYC,NOS2,ORC1,PDIA2,PLA2G2A,PTPRO,PURG,RHOF,SERPINE1,SMPDL3B,TACSTD2,TGFB1,TIMP1,TNF	660 (17)
GLIS1	3.21	transcription regulator	Inhibited	-2.655	0.00359	COL16A1,COL4A1,COL4A2,COL6A2,CYP1B1,ITGA3,LOXL2,LOXL4,LTBP2,TIMP3
RBL1	1.337	transcription regulator	Inhibited	-2.183	0.00369	CASP4,CDC6,CDKN1A,DUSP10,F3,LHCGR,MCM10,MCM2,MCM5,MCM6,MCM7,MYC,ORC1,PCNA,RRM2,TNF,TP73	872 (18)
ARID5A	-1.346	transcription regulator		-1.159	0.00371	CEBPB,CXCL5,IL6,PPARG,TNF	906 (18)
TBX1	0.904	transcription regulator		1.982	0.00371	CDKN1A,FGF8,FLT4,GBX2,OTX1
FOXJ1	3.782	transcription regulator		1.406	0.00371	DLX2,FOXJ1,IL6,RFX4,SPAG6
SATB1	0.532	transcription regulator		1.36	0.00378	BCL2,CD8A,CDH1,CDKN1A,CEACAM1,EBI3,EPAS1,ETS1,GDF15,GNG4,HLA-DMB,ID3,IL16,IL4R,IRF8,LAG3,LRRN3,MAL,MYCL,NPFF,POU3F4,POU4F1,PTGS2,RELB,RUNX1,TGFA,TNF,TSLP,TUBA4A,UHRF1	897 (15)
NFKBIB	-1.007	transcription regulator	Inhibited	-2.596	0.00385	CXCL8,ICAM1,IL6,MMP9,NOS2,RYR1,SYTL1,TEK,TNF,TNFSF10,TP73,TYR,VEGFA	501 (15)
TFAM	0.296	transcription regulator		1.213	0.00392	ACADS,AREG,CRMP1,DCLK1,FABP3,FABP6,LDHA,MUC13,NPNT,PFKP,PGAM1,PGK1,PPARA,PSD2,REG3A,SLC2A1,SLC2A4,STX11	495 (7)
HOXA9		transcription regulator		1.377	0.00394	ALDH1A1,BCL2,BRCA2,CCL3,CDC6,CDH1,CPB2,DCT,DDX4,ERG,ETS2,FZD1,GATA2,HBE1,HBG2,HBZ,ID2,IRX6,KIT,KRT18,MYB,MYC,NPPA,P2RX3,PPP1R16B,PTPRC,RCBTB2,SCUBE1,SDC4,SLC27A6,SPP1,WNT10B	612 (11)
STAT6	-0.316	transcription regulator		-1.553	0.00399	ABLIM1,ADAM19,ALOX15,ANO1,AREG,BCL2,BCL3,CA2,CCL20,CDKN1A,CFAP74,CNRIP1,COL1A1,COL3A1,CTSB,CYRIA,DOCK10,EPHA2,FN1,FYCO1,GCSAM,GPM6B,HBA1/HBA2,HLA-DMB,HLX,IFI44,IFI44L,IL13RA2,IL18R1,IL1RL1,IL33,IL4R,IL5RA,IL6,IL6ST,IRAK3,KMO,LACC1,LDLRAD3,LMO7,LTB,MMP9,MYB,PDGFA,PHF21B,PIANP,PMCH,POLE2,PPARA,PREX1,PTGS2,RASGRP3,RYR2,S100A10,SAMD4A,SERPINA1,SERPINE1,SNX20,SQSTM1,STAT4,STAT5A,SYNGR2,TFEC,TFF3,TGFB1…	922 (15)
Rhox5		transcription regulator		-0.923	0.00409	CA3,CPXM1,GDAP1,IDH3A,KLF9,LDHC,PPARG,RPGR,UNC5C
BMI1	0.405	transcription regulator			0.00418	ATOH1,BNIP3,CDH1,CDKN1A,CDKN2B,CLVS2,DLC1,HK2,HOXB9,ID4,LOX,MYT1,SFN,ST18,WNT10B	1015 (23)
MYCN	0.282	transcription regulator		1.624	0.00434	ABCA1,ABCC3,ALDH1A1,ALDOA,ARPC1B,BCL11B,CAV1,CDKN1A,COL1A1,COL4A1,DSCAM,E2F2,EFNA5,EPHA5,EZH2,FGF5,FN1,FOXA2,GAPDH,GATA2,GATA4,GATA6,GBX2,HES5,HEY1,HK2,HOXA2,ID2,INHBA,ITGA3,LDHA,LGALS1,LRRN3,MSX2,MYH9,NDRG1,NTRK1,OTX1,PDK1,PDLIM1,PTPRO,RCAN2,RD3,RFC3,S100A10,SERPINE1,SLC1A2,SLC2A1,SLITRK1,SULF1,TGM2,TH,TMPRSS2,TPM1,UCHL1	940 (24)
ASCC1	-0.249	transcription regulator			0.0045	CXCL8,TNF,TNFSF10	605 (9)
LHX5	5.15	transcription regulator			0.0045	GAD1,PAX2,SLC32A1
BPTF	0.358	transcription regulator			0.0045	EN1,EN2,MYC
IRX1	2.683	transcription regulator			0.0045	BDKRB2,FGF7,H2BC21
TGIF1	0.041	transcription regulator		-1.309	0.00452	ACSS1,CCL3,CXCL8,HOXB1,IL6,MLYCD,SOX3,TNFSF4	668 (16)
NDN	0.683	transcription regulator		0.728	0.00462	CDKN1A,DLK1,MYC,PPARG,SYP,WNT10B	389 (8)
ELF4	-1.96	transcription regulator		0.886	0.00463	CA2,CDKN1A,CXCL8,DUSP5,HDC,HRK,IL6,KIT,SPP1,SYT4,TNF	506 (7)
HOXA11		transcription regulator		0.239	0.00477	COL1A1,FOXD1,GDNF,NRCAM,PDGFA,SIX2,SPP1
SFMBT1	0.404	transcription regulator		1	0.00516	ADCY2,CNTN1,GFAP,MAP2,PDK1,PGAM1,SIX3,SLC2A3,VEGFA
MYOG	0.81	transcription regulator		-1.132	0.00516	CDKN1A,CHRNA1,CKM,IGF2,MYL4,PAX7,PDGFA,S100B,TRIM63
CTBP2	0.329	transcription regulator		0.068	0.00516	ABCA1,CCNA1,CDH1,JUP,KRT8,LMO3,NEFL,NKX3-1,PPARA
FOXF1	-4.403	transcription regulator		-1.569	0.00548	ACTG2,CDH1,CDKN1A,FLT1,FOXF1,IL6,ITGB3,PDGFB,TEK,TNF	379 (4)
CIITA	0.25	transcription regulator	Activated	3.096	0.00559	COL1A1,FN1,GCNT2,HLA-DMB,HLA-DPA1,HLA-DRA,HLA-DRB5,MMP9,OSCAR,SOST,TGFB1	649 (11)
PRDM8	0.731	transcription regulator	Inhibited	-2.236	0.0058	BHLHE22,EBF3,GJD2,GRIN3A,NHLH2
IRF2	-0.81	transcription regulator		-1.568	0.00593	BCL2,C1QTNF1,CD14,CDKN1A,CEACAM1,CES1,CXCL5,DUSP5,HGD,HK2,ID1,IGFBP1,IL12A,IL6,IL6ST,IRF8,MMP7,MYH9,NOS2,PFKFB3,PTGS2,RARRES1,RRBP1,TNFSF10,TPM1	552 (16)
KCNIP3	1.706	transcription regulator		-0.445	0.00596	CHRNA7,COL1A1,DDT,FOSL2,GFAP,HRK,IL16,IL6,PDE2A,PDYN,PPARA,SMPDL3B,STAT5A,SYT11,TGM2,TNFAIP3	670 (13)
CITED2	-1.02	transcription regulator	Activated	2.352	0.00621	ADM,BCL2,C15orf48,C3,C5AR1,CDKN2B,CDX2,CPEB4,CXCL8,CYRIA,EGLN3,ENDOD1,F3,FGF5,FLT1,GATA6,HOPX,ICAM1,IFI44,IL6,IRF8,KIF5C,LEFTY2,MLKL,MMP1,NOS2,PFKFB3,PGK1,ST6GALNAC4,TGM2,TMEM140,TNF,TNFAIP3,TNFSF15,UBD,VEGFA,VEGFD	470 (12)
ZBTB17	-0.015	transcription regulator		-0.099	0.00625	ATOH1,BCL2,BHLHE40,CDKN1A,CDKN1C,CDKN2B,CENPF,CRLF1,DCT,FOXG1,KIT,LRRN3,NOCT,NTRK1,NUF2,PIMREG,PSRC1	869 (15)
FAM172A	0.785	transcription regulator		-1	0.00642	AMH,GATA4,GDNF,WT1
NFE2L3	-0.102	transcription regulator		-0.293	0.00642	BBC3,CDKN1A,IL33,NQO1
POU3F3	9.866	transcription regulator			0.00642	CDK5R1,CDK5R2,FABP7,SLC12A1
EMX2	3.011	transcription regulator		-1.98	0.00642	CDH6,PAX6,SOX2,WNT1
GRIP1	0.509	transcription regulator			0.00642	FRAS1,GRIA2,PTGS2,TFF1	562 (7)
PSMC3IP	1.883	transcription regulator		1.964	0.00642	C3,CEBPB,CEBPD,PPARG
FUBP1	0.542	transcription regulator		0.752	0.00642	MYC,PTGES,STMN1,STMN3	397 (7)
HESX1	0.323	transcription regulator		-1.109	0.00642	AXIN2,GATA2,MYB,RUNX1
ETV7	-0.871	transcription regulator	Activated	2.828	0.00643	CASP4,CXCL8,ICAM1,IL23A,IL6,LY6E,PROCR,TNF,TNFAIP3	750 (14)
PURA	-0.629	transcription regulator		0.156	0.0065	AR,CDKN1A,GFAP,IGFBP3,MYC,NEFH	387 (7)
JMY	-0.145	transcription regulator			0.0065	BBC3,BCL2,CDH1,GADD45A,RHOD,TNF
TARDBP	0.269	transcription regulator		-0.61	0.00667	ACRV1,BOK,C3,CHCHD10,CNTFR,CRMP1,CSPG4,CYBA,GABRA5,GALNT13,IL6,LAMB3,LRG1,PCSK9,PLP1,PLPPR3,PRSS8,PTPRZ1,RAB25,SFRP2,SQSTM1,TENM1,TNF	789 (10)
CLOCK	-0.025	transcription regulator		-1.147	0.00737	AHNAK2,AK4,ARNT2,BHLHE40,CADM2,CCR6,CHRNA7,CYP26A1,DTX4,EFHC1,FABP7,FAM107A,FOXA3,GADD45A,GAS8,GDNF,GNAO1,HES6,HIPK3,ICAM1,ID1,KANK2,KCND3,KCNN3,LIX1,MEGF10,MMP7,NEFM,NOCT,NR0B2,NR1D1,PCGF5,PDGFRB,PPARA,SCN4B,SLC1A2,SLC39A12,ST6GALNAC4,TRIL,USP2,WT1	379 (7)
PKNOX1	0.113	transcription regulator		0.128	0.00741	FABP7,HOXB1,IL6,PGK1,SLC2A4,SST,TNF,VEGFA
IRF1	-1.217	transcription regulator		-1.003	0.00776	ADAM8,BCL2,CCL20,CDKN1A,CEACAM1,CEBPB,CXCL16,CXCL8,F3,FN1,GATA6,IFI27,IFI44,IFI44L,IL12A,IL18,IL23A,IL33,IL6,LTB,MMP9,MYB,MYC,NCF2,NOS2,PCNA,PTGS2,SLPI,TGFB1,TMEM140,TNF,TNFSF10,TRADD,UBD,ZNF560	812 (13)
NSD2	0.915	transcription regulator		0.784	0.00796	BCL2,CA2,CCNE2,CXCR4,E2F2,GADD45A,JAM2,RRAS,TUBB4A,TWIST1,VEGFA	896 (21)
SUPT16H	0.425	transcription regulator		0.258	0.0081	AMPD3,ANKRD35,AXL,CDKN1A,CFAP61,DUSP5,ID2,KCNQ5,KLHL41,KRT8,LMOD2,LOXL2,MYADML2,NEFL,PCNA,PDGFA,STAC3,TCEAL7,TRIM55,TTN,UNC5A,VGF,VWA5B2
GLIS3	0.108	transcription regulator			0.00832	CAPG,FGF18,ISL1,NEUROD1,NKX6-1,PAX6,SST	629 (7)
CRTC1	0.52	transcription regulator		-0.478	0.00832	CPS1,IDH3A,LOC102724428/SIK1,MMP1,NQO1,PTGS2,TIMP1	624 (13)
SOX8	0.465	transcription regulator		1.109	0.0086	AMH,DLK1,EZH2,PHEX,PLP1
HOXA1	4.409	transcription regulator		1	0.0086	CXCL8,FGF5,GATA4,HOXA1,HOXB1
REL	0.192	transcription regulator		-1.016	0.0086	BBC3,BCL2,BCL3,BIRC3,CACNA1E,CCL20,CD200,CDC6,CDH1,CDKN1A,CXCL8,EZH2,F3,FN1,FOSL1,ICAM1,IL12A,IL18,IL23A,IL32,IL6,IRF6,IRF8,JUP,KCNK6,MMP9,MYC,MYH7,NFKB2,NOS2,NR4A3,PYCARD,RELB,TNF,TNFAIP3,TNFRSF10C,TNFRSF13C,TNFSF10,TNFSF4	748 (16)
BCL11A	0.672	transcription regulator		1.98	0.00889	BCL2,CDH1,GADD45A,HBE1,HBG2,TBR1
PHB2	-0.283	transcription regulator		1.633	0.00889	AREG,CDKN1C,IGFBP1,IL11,IL6ST,PRL	561 (7)
ZBTB33	0.263	transcription regulator			0.00889	BBC3,CDH1,CDKN1A,MMP7,MYC,PGK1
YY2	0.671	transcription regulator	Inhibited	-2.219	0.00889	CXCR4,ERAS,MYC,MYL2,MYL7,SOX2
SUB1	-0.006	transcription regulator		-1	0.00929	CNTFR,FJX1,GADD45A,HTR3A,KCNK2,KNTC1,STMN2,VEGFA
FLI1	-0.933	transcription regulator		-1.013	0.00956	COL1A1,CSF1R,ERG,GP6,ID2,LDHA,LOX,MMP1,MSX2,MYC,PAPPA,RRM2,TEK,TGFBR2,VEGFA	831 (20)
BCL3	-1.796	transcription regulator		1.488	0.00956	AGT,BCL2,CCL20,CXCL8,DUSP5,FABP3,ICAM1,ID1,ID2,IL23A,IL6,OLR1,PCNA,STAP2,TNF	632 (16)
TFAP2B	7.747	transcription regulator		0	0.00967	CCL28,CXCL8,EDN1,EPAS1,HOXA2,IGF2,IL18,IL32,KIT,TNF	758 (22)
RBCK1	-0.234	transcription regulator		-1	0.00967	ANKRD35,CXCL5,CXCL8,CXCR4,ICAM1,IL33,IL6,MYC,NFKB2,TNFAIP3	713 (13)
NOTCH4	1.017	transcription regulator		0.674	0.00968	DES,FLT4,GATD3/LOC102724023,HES5,HEY1,HEY2,IL6,SERPINE1,TEK	658 (11)
CBX3	0.365	transcription regulator		-0.277	0.00968	CDH1,CDKN1A,CKM,HBE1,ITGA7,MYC,PPL,SCNN1A,STAT5A	917 (20)
TCOF1	0.098	transcription regulator		1.497	0.0102	ADM,AK4,ALDH1A1,BNIP3,EGLN3,FABP3,FZD8,KIT,NCALD,NDRG1,PPP4R4,RGPD4 (includes others),RMI1,S100A16,SERPINA1,SLC2A1,SOSTDC1,STMN3,TMEM255A
NR2C1	0.106	transcription regulator			0.0104	CNTFR,HBE1,HBG2
BRD8	1.006	transcription regulator			0.0104	AGPAT2,AR,PPARG
PITX3		transcription regulator		1	0.0106	ALDH1A1,GDNF,NEUROG2,TH
HEYL	-1.765	transcription regulator		0.849	0.0106	GATA4,HEYL,NPPA,TMPRSS2
SMARCD3	-0.408	transcription regulator		-1.673	0.0107	ACAN,CD151,COL1A1,FMOD,ITGA3,NPPA,SOX2
MLX	-0.262	transcription regulator		0.214	0.0111	CASP4,CCN3,DDX4,IGF2,IGFBP3,IL12A,IL16,LHX1,THBS2,TIMP1,WNT4
ELK1	-0.839	transcription regulator		-0.303	0.0111	CCL20,CDKN1A,EGR3,FOSL1,IL23A,ITGB6,JAM2,MECOM,MMP9,PRL,PTGS2,SLC2A1,SOX18,SPP1,TNF,TNFSF4
ZNF224	0.115	transcription regulator			0.0114	ALDOA,TNFAIP3
ING2	0.203	transcription regulator			0.0114	SERPINE1,SPP1
ZFP36L1	-1.317	transcription regulator			0.0114	TNF,VEGFA
PHB1	-0.468	transcription regulator	Activated	2.101	0.0117	BCL2,CXCL8,CYP11A1,IGF2,MMP7,MYC,PDGFA,TGFB1,TNF
NRIP1	0.684	transcription regulator		-0.296	0.0118	AREG,CDC6,CDKN1A,COX7A1,CRABP1,FABP3,IDH3A,IL6,PPP1R3B,PRL,PTGS2,SLC2A3,TNF,TNFSF4
TFAP2E	0.12	transcription regulator			0.0122	CCL28,CXCL8,IL18,IL32,TNF
MYF5		transcription regulator		-0.83	0.0122	CDKN1A,CKM,LHX8,PDGFA,ZIC1
CBX2	1.719	transcription regulator		0.831	0.0122	CDKN1A,GATA4,LHX9,NR0B1,RUNX1
PAX4		transcription regulator		1.009	0.0122	ARX,ID2,INSM1,MYC,SOX1
PA2G4	0.021	transcription regulator		1.408	0.0122	AGR2,AR,GDF15,PCNA,TMPRSS2
TBX2	0.817	transcription regulator	Activated	2.53	0.0125	ATF5,BHLHE40,CDC6,CDH1,CDKN1A,EZH2,HELLS,HEY1,MCM2,MCM5,MCM6,MCM7,NPPA,SLC17A8,TRIB3,TYRP1
EHF		transcription regulator		-0.701	0.0125	CCL20,CDH3,FOLH1,GATA2,GPR68,HK2,HOPX,IL6,KIT,KLF5,KLK6,MMP1,SAA1,SAA2,SERPINA3,SERPINE1,TGFB1,TIMP1,VEGFA
MAX	-0.362	transcription regulator		-0.198	0.0126	AR,CDKN1A,CDKN2B,E2F2,EBF1,EDN1,EZH2,GADD45A,HK2,ID1,ID2,IL32,LRRN3,MYC,PDGFRB,PDK1,SLC2A1,SLC2A3
TWIST2		transcription regulator		0.883	0.0129	CDH1,CDKN1A,CKM,DUSP5,FN1,HOXB9,MMP9,SOX2,TGFB1,TNF,TWIST1
RYBP	-0.522	transcription regulator			0.0129	ANKRD1,APC2,CDC6,FOSL1,ID1,RASSF6,RUNX1,SOX2,TGFB1,WNT3,WNT4
CREBZF	0.625	transcription regulator		-1.085	0.0135	CEBPB,DCT,MAPK10,SREBF1,TNFRSF13C,TYR,TYRP1
CYLD	-0.159	transcription regulator		-0.443	0.0136	AXIN2,CXCL8,IL6,NFKB2,NTRK3,OPRK1,RELB,SERPINE1,TGFB1,TNFSF4
DMRT1		transcription regulator		0.73	0.014	ALDH1A1,AR,CDH1,DMRT3,DMRTA2,EPX,FGF18,GJA3,GSTA3,HOXB7,IGFBP3,IGFBP6,ISLR2,SLC1A1,SOX2,TOX2,TRIM50,VRK1
IKZF2	0.388	transcription regulator		1.667	0.014	GZMA,ICAM1,IL1R1,IL4R,LAG3,RUNX3,STAT4,TNFSF4,ZBTB42
MEIS1	1.624	transcription regulator		1.584	0.014	ASCL1,CDKN1A,DLK1,HOXA2,HOXA3,HOXA4,MYB,SCUBE1,SST
NFATC4	0.076	transcription regulator	Inhibited	-2.393	0.0141	B3GAT1,COL1A1,COL3A1,NPPB,PPARG,SPP1,TFF1,TNF
HOXA3	5.423	transcription regulator		1.743	0.015	CEBPB,EGFL7,EPAS1,HBA1/HBA2,HBE1,HBG2,HEY2,HOXA3,PLXND1,RAC2,RUNX1
PKNOX2	2.136	transcription regulator		-0.816	0.0154	BBC3,CDH1,CDKN1A,GADD45A,RPRM,TP73
E2F4	0.275	transcription regulator		0.956	0.0155	BCL2,BNIP3,CASP4,CCNA1,CCNE2,CDC6,CDKN1A,E2F2,EFHC1,EPAS1,FEN1,FGF7,H2AC18/H2AC19,H2BC21,ID3,KLF5,MCM10,MCM5,MCM6,MYB,MYC,ORC1,PCLAF,PCNA,PCSK1N,POLA1,PPARG,RAD51AP1,RFC3,RRM2,SERPINE1,STMN1,TEAD4,TNF,TP73,UHRF1
AIP	-0.397	transcription regulator		0.653	0.016	ADGRV1,ADRA1D,CMKLR1,CYP1B1,F2RL1,GDNF,GNG4,GPRC5A,GRM3,PDE1B,PPARA,RGS7
MSGN1		transcription regulator			0.0162	DLL1,DLL3,LFNG,PPARG
ZNF32	0.051	transcription regulator		1.999	0.0162	ALDH1A1,FAP,SOX2,TGFB1
HDAC10	0.452	transcription regulator		1.964	0.0162	DCT,MMP9,SQSTM1,TYRP1
IRX3	-1.17	transcription regulator	Inhibited	-2	0.0162	HOXA2,HOXA3,RUNX1,TSPAN7
WDR5	0.308	transcription regulator		0.896	0.0168	CDH1,MYC,SFRP2,SPP1,TMPRSS2,WNT1,WNT3A
PRRX1	3.075	transcription regulator		-0.872	0.0168	CXCL8,FGF8,PDGFB,PPARG,SOX2,TGFB1,VEGFA
JARID2	0.333	transcription regulator		0.239	0.0168	CDH1,CDKN1A,GATA2,PPARG,SREBF1,TGFB1,TNF
PYCARD	-2.637	transcription regulator		-1.856	0.0171	CDKN1A,CXCL8,DUSP10,IL18,IL6,MMP9,PTGS2,TNF
TRPS1	0.185	transcription regulator		-1.944	0.0173	CENPF,FN1,GABRA3,PHEX,RAMP1,RANBP3L,RUNX1,SMPD3,SOX2,SPC25,VDR
DUX4		transcription regulator		1.086	0.0183	CCNA1,CDC6,CHRNA1,CXCL8,FAIM2,FZD1,IL6,NOG,RFPL1/RFPL3,RFPL2,SIX1,TRIM63
SMARCA5	0.341	transcription regulator		1.279	0.0185	ALOX5AP,BST1,CACNA1E,CAMK4,CDH1,CDKN1A,CORO2A,DTX1,EPHA2,ERG,ETS2,GFRA1,GRIA3,KIT,LFNG,MPZL2,PCSK1,PHLDA3,PLXND1,RRAD,SMOC1,UNC93B1
TFE3	-0.524	transcription regulator		-1.893	0.0189	CDH1,COX7A1,DCT,HK2,LDHA,MYH9,PPARG,SERPINE1,SLC1A1,TYR,TYRP1,VEGFA,WT1
USF1	0.435	transcription regulator	Inhibited	-2.873	0.0191	ABCA1,AGT,BRCA2,CEACAM1,HK2,IGFBP1,IGFBP3,LDHA,MYH9,PGK1,PTGS2,SERPINE1,SPP1,SYNPO,TGFB1,TNFAIP3,TYR
CCAR1	0.175	transcription regulator			0.0191	CEBPD,EPAS1,PPARG
ZMIZ1	0.133	transcription regulator			0.0191	DTX1,MYC,SERPINE1
IRX2	2.479	transcription regulator			0.0191	PDGFA,PDGFB,SERPINE1
EN2	4.808	transcription regulator			0.0191	PAX5,PAX6,SNCA
PHOX2A	4.611	transcription regulator			0.0191	DBH,PHOX2B,TH
ANKRD1	-3.195	transcription regulator			0.0191	ANKRD1,BCL2,RYR2
SF1	0.269	transcription regulator			0.0191	COL1A1,FN1,ICAM1
BACH1	-1.023	transcription regulator		0.377	0.0192	ATP5F1D,CEBPB,CXCR4,FTL,GAPDH,HK2,IL6,MMP1,NQO1,PDK1,PPARG,SPP1,SQSTM1,UCP3
SREBF2	-0.377	transcription regulator		0.04	0.0196	ABCA1,AREG,BHLHE40,CCNA1,CDKN1A,CXCL8,CXCR4,FABP6,FABP7,HES6,ICAM1,IL6,MCM6,NEUROD1,NPC1L1,PCSK9,PPARG,SREBF1,TFF3,TMEM97
SP100	-0.907	transcription regulator			0.0197	CD14,CDKN1A,GABRE,HSPB8,ICAM1,MMP1
CREB3L1	-2.582	transcription regulator		-0.728	0.0197	AGR2,COL1A1,NOS2,PAPSS2,SPP1,TFF3
SSRP1	0.544	transcription regulator			0.0205	CDKN1A,DUSP5,HBE1,ID2,KRT8,LMOD2,LOXL2,PDGFA
UXT	-0.597	transcription regulator		0.726	0.0205	B4GALT1,CDC6,CXCL8,KDELR3,KRT18,NKX3-1,PMEPA1,TNFAIP3
SOX6	-0.039	transcription regulator		-0.622	0.0206	CDKN1A,FBXO2,HBG2,HSPG2,MYC,MYL3,TNNC1
FOXF2	-0.264	transcription regulator	Activated	2.248	0.0206	ACTG2,CDH1,CDKN1A,FN1,FOXF1,PDGFA,PDGFB
BCOR	0.1	transcription regulator		0.378	0.0228	ADM,ARID3A,CCNO,CDKN1A,FLNB,FOXA2,HOXB7,IRX2,LSP1,MYC,ZNF503
IRX4	-3.137	transcription regulator		0	0.0233	HAND1,IRX2,MYH7,NPPA
ZFP57	-3.422	transcription regulator			0.0233	DLK1,IGF2,MPZ,PEG3
ATF5	-1.758	transcription regulator			0.0233	ATF5,ID1,SAA1,SAA2
Ncoa6		transcription regulator			0.0233	AREG,SERPINE1,SREBF1,TGFA
NEUROD2	3.66	transcription regulator		1.98	0.0233	CNTN2,GABRG2,GAP43,NEUROD2
IRF5	0.235	transcription regulator		-0.219	0.0236	CCL3,CDKN1A,COL1A1,COL3A1,COL4A1,CXCR4,IFI44,IL12A,IL23A,IL6,MYC,PTGS2,TGFB1,TNF,TNFSF10,VEGFA
TLX1	2.846	transcription regulator	Activated	2.449	0.025	CDC6,GATA2,GRIN3A,MYB,ORC1,PCNA,SST
IRF2BP2	-0.73	transcription regulator		0.576	0.0255	AMBP,C5AR1,CASP4,CD14,CXCL13,CYP1B1,GABRG3,GLDN,GZMA,H2BC18,ID2,IL2RG,MS4A6A,NR4A3,SAA1,SERPINA1,SERPINA3,SLA,STAT4,TBX15,TIMP1,TNF
IRF6	-2.991	transcription regulator		-1.636	0.0265	CD14,CXCL8,ENPP2,IL18,IL23A,IL6,NOS2,OVOL1,PPARG,PTGES,PTGS2,TEAD4
SQSTM1	-1.827	transcription regulator		-0.12	0.0267	ABCC3,EDN1,EGLN3,IL15RA,IL18,IL6,LHX2,MMP9,NNMT,NOS2,NQO1,SQSTM1,TNF
PAX8	3.465	transcription regulator		-0.262	0.0268	BCL2,CDC6,CDKN1A,DIO2,DIO3,PAX8,PRL,TH,WT1
DNAJB6	-0.202	transcription regulator		-1.091	0.0288	KRT18,SPP1,TNF,TWIST1,VGF
BCL10	-0.696	transcription regulator		-1.955	0.0288	CXCL8,IL6,NFKB2,TNF,TNFAIP3
SPI1		transcription regulator		-0.978	0.0297	APBB1IP,ARID3A,CCL3,CCNE2,CCR6,CD14,CD1D,CDKN1A,CSF1R,E2F2,EBF1,EPX,ETS2,FTL,GATA2,HIC1,HK2,ID2,ID3,IFI27,IFI44,IFI44L,IL12A,IL18,IL33,IRAK3,KIT,LMO2,LTB,LY6E,MME,MMP1,MYB,MYC,NCF2,NOS2,OSCAR,PCNA,PTGS2,PTPRC,RUNX3,SP6,SPP1,TFEC,TLX3,TNF,TNFSF10
PROP1		transcription regulator			0.03	CLDN6,CLDN7,CLDN9,DSC2,KRT19,KRT7,TGFB1
HOXB13	0.547	transcription regulator		-0.478	0.03	AR,BCHE,CDKN1A,EPHA5,MYC,NIPAL1,SPINK1
HTATIP2	-2.264	transcription regulator			0.0304	ADGRB1,CDH1,MYC,SOX2,SPP1,VEGFA
FOXN1		transcription regulator		1.387	0.0304	GZMA,KRT81,PPARG,PPP1R16B,SLC2A1,ZNF423
GFI1B	0.024	transcription regulator	Activated	2	0.0304	CDKN1A,ELF4,GATA2,MYC,TGFBR3,TNFSF4
MBD1	-0.374	transcription regulator			0.0304	CDH1,CRYBB2,DPP4,EFNA5,HOXA2,HOXA4
RFX2	1.536	transcription regulator			0.0304	DCDC2,DNAAF4,HLA-DRA,IL32,IL5RA,MYC
MIB2	-1.087	transcription regulator			0.0308	ANKRD1,CXCL8,TNFAIP3
ZNF750		transcription regulator			0.0308	LAMB3,LAMC2,TINCR
MAEL	1.602	transcription regulator			0.0308	MYC,PTGS2,SOX2
L3MBTL2	0.204	transcription regulator			0.0308	CDC7,GPC2,PODXL2
KLF16	-1.291	transcription regulator			0.0308	CDH1,CDKN1A,TWIST1
OLIG1		transcription regulator			0.0308	DLX1,DLX2,OLIG2
TGIF2	-0.345	transcription regulator			0.0308	ACSS1,CDH1,MLYCD
LMO1	3.647	transcription regulator			0.0308	DTX1,NKX3-1,TSPAN7
NKRF	-0.022	transcription regulator			0.0308	CXCL8,NOS2,PTGS2
MSX2	2.754	transcription regulator		0.47	0.031	FOXE3,IGFBP1,MSX1,MSX2,PPARG,SIX3,SPP1,TWIST1,WNT3A
BTG2	-0.123	transcription regulator	Activated	2.178	0.031	CCL20,CXCL8,IGFBP6,IL6,MMP1,NQO1,RELB,SERPINE1,TIMP1
ZNF276	-0.037	transcription regulator			0.0319	CYP1B1,MYC
TCF25	-0.266	transcription regulator			0.0319	MYH7,NPPA
ZSCAN20	0.146	transcription regulator			0.0319	CXCL5,CXCL8
ELL	-0.917	transcription regulator			0.0319	CDKN1A,MYC
SALL1	1.991	transcription regulator			0.0319	SALL1,VEGFA
ZNF350	0.109	transcription regulator			0.0319	GADD45A,MMP9
TRERF1	1.094	transcription regulator			0.0319	CDKN1A,CYP11A1
HELT		transcription regulator			0.0319	NEUROG1,NEUROG2
PREB	-0.455	transcription regulator			0.0319	ABCA1,PRL
BASP1	0.776	transcription regulator			0.0319	IL6,TNF
ZBTB10	0.11	transcription regulator	Inhibited	-2.085	0.0319	ADAM8,BATF3,CASP4,CD1D,CD83,CD8A,CXCL5,FLT1,IL12A,IL23A,IL32,IL4R,IL6,LRRK2,NR4A3,OPTN,PTGS2,SEMA7A,SERPINE1,SLFN13,STAT5A,TNF,TNFSF15,TSLP,UNC93B1
FOXK2	-0.178	transcription regulator		-0.152	0.032	ALDH1A1,SERPINE1,SOX2,VEGFA
MED14	1.163	transcription regulator			0.032	IGFBP1,IRF8,LAD1,TFF1
DDB2	-0.987	transcription regulator			0.032	BBC3,CDKN1A,MMP9,VEGFA
CEBPG	-0.174	transcription regulator			0.032	CXCL8,IL6,PRL,TNF
CCNT1	-0.373	transcription regulator			0.032	CXCL8,MYC,SLC2A1,TFF1
AJUBA	-0.941	transcription regulator			0.032	CDH1,HOXA1,HOXA4,HOXB1
AIRE	-0.322	transcription regulator		-1.897	0.0322	AMBP,CCRL2,CDC42EP2,GDF2,HBG2,HLA-DRB5,ICAM1,IFI44,IGF2,KLK6,MARCKSL1,MMP9,MPZ,PCP4,SKA3,TFF3,TNF,TNFAIP3,TNFSF10,TPH1
CUX1	-0.633	transcription regulator		-0.041	0.0327	CCNE2,CDH1,CDKN1A,CDKN2B,CXCL8,MMP7,MYC,MYH7,NPPA,POLA1,RAB36,WNT1,WNT6,WNT8B
PROX1	-0.67	transcription regulator	Activated	2.396	0.0331	CCNE2,CDKN1C,CHGA,CHGB,CRYBB1,FLT4,HEY1,IL18,SCG3,SYP,TNFSF4
Fus		transcription regulator		0.726	0.0332	CHL1,COL4A2,GFAP,GRIA2,GRIA3,GRIN1,KANK2,NEFL,SLC10A4,SLC2A1,STAC3,SYP,TUBA4A
NFIL3	-1.161	transcription regulator		1.633	0.0335	BATF3,CDKN1A,CXCL8,GADD45A,ID2,PTGS2,TNF,TNFSF10
ATF6	-0.398	transcription regulator	Inhibited	-2.17	0.0343	ATP2A2,BCL2,BIRC3,CEBPB,CXCL8,GPBAR1,GRM8,IL23A,IL6,MMP1,NPPA,NR0B2,PPARA,PVR,SLC39A14,VEGFA
SMARCC1	0.02	transcription regulator		1.154	0.0357	CCL20,CDKN1A,EBF1,MYT1,NR0B1,PAX5,SOX2
MESP2		transcription regulator		1.342	0.0364	FOXC1,GATA4,PAX3,TWIST1,UNCX
HBP1	-0.817	transcription regulator		-0.034	0.0364	CDKN1A,CTSB,EZH2,IGFBP1,PTGS2
HOXC9		transcription regulator		1	0.0364	FGF8,MMP9,SPP1,TIMP3,WNT3A
IRX5	1.932	transcription regulator			0.0364	CCL20,IL12A,IL33,TNFSF10,TNFSF4
SMAD6	-0.375	transcription regulator		-0.391	0.0364	IL6,NOS2,SERPINE1,SPP1,TGFB1
LYL1	-1.3	transcription regulator	Activated	2	0.037	BAALC,ERG,ID1,ID3,ID4,RCBTB2
ZNF148	0.643	transcription regulator		1.673	0.037	CCL3,CDKN1A,CXCL5,FN1,STMN3,TPH1
ELK4	-0.402	transcription regulator			0.037	CCL3,EGR3,FOSL1,IL18,IL23A,TNFSF4
DRAP1	-0.305	transcription regulator			0.037	GAPDH,GCSAM,HLA-DRA,MYC,RRAS,SH2D3A
EBF3	6.721	transcription regulator			0.0389	CCL3,CXCL5,IL12A,IL18,IL32,IL6,SLC2A4,TNF
KMT2D	0.408	transcription regulator		0.765	0.04	ADGRG2,BVES,CA10,CASP4,CCDC138,CCDC160,CDCA7,CDH1,CSPG4,DSC2,DSC3,EBI3,EFHC2,ENO3,FABP3,GABRG3,GPRC5C,HDX,HFM1,HLA-DMB,HOPX,INHBA,IRF6,KRT17,LAMB3,LRRN4,MMP9,POLE,PPARG,PRR15,RAB38,SLC35G2,STBD1,TFF1,TNNC1,TOX3,WDR17
KLF8	-0.452	transcription regulator		1.285	0.0424	CDH1,MMP9,MYC,SOX2
MED16	-0.183	transcription regulator		0.795	0.0424	CDH1,MMP1,MMP9,TGFBR2
FOSL1	-2.969	transcription regulator		-0.857	0.0444	ADM,ANKRD1,AXL,CXCL8,CYP2J2,EDN1,ELN,FOSL1,IL6,LHCGR,MAP1B,MMP1,MMP9,SERPINE1,SERPINE2,TNF
C1QBP	-0.007	transcription regulator		0.272	0.0444	ADRA1B,BDKRB1,CXCL8,LDHA,SQSTM1,TNF
TFEC	3.521	transcription regulator			0.0452	COL6A3,DCT,ELAVL4,IL6,MYH9
MYT1	7.016	transcription regulator		-1.342	0.0452	MAPT,PRKG2,ST18,TH,TM4SF1
BARX2		transcription regulator		-1.98	0.0452	HK2,MMP9,MYL3,TIMP1,TIMP3
ARID3B	0.063	transcription regulator			0.0454	TNF,TNFSF10,TRADD
SPIC		transcription regulator			0.0454	IL18,KIT,SP6
TAF1C	0.589	transcription regulator			0.0454	IRF6,OVOL1,TEAD4
SUPT5H	-0.524	transcription regulator			0.0454	AGO1,CDKN1A,SNCA
ATF7IP	0.459	transcription regulator			0.0454	DNMT3L,MOV10L1,PRAME
SNW1	0.304	transcription regulator			0.0454	CDKN1A,MMP9,SERPINE1
SMARCD1	0.884	transcription regulator			0.0454	CDKN1A,MMP1,TMPRSS2
NFYA	0.168	transcription regulator		0.579	0.0461	ALB,BBC3,BCL2,BIK,CDKN1A,COL5A3,F12,GADD45A,HLA-DRA,ICAM1,NPR1,PGK1,POLA1,RRM2,TGFBR2
SP110	-0.028	transcription regulator		1.279	0.0483	BCL3,CDKN2B,CTSB,DUSP10,EGR3,ETS1,F3,IFI27,IL18,IL1R1,IL4R,MYC,MYH9,PERP,POLE,PPARG,SERPINA1,SQSTM1,STAT5A,TGFBR3,TIMP1,ZNF560
NFKBIZ	-0.298	transcription regulator	Inhibited	-2.373	0.0489	CCL20,CEBPD,CXCL8,ELF3,IL23A,IL6,TNF
LCOR	0.212	transcription regulator		1.952	0.0545	CDH1,CDKN1A,CYP26B1,IGFBP1
MZF1	0.563	transcription regulator		-1.974	0.0545	AXL,MYB,PADI1,TGFB1
NHLH2	4.528	transcription regulator		1.987	0.0682	ADRB3,ASCL1,IL6,PCSK1
E2F1	1.457	transcription regulator	Activated	2.677	0.0734	AGR2,AR,BBC3,BCL2,BNIP3,BOK,CA2,CAV1,CCNA1,CCNE2,CCNO,CDC45,CDC6,CDH1,CDKN1A,CDKN1C,CTSB,DCC,DUSP10,E2F2,EYA2,EZH2,FEN1,FLT1,GLP1R,H2AC18/H2AC19,HELLS,HRK,ICAM1,ID3,IDH3A,IGF2,KIT,LY6H,MCM10,MCM2,MCM5,MCM6,MCM7,MEIS1,MMP1,MMP9,MTBP,MYB,MYC,MYH7,NKX6-1,NR4A3,ORC1,PCLAF,PCNA,PDK1,PHF21B,PLPPR4,POLA1,PPARG,PPP1R3A,RFC3,RHOQ,RRM2,SDHA,SERPINE1,SLC32A1,STMN1,TGFB1,TNF,TP73,UHRF1,VEGFA,VRK1
ZBTB7A	-0.718	transcription regulator	Activated	2.183	0.074	BBC3,CDKN1A,IL32,MYC,PFKP,RUNX3,SLC2A3
ASXL1	-0.799	transcription regulator	Activated	2.646	0.0742	FAM162A,HK2,MCM2,PGK1,PPARG,SERPINE1,SLC2A4,VEGFA
KLF1		transcription regulator	Inhibited	-2.2	0.0812	AQP1,BCAM,CDKN1A,E2F2,HBE1,HBG2,ICAM4,KCNN4,SLC2A1
TAF4B	0.308	transcription regulator		-1.922	0.213	FN1,INHBA,SPP1,TGFB1,TNFAIP3
BACH2	0.499	transcription regulator	Activated	2.009	0.238	BCL2,EGLN3,GZMA,ID3,IL6,LAMC1,MYCL,STAT4,TNF,TNFSF4
IKZF4	-0.08	transcription regulator	Inhibited	-2	0.276	BATF3,CCR6,IL4R,RUNX3
ZNF507	0.459	transcription regulator		1.974	0.352	BCL2,CCNA1,CDH1,TWIST1
NRF1	0.575	transcription regulator		1.97	0.379	CCL20,CDH1,CHRNA9,CXCL8,NCALD,NQO1,PVR,SDHA,VSNL1
CDKN2B	-2.921	transcription regulator		-1.98	0.402	BCL2,CDKN2B,GOT1,SERPINE1
TAF7L	0.878	transcription regulator	Activated	2.449	0.429	AR,ARL9,CA2,CAMK4,CELF3,EGR3
HUWE1	-0.159	transcription regulator		-1.963	1	AGPAT2,CDKN1A,CDKN2B,FITM1,LSR,MGLL,MYC,PPARG,SREBF1,STARD10
XBP1	-1.167	transcription regulator		-1.792	1	ATP2A2,BCL2,BNIP3,COL4A1,COL4A2,CREB3L1,CXCL8,ETS1,FN1,HLA-DRA,ICAM1,IL6,KDELR3,MYC,NOS2,P4HB,PDIA2,PHLDA2,PTPRN,RCN3,S100A6,SERPINA1,SREBF1,ST8SIA2,TNF,WIPI1,WNT10B

## Sheet: 3f
Enrichment FDR	nGenes	Pathway Genes	Fold Enrichment	Pathway	URL	Genes
0.0355856	18	36	1.7751	Path:hsa03030 DNA replication	http://www.genome.jp/kegg-bin/show_pathway?hsa03030	POLD3 FEN1 LIG1 MCM2 MCM5 MCM6 MCM7 PCNA POLA1 POLD1 POLD2 POLE POLE2 PRIM1 RFC2 RFC3 RFC4 RFC5
4.21265e-05	63	131	1.70735	Path:hsa03040 Spliceosome	http://www.genome.jp/kegg-bin/show_pathway?hsa03040	PQBP1 ALYREF SF3B4 U2AF1 PPIE PPIH CHERP TCERG1 SF3B2 DDX42 U2AF2 HNRNPA1L2 CCDC12 DDX5 U2AF1L4 HNRNPA3 NCBP2 SNW1 ACIN1 SNRNP200 U2SURP SF3B1 PRPF6 FUS PRPF40B SYF2 RBMX PRPF19 TRA2A HNRNPA1 MAGOH HNRNPM CWC15 LSM7 RBM22 CTNNBL1 XAB2 RBM25 RP9 SRSF2 SRSF4 SRSF6 SRSF7 TRA2B SNRNP70 SNRPA SNRPA1 SNRPB SNRPC SNRPD1 SNRPD2 SNRPE SNRPF SF3A2 PRPF38A RBM17 SRSF9 SART1 PRPF3 SNRNP40 DDX23 EIF4A3 DHX38
0.011399	18	33	1.93647	Path:hsa03410 Base excision repair	http://www.genome.jp/kegg-bin/show_pathway?hsa03410	POLD3 FEN1 POLL HMGB1 APEX1 LIG1 MUTYH NTHL1 OGG1 PCNA POLB POLD1 POLD2 POLE POLE2 NEIL3 XRCC1 NEIL1
0.00015863	118	294	1.42491	Path:hsa04010 MAPK signaling pathway	http://www.genome.jp/kegg-bin/show_pathway?hsa04010	PLA2G4B RASGRP1 TAB1 GADD45G MAP3K8 CSF1 DDIT3 DUSP1 DUSP2 DUSP4 DUSP9 EFNA2 EFNA3 EFNA4 EFNA5 ERBB3 AKT1 AKT2 MECOM FGF1 FGF7 FGF8 FGF9 FGFR1 FGFR3 FGFR2 FGFR4 VEGFD FLNA MAPK8IP3 FLT3LG FLT4 FOS MAPK8IP2 PLA2G4F CACNG4 RPS6KA6 ANGPT2 HGF NR4A1 IGF1 IGF2 IKBKB IL1R1 JUN JUND AREG KIT STMN1 ARRB2 MAP3K4 MAP3K5 MET MAP3K11 MYC MYD88 GADD45B ATF4 NFKB2 NTF3 NTRK2 PAK1 PDGFRB PGF PLA2G4A PRKCB CACNA…
0.00058025	95	235	1.43518	Path:hsa04014 Ras signaling pathway	http://www.genome.jp/kegg-bin/show_pathway?hsa04014	PLA2G4B RASGRP1 RASA4 RASSF1 CSF1 CALML6 EFNA2 EFNA3 EFNA4 EFNA5 AKT1 AKT2 ETS2 FGF1 FGF7 FGF8 FGF9 FGFR1 FGFR3 FGFR2 FGFR4 VEGFD FLT3LG FLT4 PLA2G4F SHC2 LAT GNB2 GNB3 GNG3 GNG11 KSR2 ANGPT2 GRIN1 GRIN2A GRIN2B HGF IGF1 IGF2 IKBKB KIT MET NTF3 NTRK2 PLA2G3 PAK1 PAK3 PLCE1 PDGFRB GNG13 PGF PIK3CD PIK3R2 PLA2G2A PLA2G4A PLCG1 SHC3 PLCG2 PLD2 GNG2 PRKCB PRKCG MAPK3 MAPK8 MAPK10 MAP2K2 PAK5 RALGAPA2…
0.000441504	87	210	1.47079	Path:hsa04015 Rap1 signaling pathway	http://www.genome.jp/kegg-bin/show_pathway?hsa04015	RAPGEF3 VAV3 RGS14 ADCY1 ADCY2 ADCY3 ADCY8 CNR1 CSF1 CALML6 DRD2 LPAR1 EFNA2 EFNA3 EFNA4 EFNA5 AKT1 AKT2 FGF1 FGF7 FGF8 FGF9 FGFR1 FGFR3 FGFR2 FGFR4 VEGFD FLT4 LPAR3 PRKD2 MAGI3 LAT GNAI2 GNAO1 LPAR4 ANGPT2 GRIN1 GRIN2A GRIN2B HGF ID1 IGF1 ITGA2B KIT MET PARD6A PLCE1 EVL PDGFRB PGF PIK3CD PIK3R2 PLCB2 PLCB3 PLCB4 PLCG1 PRKCB PRKCG MAPK3 MAPK11 MAP2K2 MAP2K6 LPAR5 RAC3 RAF1 RALGDS ACTB MAPK12 ARAP…
1.98072e-06	108	240	1.59759	Path:hsa04020 Calcium signaling pathway	http://www.genome.jp/kegg-bin/show_pathway?hsa04020	ADCY1 ADCY2 ADCY3 CHRM3 ADCY8 ADRA1D ADRB1 ADRB3 CALML6 AGTR1 EDNRB ERBB3 PTK2B TPCN2 FGF1 FGF7 FGF8 FGF9 FGFR1 FGFR3 FGFR2 FGFR4 VEGFD P2RX2 FLT4 GDNF GRIN1 GRIN2A GRIN2C GRIN2D GRM1 GRM5 GRPR HGF HRH1 HTR2A HTR2C HTR4 MYLK4 ITPKB LHCGR MET MST1 MST1R NOS2 ATP2A1 ATP2A3 ATP2B2 NTRK2 NTRK3 ATP2B3 NTSR1 OXTR P2RX3 P2RX7 PLCE1 PDE1A PDE1C PDE1B PDGFRB PHKA2 PHKG1 PHKG2 PLCB2 PLCB3 PLCB4 PLCD1 PLCG1…
0.000632587	90	221	1.44578	Path:hsa04024 cAMP signaling pathway	http://www.genome.jp/kegg-bin/show_pathway?hsa04024	RAPGEF3 VAV3 ADCY1 ADCY2 CFTR PDE10A ADCY3 ADCY8 ADCYAP1 GRIN3A GRIN3B ADCYAP1R1 CNGB1 CNGA3 CNGA4 CRHR2 CREB3L4 ADRB1 CALML6 DRD2 EDN2 EDN3 AKT1 AKT2 FOS AMH GLI1 GLI3 GLP1R GNAI2 GRIA1 GRIA2 GRIA3 GRIA4 GRIN1 GRIN2A GRIN2B GRIN2C GRIN2D HTR1E HTR4 JUN LHCGR NFKBIA NPY FXYD2 ATP2A1 ATP2A3 ATP2B2 ATP2B3 OXTR PAK1 PLCE1 PDE4A PDE4B GHRL PIK3CD PIK3R2 PLD2 POMC CNGB3 MAPK3 MAPK8 MAPK10 MAP2K2 SUCNR…
0.0364885	42	104	1.43373	Path:hsa04064 NF-kappa B signaling pathway	http://www.genome.jp/kegg-bin/show_pathway?hsa04064	TAB1 GADD45G EDAR TNFRSF13C EDARADD CSNK2A2 DDX58 TAB3 LAT CXCL1 CXCL2 CXCL3 BLNK ICAM1 IKBKB IL1R1 CXCL8 MYD88 GADD45B ATM NFKB2 NFKBIA PLCG1 PLCG2 PIDD1 PRKCB PTGS2 BCL2 RELA RELB TNFAIP3 TRAF1 TRAF2 UBE2I ZAP70 TRIM25 IKBKG RIPK1 TNFSF14 CFLAR MAP3K14 CD40
0.000315404	66	148	1.58319	Path:hsa04072 Phospholipase D signaling pathway	http://www.genome.jp/kegg-bin/show_pathway?hsa04072	PLA2G4B LPAR6 RAPGEF3 ADCY1 ADCY2 ADCY3 ADCY8 DGKK DGKG DGKQ DNM1 AGTR1 LPAR1 AKT1 AKT2 F2 PTK2B FCER1G PIP5K1C LPAR3 FYN PLA2G4F SHC2 DNM3 LPAR4 GRM1 GRM2 GRM3 GRM4 GRM5 GRM6 GRM7 GRM8 CXCL8 CXCR2 KIT PDGFRB PIK3CD PIK3R2 PLA2G4A PLCB2 PLCB3 PLCB4 PLCG1 SHC3 PLCG2 PLD2 MAPK3 MAP2K2 SPHK2 AGPAT4 LPAR5 PTGFR RAF1 RALGDS TSC1 TSC2 PIP5K1B PIK3R3 PLPP3 JMJD7-PLA2G4B SPHK1 LPAR2 CYTH3 CYTH2 CYTH1

## Sheet: 3g
Enrichment FDR	nGenes	Pathway Genes	Fold Enrichment	Pathway	URL	Genes
1.3366859096264e-40	371	1127	2.00649	Circulatory system development	http://amigo.geneontology.org/amigo/term/GO:0072359	CFLAR PLXND1 HSPB6 ITGA3 TNFRSF12A STAB1 DCN IGF1 SNAI2 HGF ADGRA2 RB1CC1 TYMP TNFRSF1B BAK1 GRN DSG2 TAB2 PKP2 ATP2B4 EPN1 ERBB3 FOXJ2 TNFRSF1A PKM RHOA MEF2A RORA TGFBR3 JMJD6 NDST1 RPS6KA2 EPN2 PTGS2 MYDGF MCAM RARB ACTN2 FAP NEBL EDN1 CEACAM1 MEF2C GRHL2 WNT11 B4GALT1 BAX MMP2 GNA11 SLC9A1 MYH7 TGFB2 DSP PCSK5 NRP1 CARD10 CCDC134 XBP1 HMOX1 PDGFB MYH9 CDKL1 YY1 NFATC2 SALL4 POFUT1 SMAD7 PGK1 …
3.65994777017314e-37	732	2871	1.55405	Anatomical structure morphogenesis	http://amigo.geneontology.org/amigo/term/GO:0009653	CFLAR POLDIP2 PLXND1 HSPB6 HCCS MEOX1 ITGA3 TNFRSF12A ETV1 GAS7 RHOBTB2 RANBP9 STAB1 LYPLA2 ANOS1 DCN CAPN1 WWTR1 PHLDB1 SNAI2 HGF ZRANB1 ADGRA2 EHD2 TYMP TNFRSF1B BAK1 GRN GAB2 VCL AP2S1 JADE2 CTNNA1 HSPA5 VAMP3 NEDD4L HEXB DKK3 FOXN3 LAMA3 PKP2 LAMC2 ATP2B4 WNK1 EPN1 GPC1 FOXJ2 DIP2B MYO9A TNFRSF1A PKM RHOA PRKCZ ROGDI MEF2A PITX1 BCL3 RORA TGFBR3 JMJD6 NDST1 MAP4K4 WDR1 EPN2 LIMS2 TFRC MARK2 F…
3.45292436568059e-35	886	3700	1.45955	Response to organic substance	http://amigo.geneontology.org/amigo/term/GO:0010033	CFTR CFLAR TFPI UPF1 SLC25A5 ABCB4 ITGA3 CRLF1 TNFRSF12A BAIAP2L1 IL32 UQCRC1 GIPR ANOS1 DCN MAP4K3 NR1H4 KDM5D NUB1 RNF14 UFL1 IGF1 SNAI2 CD74 HGF ADGRA2 RUNX3 GRAMD1B ERP44 BIRC3 GLRX2 RRAGD IFNGR1 TNFRSF1B BAK1 GAB2 MAP2K3 CDH1 CTNNA1 HSPA5 VAMP3 LTBP1 DKK3 HERPUD1 CYBA PHPT1 TAB2 TRAF3IP2 F7 SEC61A1 ATP2B4 YBX3 WNK1 PTPRU GPC1 CNN2 GLP2R PDIA5 ME1 PFKP TNFRSF1A PKM RHOA PRKCZ ABCC9 RORA TGFBR…
5.65504851029854e-34	456	1590	1.74805	Cell migration	http://amigo.geneontology.org/amigo/term/GO:0016477	CD99 PLXND1 ITGA3 RHBDF1 DCN IGF1 SNAI2 CD74 HGF ZRANB1 ADGRA2 GRN MAP2K3 VCL VCAN CDH1 CTNNA1 HSPA5 HEXB LAMA3 F7 LAMC2 ATP2B4 WNK1 PTPRU GPC1 CNN2 SLK RHOA PRKCZ TGFBR3 MAP4K4 WDR1 MARK2 STK10 SCARB1 PPP2R3A FERMT2 PTGS2 CELSR1 FSCN1 MCAM FAP EDN1 TNS1 CEACAM1 CXCL2 MEF2C ITGB5 SSH1 CPNE3 WNT11 B4GALT1 CEACAM6 TRIP6 BAX ATRN SLC8B1 PXN SLC9A1 ICAM1 GLG1 LAMB1 TGFB2 BAMBI JAK2 SYDE2 NRP1 HSD3B7 …
7.49980518833389e-32	727	2951	1.50159	Regulation of localization	http://amigo.geneontology.org/amigo/term/GO:0032879	CFTR CD99 ICA1 PLXND1 SLC25A5 ABCB4 ITGA3 SCIN MARK4 RHBDF1 GIPR SYT7 DCN NR1H4 EHD3 UFL1 CAPN1 IGF1 WWTR1 SNAI2 CD74 HGF ADGRA2 EHD2 PRKCH TNFRSF1B BAK1 GRN GAB2 MAP2K3 VCL CDH1 AP2S1 CTNNA1 HSPA5 DSG2 GOPC VAMP3 NEDD4L HOMER3 CYBA PRSS8 LAMA3 PHPT1 KCNH2 PKP2 F7 LAMC2 ATP2B4 WNK1 PTPRU CDH3 GPC1 CNN2 AP3D1 ERBB3 SLK PPP2R5A TNFRSF1A RHOA PRKCZ MEF2A POLR1A TGFBR3 PTPN3 ATP2B1 MAP4K4 WDR1 ATP6AP…
1.77678928328903e-31	866	3680	1.43436	Cellular response to chemical stimulus	http://amigo.geneontology.org/amigo/term/GO:0070887	CFTR CFLAR TFPI UPF1 SLC25A5 ABCB4 ITGA3 CRLF1 TNFRSF12A BAIAP2L1 ALDH3B1 IL32 ANOS1 SYT7 DCN NR1H4 KDM5D RNF14 UFL1 IGF1 SNAI2 CD74 HGF ADGRA2 GRAMD1B BIRC3 GLRX2 RRAGD IFNGR1 TNFRSF1B BAK1 GAB2 MAP2K3 CDH1 AIFM2 CTNNA1 HSPA5 VAMP3 LTBP1 DKK3 HERPUD1 CYBA PHPT1 TAB2 TRAF3IP2 F7 ATP2B4 YBX3 WNK1 ACAA1 GPC1 CNN2 GLP2R PDIA5 PFKP TNFRSF1A PKM RHOA PRKCZ MEF2A RORA TGFBR3 FSTL3 RNF126 WIPI1 NDST1 AT…
6.83377029106927e-31	279	842	2.01966	Actin filament-based process	http://amigo.geneontology.org/amigo/term/GO:0030029	CFLAR BAIAP2L1 SCIN GAS7 RHOBTB2 EHD2 CAPG CTNNA1 DSG2 NEDD4L PHPT1 KCNH2 PKP2 CNN2 RHOA MEF2A GBA2 TESK2 WDR1 LLGL2 FERMT2 CELSR1 FSCN1 ACTN2 CAPZB NEBL EDN1 KCNN2 ITGB5 SSH1 WNT11 MYBPC2 ADD1 PXN SLC9A1 ICAM1 MYH7 EZR DSP JAK2 NRP1 SH3BP1 TRIOBP PICK1 PACSIN2 MYH9 PLEK2 DAAM1 SNTA1 ELMO3 PYCARD ARHGEF18 TLE6 TNNT1 SYDE1 TGFB1 MYH14 CAV1 COBL WASL KANK1 PDLIM1 CXCL12 PFN1 PRKAR1A TNFAIP1 GAB1 BS…
5.77774267981265e-30	883	3806	1.4141	Cellular localization	http://amigo.geneontology.org/amigo/term/GO:0051641	CFTR SNX11 M6PR UPF1 COPZ2 ITGA3 ALDH3B1 SCIN MARK4 SYT7 PLAUR NR1H4 EHD3 MVP DNASE1L1 CAPN1 IGF1 WWTR1 CD74 HGF ERP44 EHD2 RRAGD RNASET2 PRKCH TNFRSF1B BAK1 GRN GAB2 VCL TBC1D23 CLEC16A CDH1 PARP3 AP2S1 CTNNA1 HSPA5 MAP4 GOPC VPS13D VAMP3 NEDD4L HEXB HERPUD1 HOMER3 CYBA PHPT1 TBC1D22A KCNH2 PKP2 F7 SEC61A1 ATP2B4 SLC2A3 PTPRU ACAA1 CDH3 GPC1 CTSA CNN2 AP3D1 SLC9A3R2 PPP2R5A TNFRSF1A PKM RHOA PRK…
1.01891254142013e-29	224	627	2.17755	Muscle structure development	http://amigo.geneontology.org/amigo/term/GO:0061061	CFLAR ETV1 IFRD1 DCN IGF1 EHD2 USP2 CTNNA1 PKP2 YBX3 PRDM6 GPC1 BTBD1 RHOA MEF2A ATP11A PITX1 RORA TGFBR3 WDR1 PPP2R3A RARB IL4R ACTN2 NEBL EDN1 MEF2C SLC9A1 MYH7 TGFB2 DSP LGALS1 XBP1 PDGFB MYH9 YY1 NFATC2 MYOM1 SMAD7 EMD KLF5 FOXF1 PIEZO1 JPH1 TNNT1 TGFB1 MYH14 COMP CAV2 CAV1 WNT2 ENG PDLIM1 PRKAR1A CRYAB EHD1 CD81 MYL2 RBM24 BVES QKI VEGFA TBX18 HBEGF LOX HAND1 PDGFRB FXR1 TNNC1 TANC1 IGFBP5 S…
1.65314696735489e-29	253	748	2.06161	Vasculature development	http://amigo.geneontology.org/amigo/term/GO:0001944	CFLAR PLXND1 HSPB6 TNFRSF12A STAB1 DCN HGF ADGRA2 TYMP BAK1 GRN ATP2B4 EPN1 FOXJ2 PKM RHOA RORA TGFBR3 JMJD6 NDST1 EPN2 PTGS2 MYDGF MCAM FAP EDN1 CEACAM1 MEF2C WNT11 B4GALT1 BAX MMP2 TGFB2 PCSK5 NRP1 CARD10 CCDC134 XBP1 HMOX1 PDGFB MYH9 NFATC2 POFUT1 SMAD7 PGK1 SRPX2 KLF5 FLT1 FOXF1 CTSH LYL1 TGFB1 RASIP1 COMP CAV1 WNT2 HSPB1 SERPINE1 C1GALT1 SLC1A1 ENG RAPGEF1 SHB ZFAND5 UNC5B COL1A1 GAB1 RAPGEF…

## Sheet: 3h
upregulated	25151
downregulated	19830

## Sheet: 3i
Region	percentage of differential peaks
Intergenic	51	22940.3
exonic	23	10345.6
5'-UTR	15	6747.15
promoter	6	2698.86
3'-UTR	5	2249.05

## Sheet: 3j
	ATACseq.MT.ATACseq.EC_WT...log2FC	RNAseq.WT.WT.WT.MT...log2FC
IFI44	-2.54534	-3.61005
PLEKHN1	-0.36892	-1.02448
IFIT3	-0.47072	-3.51251
FAAP20	-0.24141	-0.52624
OAS3	-0.61073	-5.79584
XAF1	-1.82606	-8.16452
SCG2	-0.54063	-4.48035
INPP5B	-0.23656	-0.3671
HLA-B	-0.46268	-2.61354
PIK3R3	-1.13723	-1.59162
DIO2	-0.91884	-3.73535
SLC6A17	-0.95479	-1.43753
USP18	-0.57484	-3.59997
SLC22A15	-0.29199	-0.24774
SLC22A15	-1.03496	-0.24774
CH17-437K3.1	-0.59372	-2.15891
SOX2	-0.35385	-11.1277
COL3A1	-1.28424	-1.57233
HERC5	-0.2743	-3.08264
CNIH3	-1.29999	-2.88616
IQGAP3	-0.72197	-0.83902
SERPINE2	-0.27367	-1.57755
NTRK1	-0.65822	-2.03751
SLAMF9	-0.93997	-2.13571
SLC19A2	-0.19066	-0.31053
TRIM25	-1.12239	-1.61905
C1orf220	-0.95959	-1.81577
RP5-1011O1.3	-0.32524	-1.65211
ALOX5AP	-0.88258	-3.87195
CFH	-0.80386	-1.0545
ZBTB41	-0.57837	-0.3112
CELSR1	-0.68183	-2.30319
TFB2M	-1.11196	-0.33141
CNST	-1.11196	-0.21783
TENM3	-0.54457	-1.579
C10orf67	-0.5413	-1.13936
APBB1IP	-0.46691	-1.3675
INPP4B	-0.34133	-2.07495
COL5A3	-0.74237	-2.03905
NUDT13	-0.58884	-0.45976
CCDC80	-1.04065	-1.19252
ADK	-0.22957	-0.53963
CCDC80	-1.0214	-1.19252
PLPP4	-0.25778	-1.13212
FAM196A	-0.31586	-1.21199
RP11-432J24.5	-0.21052	-2.57199
HS3ST3A1	-0.28946	-2.28344
TUBGCP2	-0.38523	-0.29498
ACKR3	-0.37978	-2.19901
LYPD1	-0.36101	-1.85148
CARS	-0.58301	-0.4723
MALT1	-0.67848	-1.48115
TYMP	-0.41124	-3.13027
SAAL1	-0.23236	-0.34294
MRGPRX2	-0.54569	-6.01007
GABRA5	-0.49744	-2.75449
MT2A	-1.15326	-1.96718
LRP4	-0.42534	-1.76256
SNX25	-0.4361	-1.10817
CXCL14	-0.51961	-6.46725
RP11-184M15.1	-1.18266	-3.11778
C3AR1	-0.62808	-2.33307
LOX	-1.63097	-1.10427
IL31RA	-0.85187	-2.88378
C3orf80	-0.26852	-2.79136
SLC7A8	-1.47153	-2.09191
FADD	-0.40304	-0.18233
P4HA3	-0.378	-0.54309
HS3ST3B1	-0.53158	-1.43275
PAK1	-0.20685	-0.50954
CD74	-0.31077	-2.72201
S100A4	-0.84909	-1.624
ESPNL	-0.97731	-5.89547
BARX2	-0.30271	-5.90426
ISG20	-0.51003	-2.38747
MAD2L1	-0.29565	-1.12444
SKA3	-1.48216	-1.27089
OCA2	-0.29458	-3.3957
OCA2	-0.34172	-3.3957
CYGB	-1.00088	-1.87948
KLRC2	-0.6504	-6.27603
GPRC5A	-0.34345	-2.26201
HIST4H4	-0.23924	-0.99303
COL7A1	-0.78348	-2.75117
ADAMTS20	-0.21177	-2.74028
ADAMTS14	-0.40049	-1.56697
AMIGO2	-1.06114	-0.58722
PCED1B	-1.06114	-0.93841
KCNH3	-0.79438	-3.17437
GALNT6	-0.82618	-0.32648
ITGB7	-0.67141	-2.38464
SPECC1	-0.44578	-0.84435
DDX11L2	-2.66493	-8.32332
FSTL5	-1.34627	-1.23218
RP11-221N13.3	-1.0671	-1.21213
MAD2L1BP	-1.46509	-1.05758
PRDM1	-0.90508	-1.15138
PRDM1	-1.53493	-1.15138
BTBD11	-0.20263	-2.23671
PRDM1	-0.508	-1.15138
PRDM1	-0.91094	-1.15138
IFT81	-1.97961	-0.23305
MYL2	-1.46399	-4.03059
HLA-A	-0.29108	-0.71512
PIF1	-2.05542	-1.59446
SCARB1	-0.82796	-0.80006
TRIM66	-1.17559	-1.26924
ANKLE2	-0.70015	-0.34808
LRFN5	-0.56188	-1.45787
TMEM200C	-0.94362	-1.52167
TPTE2P1	-0.31649	-1.16568
SHISA2	-0.69326	-2.96759
LINC00461	-0.64147	-8.19681
CRYZ	-0.76908	-0.92
MGAT5	-0.5882	-0.71315
PLEKHH1	-0.28287	-1.96361
CKAP2	-0.2444	-0.15847
TYW3	-0.76908	-0.82741
GPC6	-0.24217	-0.99136
ITGBL1	-1.02702	-4.83122
LINC00460	-0.46925	-1.4181
RP4-614C10.2	-0.66784	-1.00778
RP4-614C10.2	-0.5176	-1.00778
CEMIP	-0.96837	-1.6213
GPR39	-0.46257	-2.74889
MAPK13	-0.83448	-0.94932
PKD1P6	-0.52793	-1.19093
RP11-384J4.2	-1.3652	-5.38506
EGLN3	-0.91634	-1.34316
RP11-561B11.2	-2.41606	-1.08697
PSMA6	-1.2546	-0.22669
HLA-F	-1.10143	-1.9522
RIPK4	-0.9457	-4.83732
GALNT16	-0.32624	-1.9769
SHCBP1	-0.43275	-0.75708
S100A3	-0.84909	-1.7906
TRIM21	-0.51879	-0.7701
HTR7	-2.12584	-1.40217
TOMM34	-0.58814	-0.73399
GPC1	-0.68149	-0.64514
TARSL2	-0.69776	-0.75904
KCNQ2	-0.82817	-5.66381
LINC00662	-0.314	-0.86629
ZIC1	-1.16767	-2.93565
UNC13A	-0.77088	-1.48014
HERC2P3	-0.27064	-0.55687
SNURF	-0.53711	-0.83645
SH3BP4	-1.21479	-0.61345
GABRG3	-0.40557	-4.34055
FAN1	-0.23083	-0.21176
RP11-632K20.7	-0.34829	-0.31676
RYR3	-0.26915	-3.73293
ECT2	-1.31297	-0.86729
FABP3	-0.56008	-1.46652
TGIF1	-1.2566	-0.66696
ANAPC13	-1.66549	-0.6513
SPATA5L1	-0.26627	-0.49865
SQRDL	-0.93321	-0.46092
SMAGP	-0.34778	-0.98044
FAM227B	-0.17829	-0.57192
DTWD1	-0.17829	-0.27081
RP11-1069G10.2	-0.24462	-1.16467
DSE	-0.88031	-0.60024
PTGER4	-0.71356	-1.53606
DOCK2	-0.7795	-1.20592
RP11-657O9.1	-1.07493	-3.77685
LPIN2	-0.83527	-0.67235
ODF3B	-0.41124	-2.73155
TTC7A	-1.38348	-0.78395
PCDHGC3	-0.76168	-0.80626
NENF	-1.07163	-0.86268
ALG1	-0.33905	-0.21658
IL18	-1.94665	-1.53617
LINC02129	-0.84235	-4.02565
RP11-255M2.2	-0.85119	-5.43543
ZNFX1	-1.04271	-0.58374
TGFB1I1	-0.2595	-0.21924
MYLK3	-0.27232	-1.10635
ADCY7	-0.26155	-0.77704
CHD9	-1.02088	-0.52766
RPGRIP1L	-0.20195	-0.6424
PNPLA3	-1.41059	-0.75113
CLEC18A	-0.6325	-2.75285
MICAL3	-0.52641	-0.64489
NOX4	-0.51146	-0.62927
NREP	-2.18934	-0.47435
LTB4R	-1.12997	-1.5537
LTB4R	-0.7513	-1.5537
TTF2	-1.8073	-0.60216
LRRTM2	-2.48854	-2.10332
POU3F3	-0.28429	-7.13925
RP11-214O1.2	-0.20044	-0.69427
HS3ST3B1	-0.20044	-1.43275
P4HA1	-0.79809	-0.50078
SPRED3	-0.87818	-0.65953
SOX14	-0.92215	-6.75818
EVI2A	-1.28831	-0.90828
CCL4L2	-1.47893	-2.89949
TOP2A	-0.51261	-1.21103
CXADR	-1.63561	-0.97038
NPAS2	-0.64437	-0.6332
NPAS2	-0.4401	-0.6332
KCNJ12	-0.36446	-1.80081
CTD-2384A14.1	-1.26866	-6.75785
PNPO	-1.64198	-0.30777
MTCO1P40	-0.69253	-1.03055
ENC1	-0.71903	-0.42458
NAE1	-0.49033	-0.43938
SLC16A6	-0.41628	-0.68058
SLC25A15	-0.56567	-0.74256
BCL9	-0.4782	-0.49106
DNER	-0.3608	-0.69724
NDC80	-1.19468	-1.07691
PIEZO2	-0.86854	-0.78979
HLX	-1.18865	-0.69732
KCTD1	-0.28402	-0.23165
PRDM16	-0.341	-1.38216
HAVCR2	-0.42007	-1.27113
ST8SIA5	-0.5551	-1.39997
RP11-879F14.2	-0.48311	-0.38756
SOCS6	-0.19714	-0.26097
SNHG8	-0.2889	-0.50736
ABCA12	-2.35485	-2.99182
HMG20B	-0.21196	-0.32626
MFSD12	-0.21196	-1.00065
THAP6	-0.97001	-0.68765
ZNF121	-1.40742	-0.20395
ZNF561	-0.24235	-0.19311
ZNF561-AS1	-0.24235	-1.52579
LONP1	-0.88316	-0.40077
PRKCZ	-0.40778	-0.924
GCDH	-0.23242	-0.36264
RP11-426C22.4	-1.81504	-1.81501
LINC00880	-0.88467	-4.53034
ADGRE5	-0.49017	-0.61616
LINC00707	-0.76363	-3.07632
ZNF93	-0.30614	-0.60373
CKAP4	-0.2707	-0.34432
ZNF90	-0.21122	-0.67757
ZNF730	-0.41399	-0.51391
LSR	-0.45054	-1.96332
ACADL	-1.14716	-4.48493
MLPH	-0.71438	-0.40256
HNRNPL	-0.23598	-0.27031
ZNF780B	-0.51128	-0.25488
AADAT	-1.80377	-0.47042
RP5-1011O1.3	-0.715	-1.65211
SREBF1	-0.24548	-0.36102
VWA8	-2.13528	-0.51952
C19orf48	-1.27526	-1.04566
ZNF841	-0.2954	-0.58206
TMEM267	-1.56793	-0.58029
PTPRH	-1.27861	-0.91741
ZNF550	-0.26638	-0.43736
ZNF530	-0.31754	-0.71627
DND1	-1.24775	-2.0172
RP1-40E16.9	-0.55186	-2.49039
RP11-701H24.9	-0.53711	-0.69502
NABP1	-1.01409	-0.55058
RASSF10	-0.33756	-5.9585
EIF2AK2	-0.25544	-1.3652
METRN	-0.66869	-0.44264
TGFA	-0.31078	-1.77175
LINC00886	-1.19647	-1.86127
CCDC85A	-0.25667	-0.30414
BCL11A	-0.4031	-0.58016
BCL11A	-0.54249	-0.58016
BCL11A	-0.46865	-0.58016
FAM136A	-0.50774	-0.29763
RGS14	-0.59288	-0.54337
RGS14	-1.13659	-0.54337
CTC-459F4.3	-0.314	-0.73909
ATOH8	-0.45513	-2.27766
LINC00460	-0.7427	-1.4181
BCKDHB	-0.23876	-0.45146
RP11-1038A11.3	-0.84327	-5.76856
CAPN12	-1.0967	-2.49201
CAPN12	-1.31542	-2.49201
MRPS9	-0.18761	-0.26449
STEAP3	-0.24052	-1.70805
TMEM177	-0.26349	-0.38211
BAHCC1	-0.60167	-0.36531
PROC	-0.31673	-4.30706
PAPLN	-0.64259	-1.29948
SSBP3	-0.64549	-0.31762
ANKRD30BL	-2.59198	-2.65679
MGAT5	-0.19219	-0.71315
HNMT	-0.28055	-1.04239
RMST	-1.12931	-4.0336
IL11	-0.77792	-0.43691
LRP2	-0.29907	-2.29109
BBS5	-0.26043	-0.4594
LNPK	-0.26055	-0.26405
ZNF804A	-0.24408	-0.49411
GREM2	-1.22636	-2.42736
BRINP2	-0.50203	-2.35749
TUBA4A	-0.18999	-1.224
LINC00923	-3.39477	-2.23157
F13A1	-1.92824	-2.42366
ZNF714	-0.28294	-0.4313
RP11-395N3.1	-0.70791	-4.98503
B3GNT7	-0.66176	-0.90986
SAA1	-1.54668	-3.91399
BMP10	-1.34277	-1.71582
IFT122	-1.12345	-0.36981
GPR35	-0.51912	-1.14929
PRIM2	-0.66345	-0.41607
LINC01730	-0.81758	-4.41817
PROKR2	-0.39914	-5.38659
TWIST2	-0.94111	-0.85408
LAMP5	-0.34787	-4.5848
SPTLC3	-0.7572	-2.89628
MYO18A	-0.25324	-0.32365
COL19A1	-0.54032	-2.27561
RP11-1069G10.2	-0.64127	-1.16467
TMEM190	-0.54032	-3.77626
MLKL	-0.60119	-0.41359
TRAC	-0.46628	-1.30923
SPATA12	-0.91888	-2.76694
U2AF2	-1.57144	-0.25949
SEZ6	-0.856	-5.38506
MMP24	-0.33868	-0.56508
LINC00702	-0.31486	-0.70466
MMP9	-0.3772	-3.93477
AEN	-0.78529	-0.27506
RP11-301G19.1	-0.74354	-2.37887
PFDN4	-0.26739	-0.30346
ZNF454	-0.56149	-1.1173
FAM217B	-0.309	-0.28427
SLC2A4RG	-0.94709	-0.27979
LIME1	-0.94709	-0.86312
NOL4	-0.42301	-5.2979
HEXIM2	-1.17813	-0.66106
NCAM2	-0.23704	-0.84349
CALB2	-0.95673	-2.03221
MX1	-0.26813	-6.61992
RIPK4	-0.61269	-4.83732
MRPL1	-1.76824	-0.33561
ABCD2	-1.69823	-1.53787
BCL2L13	-0.23721	-0.40528
CLTCL1	-1.01902	-1.05186
RP13-463N16.6	-0.47118	-2.22151
PRR9	-0.81236	-2.12717
CPXM2	-1.0055	-2.16955
AMTN	-1.56626	-3.78296
AC106869.2	-1.0232	-2.4113
SLC20A1	-1.14935	-0.25012
RP11-347E10.1	-0.40499	-2.98019
C3	-1.69969	-1.9893
C3	-0.71895	-1.9893
GRAMD4	-0.377	-0.22071
FAM19A5	-0.34598	-1.42962
TRNT1	-0.2242	-0.31232
CYP4V2	-0.31809	-0.50508
CACNA2D3	-1.22607	-1.11568
ALDOA	-0.5978	-0.23235
ZNF385D	-0.33563	-1.22694
NEK10	-0.22084	-1.25282
ZNF860	-0.27141	-1.53551
UCN2	-0.6966	-2.7179
CEP83	-0.27262	-0.36324
RRP1B	-1.14957	-0.23308
ADGRL2	-0.96565	-0.26324
CACNA2D3	-0.33318	-1.11568
RIOX2	-0.52351	-0.26898
DNAH12	-0.43823	-1.96188
RP11-473M20.16	-0.4957	-1.91153
AP000998.2	-0.92473	-3.62055
NXPE3	-0.25981	-0.60321
IFT57	-0.57275	-0.24915
DPPA2	-0.69636	-5.20219
RP11-534L20.5	-0.90889	-4.98486
ADCY5	-0.66314	-2.57057
ALDH1L1	-1.30307	-4.02375
NPIPA5	-1.75182	-0.93499
COPB2	-0.2315	-0.15799
CTD-2291D10.4	-0.41399	-0.8391
ZIC1	-0.46372	-2.93565
RP11-1E6.1	-1.09765	-2.29076
LUCAT1	-0.90436	-3.63694
MAP3K7CL	-1.62988	-0.33707
WDR49	-1.28094	-2.65215
LINC01173	-1.29489	-2.05091
RP11-173M1.5	-0.24805	-3.37059
KIAA0391	-2.41606	-0.39803
TXNRD3	-0.40455	-0.44132
ZNF876P	-0.38974	-0.51463
ATF3	-0.49214	-0.32235
HSF2BP	-1.14957	-1.0999
ANKDD1B	-0.81053	-1.43536
LINC01158	-0.28429	-3.27663
BAIAP2	-0.99185	-0.25164
HMGN1P13	-1.02829	-2.75315
ZNF724	-0.28767	-0.77151
SCUBE2	-1.77153	-0.91007
FGF5	-0.27017	-0.82134
NKX6-1	-0.22697	-4.52849
NDST3	-0.30107	-1.09689
HS6ST3	-0.35514	-1.86353
HSPA4L	-0.20888	-1.0496
RP11-50D9.4	-0.90455	-4.42074
ZNF565	-0.97268	-0.47267
LRRC66	-1.00961	-1.38272
LINC01848	-1.09674	-4.7282
CPE	-0.98784	-1.07338
STOX2	-0.35055	-2.16474
CARHSP1	-0.61369	-0.22922
HRASLS5	-0.82362	-3.27508
ZNF814	-0.86284	-0.51662
LINC01021	-0.63881	-0.21064
LINC01021	-1.19177	-0.21064
BMS1P4	-0.83006	-0.81129
CTNNA3	-1.10183	-1.20414
GTF2H2B	-0.75555	-1.15007
ITK	-0.42007	-4.73666
PRKACB	-0.28029	-0.24089
GLS2	-0.46897	-2.02235
F2RL1	-0.30129	-0.91166
RASGRF2	-1.15953	-1.16669
LPXN	-0.92797	-0.50721
ORMDL3	-2.00821	-0.21385
LYAR	-0.29234	-0.2749
LLNLF-187D8.1	-0.76915	-0.88003
GRAMD3	-1.54313	-1.02198
ARID5B	-1.1734	-0.20664
RP11-79E3.2	-2.16552	-2.93703
CAPN2	-0.39508	-0.16918
SERHL	-1.41401	-3.06429
GPR183	-0.6106	-0.6611
GPR183	-0.62893	-0.6611
FAM98C	-1.39036	-0.36167
NDNF	-0.35219	-1.14423
RP11-54A9.1	-0.95793	-0.34183
CTC-543D15.8	-0.44752	-1.192
SH3TC2	-0.98681	-0.3646
PDE4DIPP1	-0.38681	-4.42048
RP11-290F5.1	-0.81113	-2.93318
NIPAL4	-0.41894	-2.53747
CCDC152	-2.04471	-0.94889
CCDC152	-1.91423	-0.94889
RPS6KC1	-0.32777	-0.20562
LINC01411	-1.02557	-3.719
ANKLE1	-2.19706	-0.76746
ZNF354C	-0.26111	-0.30011
RP5-965G21.3	-1.24439	-1.51075
RP11-438L19.1	-2.02159	-2.45707
SAPCD1	-0.51332	-1.18705
RP1-140K8.5	-0.81644	-0.45617
RP1-140K8.5	-0.84609	-0.45617
ELOVL2	-0.3616	-2.36421
MRPL57	-1.48216	-0.22875
BTN2A2	-0.28298	-0.62619
BTN2A3P	-0.2486	-0.45278
BTN3A3	-0.60708	-1.59274
HIST1H2BJ	-0.36651	-1.27975
HIST1H2AG	-0.36651	-1.20567
ZSCAN31	-0.28092	-0.91816
GPX5	-0.7158	-3.17102
LINC00619	-0.78578	-4.41052
PFDN6	-0.2582	-0.2186
WDR46	-0.2582	-0.21717
P2RY11	-1.20825	-0.42976
GGN	-2.51765	-0.88752
GGN	-0.87818	-0.88752
ANKRD20A5P	-1.11021	-1.37966
PHIP	-0.25295	-0.38347
PHIP	-0.68805	-0.38347
NT5E	-0.2181	-1.3497
SYNCRIP	-1.92938	-0.15363
CNR1	-0.23764	-6.9811
RP11-563J2.2	-0.83128	-1.86649
USP45	-0.23265	-0.65576
POPDC3	-0.32228	-0.50079
LINC00652	-0.36485	-4.23907
SLC22A18	-1.38704	-0.32265
SMYD5	-0.36006	-0.21009
ALPK1	-0.41163	-0.31277
CENPW	-0.26878	-0.5513
ENPP1	-0.25343	-1.05757
EYA4	-0.59248	-4.25505
FAM24B	-4.41247	-1.01914
LINC01844	-1.01064	-1.9699
PLEKHG5	0.433239	0.720914
RERE	0.226396	0.316248
DLK1	1.68968	4.53683
NMNAT1	0.250936	0.223794
VPS13D	0.288817	0.212955
EPHA2	0.709291	0.348049
ICAM2	0.682595	4.64421
HP1BP3	0.254119	0.164519
CABLES1	1.52044	3.01925
LINC00339	0.237351	0.437968
ELOA	0.680052	0.168209
RHOB	0.751978	2.96927
LINC01013	0.900195	7.89545
CTPS1	0.23645	0.152916
SCARF1	0.573253	3.02429
GPBP1L1	0.211424	0.29491
EFCAB14	0.224283	1.12182
SPATA6	0.203241	0.548638
MCAM	0.424537	2.31676
MCAM	1.32904	2.31676
PKN2	0.207238	0.365531
ST3GAL6	0.285761	2.66384
EFNB2	0.486898	2.10167
GBP2	0.497989	0.877777
MTF2	0.217963	0.50119
TMED5	1.27495	0.342001
DR1	0.312643	0.227885
PALMD	0.366974	5.37869
DYSF	0.732915	2.26693
GSTM1	0.489185	0.310551
PDE4B	0.451292	2.74897
SETDB1	0.251792	0.237477
HID1	1.12104	3.19064
NPR1	0.529212	0.979851
GBA	1.28439	0.153745
SAMSN1	0.937897	3.69069
CD1D	0.258718	0.394557
LDB2	1.27374	1.72482
HYI	0.426219	2.72154
ARAP3	0.659118	1.7124
RP11-568K15.1	0.249911	0.794243
TPR	0.205508	0.144245
FAM213A	0.704706	1.51797
SUSD6	1.70583	1.73229
BTG2	0.210118	0.575444
PRELP	1.18887	1.00684
CEP170	0.188062	0.321552
SDCCAG8	0.188062	0.248442
EMP1	1.24038	1.34895
C1QTNF6	0.308075	1.39463
SLC29A1	1.32676	1.69726
VIM	0.450831	0.327669
ABI1	0.205794	0.505225
EVA1A	2.44681	1.6753
RP11-517P14.2	0.246428	0.698285
NYNRIN	0.317652	1.36196
CSTF2T	0.285349	0.369706
TSPAN15	1.08036	0.853668
PEAR1	1.32891	1.28051
ARGLU1	0.372989	2.04217
RNF41	0.276268	1.32866
RNF41	0.32399	1.32866
TNKS2	0.880395	0.20753
TNKS2	0.332712	0.20753
ITGA5	1.0002	1.15812
SLIT3	0.269819	1.27657
SEC31B	0.419747	0.490382
SLF2	0.183309	0.194499
ACTR1A	0.203554	0.262502
SUFU	0.203554	0.322892
WBP1L	0.210052	0.599962
BORCS7	0.337165	0.959446
TMEM204	0.637415	2.00533
SDPR	1.44523	1.75232
CD151	0.257529	0.631065
RCSD1	1.00987	2.64004
RCSD1	1.11401	2.64004
LINC02188	1.88363	2.51643
ALKBH3	0.343556	0.186566
WSCD1	0.927531	1.50985
BMP4	0.488983	1.1297
TMEM8A	1.7358	1.05384
ACP2	0.39928	0.167768
TMEM8A	1.04164	1.05384
SLC43A3	0.347587	1.31126
PDGFD	1.31752	1.56747
CYB561A3	0.212718	0.273166
SDHAF2	0.234033	0.307626
AKT3	0.252726	1.13396
FGF10	0.994631	4.13145
C11orf95	0.765562	0.332948
TNS2	0.278831	1.14048
ZFPL1	0.276397	0.224895
CDC42EP2	0.211276	0.498636
CMB9-22P13.1	0.289856	0.720259
P2RY6	1.37811	1.46608
RFTN1	1.3039	0.985697
PDZD2	1.64071	1.23497
PAQR8	1.94316	1.48888
SHC2	0.502994	1.97856
GALNT1	0.677865	1.05074
TANC1	0.258482	0.965663
PAFAH1B2	0.383417	0.260711
MPZL2	0.526879	2.37313
RP11-469N6.1	0.632397	4.15095
ABC7-42389800N19.1	0.243719	2.19612
FBXL14	0.879765	0.2915
FBXL14	0.385499	0.2915
ADIPOR2	0.254178	0.206512
FRY	0.549146	1.11155
CALM1	0.254603	0.819709
MEX3B	0.210657	1.14157
RP4-761J14.10	1.18221	1.16297
YBX3	0.614626	0.519213
CREBL2	0.262402	0.417642
LINC01629	0.361945	3.68124
HEXA	0.324646	0.804133
RP11-843B15.4	1.12533	1.10619
GNAI2	0.653471	0.793601
SENP7	0.374005	0.901946
SLC11A2	0.719592	0.18746
CRACR2B	2.94506	1.83248
FIGNL2	0.479599	0.297412
PAPSS1	0.279279	0.813112
SPRYD3	0.175403	0.521156
TMEM50A	0.454871	0.766755
RP11-834C11.7	0.449092	0.820023
RP11-834C11.7	0.473255	0.820023
RP11-834C11.7	0.570312	0.820023
COPZ1	0.420997	0.154614
SLC27A3	0.459829	1.36587
MBD6	0.172257	0.486366
KCTD15	0.24424	0.76174
SCHIP1	0.451017	1.30114
TPPP	0.583483	1.54633
TPPP	0.688022	1.54633
P2RX7	0.579585	3.50035
TSPAN3	1.43931	0.707743
ATXN2	0.261432	0.162389
ALDH2	0.274054	0.276454
FAM174B	0.646609	1.60692
PQLC3	0.232534	0.987075
C15orf39	0.656383	0.827185
ERP27	2.23701	3.83506
KDM2B	0.328854	0.16623
KDM2B	0.619345	0.16623
TMEM132C	0.827644	0.847595
LY6G5C	0.889666	2.10718
TP53I11	1.60121	0.734202
TRIM8	0.360264	0.694292
UACA	0.314363	0.679759
PROSER1	0.325997	0.150099
ESD	0.205988	0.334283
TXNRD2	3.56274	0.902988
LINC01232	0.49173	1.34476
SELENON	0.692808	0.649086
TUBGCP3	0.248914	0.284616
TMCO3	0.186873	0.500689
GAB2	0.487901	0.780428
RBM23	0.214358	0.195539
RCBTB2	1.43591	0.988733
ACKR1	1.65222	3.92503
CCDC81	0.557261	1.20205
FOXS1	0.624488	2.02585
SNAPC1	0.251781	0.358339
CCDC125	0.668428	1.50682
BCL2L1	0.300344	0.675751
ACTN1	0.200615	0.60476
FDPS	0.59704	0.628033
DCAF5	0.222145	0.142218
CCNJL	0.584805	0.734783
NPC2	0.201356	0.311897
TMEM123	2.52236	0.963095
PPP4R3A	0.210481	0.165946
ITPK1	0.205232	0.535917
RNF103	0.254901	0.721197
MARCKSL1	0.265991	0.622504
CCDC85C	0.188013	0.542533
RP11-543C4.1	0.188013	3.08949
HHIPL1	0.446352	1.44365
CYP46A1	0.198183	1.08544
YY1	0.21055	0.394482
RCOR1	0.313072	0.701213
N4BP2L1	1.37479	1.65883
TNFAIP3	1.1003	0.733463
ZNF366	0.690146	2.73687
MAP1LC3A	0.986135	0.991872
PRMT2	0.32533	0.617306
RFLNA	0.26775	1.41718
TYRO3	0.232487	0.171797
EHD4	0.225176	1.26011
SAMD4A	0.768176	0.608186
BNIP2	0.213311	0.770405
ADAMTS15	0.650774	0.733251
LRIG3	2.04618	0.550709
OAZ2	0.205573	1.34924
TM9SF4	0.623927	0.54094
RBPMS2	0.290313	0.870643
ITGA9-AS1	1.46463	1.80895
ITGA9-AS1	1.75295	1.80895
YES1	0.25228	0.715355
CPXM1	0.28738	0.573073
MARCH3	0.76708	1.00535
AKAP13	0.199396	0.392146
FAM174B	0.202926	1.60692
EIF5AL1	1.44984	1.7554
GOLPH3	0.888152	0.552291
UIMC1	0.395132	0.59275
XXYLT1	0.363384	0.546827
SAMD8	0.520401	0.655003
ADCY9	0.228063	0.272194
SAMD8	1.37674	0.655003
C16orf62	0.198242	0.383808
CMIP	0.261947	0.599987
XPO6	0.216486	0.3568
KIF9	0.982519	1.08082
INO80E	0.269121	0.193176
YPEL3	0.840131	0.921802
NPR1	0.353563	0.979851
KLHDC8A	0.964621	3.66997
ZNF423	0.185347	1.30975
H3F3A	0.281455	0.547199
LINC00920	0.293512	0.924874
DNAH1	1.79493	1.00034
VPS4A	0.196221	0.400953
MPZL3	0.639761	1.3718
TMEM37	0.689198	1.28143
PLOD2	0.993751	0.556338
TBC1D2B	0.506899	0.514321
RNF125	0.260047	1.12878
FAM57A	0.293181	0.53734
TIMM22	0.231333	0.242942
DIP2A	0.411837	0.525075
FRAS1	0.394029	0.671726
S100A16	1.38792	0.556685
PDE2A	0.57459	1.39472
POLR2A	0.224071	0.170857
SAT2	0.261138	0.404162
VAMP2	0.296513	0.41469
MXRA7	0.453925	0.460817
IGDCC3	0.304953	0.513879
CSPG4	1.09879	0.4821
CSPG4	1.84098	0.4821
MFAP2	0.621653	0.499402
CCDC85C	0.913946	0.542533
MVB12A	0.395937	0.591795
CRLF3	1.05899	0.409835
MVB12A	1.00835	0.591795
CDC37	0.403603	0.473493
ATP11A	0.341638	0.572695
ZNHIT3	0.282305	0.284159
C17orf97	0.367993	1.09684
WIPF2	0.268663	0.388104
RARA	0.371648	0.860028
RUNDC1	0.291997	0.389659
HTR1F	1.235	2.23822
USP48	0.30268	0.508398
APPL2	0.30075	0.53486
TNFRSF19	1.28415	0.53614
TNFRSF19	0.568851	0.53614
HOXB4	0.263674	0.591811
PHF23	0.253881	0.460265
COIL	0.321644	0.508873
PPM1D	0.206324	0.393579
MARCH10	0.695057	2.50192
CCDC47	0.197125	0.373428
SMARCD2	0.25336	0.169831
PCBD1	1.66401	0.537631
ZBTB4	0.224071	0.449198
BAX	0.339566	0.448585
C17orf80	0.237115	0.181377
SLC16A5	0.229946	0.486926
MFSD11	0.344384	0.193257
FAM184A	0.486828	1.28472
CBX4	0.509408	0.478831
ARHGDIA	0.219361	0.173018
FAM214A	1.14121	0.496255
DGKZ	0.877036	0.435664
SYNPR	0.796595	1.23789
ABI2	0.357135	0.422155
UBE2B	0.332627	0.473107
SMAD4	0.211786	0.309167
USP30	0.401829	0.566034
ZNF532	0.252716	0.31737
RRAS	0.536953	0.486484
VPS4B	0.284276	0.190335
MAPK9	0.5341	0.420304
RNF219	1.22951	0.464959
CDC34	0.205625	0.21069
FSTL3	0.660026	0.573659
UPF3A	0.365437	0.485803
EPS15	0.33459	0.420626
MOB3A	0.947022	0.166429
MOB3A	0.185734	0.166429
SAFB	0.223351	0.138097
ZDHHC24	1.45977	0.473894
BNC1	0.316752	0.479569
EVI5L	0.612171	0.481267
RPS26	0.305105	0.475348
ORAI1	0.279217	0.504473
SLC35E1	0.262132	0.168732
MED26	0.224796	0.371517
DDX5	0.221916	0.357486
PSAP	0.274292	0.347881
ATE1-AS1	0.939982	3.13863
MFAP1	0.425783	0.415309
ARID1A	0.265733	0.362085
ARID1A	1.0001	0.362085
DPY19L3	0.872251	0.198343
TLE3	0.350396	0.401803
RSRP1	0.454871	1.06291
LBX2	0.75878	1.36666
HADHB	0.294805	0.354537
PRKAR1A	0.307807	0.550302
MAML3	0.358203	0.468575
ANO5	0.280434	0.681222
BAHD1	0.234967	0.412161
PVR	0.812508	0.711984
VASP	0.239604	0.424832
LINC00704	1.3699	0.699898
EML2-AS1	0.290485	0.857648
GCHFR	0.69048	0.969009
SELENOT	0.326658	0.377683
BCAT2	0.259392	0.385199
HSD17B14	0.19021	1.60343
NHLRC3	0.325997	0.510095
ARHGEF12	0.326692	0.486548
EIF4B	0.271364	0.344537
PGAP3	0.545138	0.561884
RP11-133K1.12	1.67563	3.18022
AP2A2	0.418083	0.347988
CPD	0.713445	0.404489
SLC27A5	0.347402	0.809596
RMDN3	0.962151	0.377783
DRC3	1.18759	1.38946
TSPAN2	0.944037	0.921505
TAF1B	0.230994	0.287539
PUM2	0.645489	0.336573
SNX17	0.267544	0.155719
CAPN14	0.523635	1.14566
ZNF641	0.42385	0.446856
AC144831.1	3.31441	1.68329
NCK1	1.26032	0.417649
TMEM127	1.20906	0.354911
MYO1D	0.384719	0.398552
CHMP1A	0.472106	0.339751
GALNT15	1.01859	1.08737
USP6NL	0.343414	0.480765
TTC31	0.223033	0.305371
LY75	0.700343	1.74094
HTRA2	0.202786	0.32744
YTHDF2	0.262941	0.348641
C6orf1	0.268975	0.490024
CHURC1	0.290404	0.3457
CTTN	0.323403	0.306871
CRAMP1	0.317229	0.45348
GATAD2B	0.231347	0.344611
CACNB3	0.343241	0.382043
TF	1.20034	2.28635
HOOK1	0.412572	1.05164
APOB	0.394588	1.77256
LACTB	0.398386	0.394621
SPRY4	0.244209	0.314598
SKIL	0.238514	0.647558
BIN1	0.246449	0.336231
ANXA11	1.26776	0.312587
ANXA11	0.420328	0.312587
ARL5A	0.224778	0.476664
TTC21B	0.199082	0.395813
RIMKLB	0.862474	0.364873
ZNF346	0.395132	0.40328
NDRG2	0.332214	0.655369
GTF3C3	0.263662	0.274986
DPAGT1	0.330083	0.349686
GM2A	0.452012	0.345679
METTL21A	0.210473	0.981927
PDE6D	0.267084	0.413844
KDM5A	0.31856	0.341006
CTDSP1	0.188295	0.503551
USP37	0.222946	0.267766
CYP27A1	0.267806	1.62334
CDC23	0.339023	0.315639
HAUS4	0.307243	0.529968
PCDHGA11	1.24509	0.601583
FLJ22447	0.509811	1.60856
CDKN2D	0.262287	0.546311
GBX2	0.639103	2.75701
RP11-543C4.1	0.913946	3.08949
DNAJC16	0.327164	0.324009
S1PR5	1.06505	0.76595
ACOT11	0.360541	0.556184
HDAC4	0.640821	0.506152
FBXO36	0.342307	0.639569
FKBP1A	0.296159	0.79965
IDH3B	0.709722	0.181082
ATRN	0.266046	0.553047
HSPA12B	0.389708	2.78214
EFCAB2	0.220755	0.553828
FERMT2	0.271987	0.307709
FRG1CP	0.255408	0.196179
ID1	0.239348	0.180998
TTLL9	0.246243	1.80533
DUSP15	0.246243	1.62305
TSPY26P	0.895425	0.869669
CRELD1	0.292613	0.314794
SPSB1	0.49964	0.309107
EDEM2	0.286141	0.189743
RBM39	0.288765	0.16412
DEAF1	0.63377	0.324494
FAM65C	0.440545	0.734796
CDC42SE1	0.417125	0.254224
TMEM185B	0.366566	0.418669
RP11-403I13.5	0.861145	4.33037
BORCS6	0.521395	0.481436
POGZ	0.285912	0.272825
CA11	0.342344	0.509267
GABPA	0.1953	0.42888
APRT	0.272253	0.330727
SYNJ1	0.215047	0.655497
TMEM50B	0.185264	0.320653
DSCR3	0.196774	0.487028
VWA5A	0.420162	0.297771
CELF2	1.07002	0.42187
COL6A2	0.822643	0.242923
MYADM	0.259543	0.252367
AIP	0.25293	0.346147
SERHL2	0.942192	0.821601
SERHL2	0.555461	0.821601
CECR6	1.21694	1.27445
HM13	0.320531	0.243875
CHMP2A	0.309399	0.273979
COX17	0.438087	0.424395
AC005753.1	1.95256	5.42826
CEP104	0.874463	0.28516
BCR	0.458006	0.665757
KIAA2013	0.42828	0.265737
RP11-672A2.4	0.491761	1.95836
B3GALT4	0.451915	1.03588
ARMC7	0.420879	0.446647
RP3-449O17.1	0.279255	0.776978
ERCC4	0.251403	0.372992
ZCCHC3	0.280339	0.270073
SKI	0.333546	0.243731
PPP1R15B	0.274663	0.327836
SLBP	0.257139	0.258051
PIM3	0.252174	1.44383
MAP2K1	0.2705	0.259289
PCDHB16	3.43198	0.667813
PCDHB16	1.27395	0.667813
EDEM1	0.931417	0.160209
ITLN2	0.792335	1.53342
TTC23	0.431898	0.299858
NR2C2	0.200615	0.363959
DCLK3	1.39666	3.08589
SERPINB8	0.320275	0.308462
HS6ST1	0.554761	0.268332
TRAK1	0.661361	0.166464
TCAIM	0.179357	0.282008
KIF9	0.251947	1.08082
PTPN23	0.219538	0.170363
KLHDC8B	0.227687	1.31207
RNF123	0.392278	0.181037
TUSC2	0.290218	0.196525
PHF7	0.204709	0.736157
SDHAP3	1.06687	0.697877
STAB1	1.16562	4.13191
TRIP12	0.342307	0.24249
EIF1AD	0.417079	0.289225
ATP5G2	0.293269	0.250653
ATP5G2	1.51815	0.250653
KLHL31	1.63114	1.34699
NPFFR2	0.937574	0.83809
KALRN	0.575923	0.439773
DNAJC13	0.193527	0.281766
MITD1	0.971483	0.300465
VTA1	0.392446	0.240754
SH3RF2	0.391329	0.326872
SH3RF2	1.25144	0.326872
SH3RF2	0.928874	0.326872
ARMC8	0.497344	0.198074
WNT2B	0.340593	0.574204
CCNL1	0.53749	0.186785
PPM1L	0.20299	0.984757
TRDMT1	1.59846	0.363597
CAT	0.350515	0.260868
LASP1	0.244747	0.209278
FAM131A	0.218186	0.948895
CDC27	0.298741	0.277974
SLC46A1	1.62045	0.33337
EHHADH	0.702828	0.401556
C14orf1	0.318194	0.246531
TEX9	0.372526	0.476667
WDR7	0.334977	0.306993
CREB1	0.267164	0.279701
MTMR9LP	0.309596	0.96196
PDS5A	0.204162	0.254034
DCK	0.210054	0.55741
ARHGAP24	0.228149	1.85173
SERP1	0.326658	0.231344
CLK3	0.52237	0.269827
UBE2Z	0.251634	0.201163
FRA10AC1	0.392147	0.276371
NMD3	0.4978	0.240442
RAB35	0.396559	0.21662
TM7SF3	0.348829	0.204839
TFP1	0.390106	1.3286
CASP9	0.327164	0.320658
HLA-F-AS1	0.373702	1.35826
KIAA1143	0.48563	0.2581
PI4KAP2	0.303351	0.387009
PLA2G5	1.69898	1.62633
PLA2G5	0.956818	1.62633
TMEM222	0.255823	0.226315
FAT1	0.246977	0.238507
EFNA3	2.33157	0.851083
CTD-2515H24.2	0.976372	2.11921
APLF	0.306825	0.422307
PDRG1	0.344982	0.276142
KBTBD4	1.53909	0.265647
RP11-326C3.12	1.17817	2.64444
RP11-3K16.2	1.21735	4.99208
PDE4D	0.404813	1.96404
HIF1A-AS2	0.496536	4.71023
SERINC5	0.334737	0.355669
KATNA1	0.357591	0.260625
C12orf75	0.30075	0.202306
CHD1	0.203494	0.32678
HADHA	0.294805	0.188682
MED6	0.351844	0.231756
CCl2	0.308526	0.209056
RP3-395M20.12	0.56103	1.26925
ISOC1	0.201607	0.644625
ZBTB1	0.495107	0.218658
CTNNA1	0.303941	0.883275
ABHD13	0.408316	0.442362
RP11-803P9.1	0.308526	1.79265
SERPINB1	0.423022	0.281329
FAM102B	0.270799	0.247887
CH17-140K24.5	1.27395	2.88681
STAT6	0.789566	0.1819
SH3RF2	0.656952	0.326872
GRPEL2	0.395257	0.250883
SCAMP5	1.01404	0.213605
RP11-757G1.6	0.918527	0.854323
PPP5D1	0.91894	1.05549
SLF2	0.872038	0.194499
NISCH	1.058	0.205589
PPP2R3C	0.418102	0.196019
MPHOSPH10	0.985515	0.185823
MIER2	0.366666	0.212973
LINC01798	0.569994	1.24717
UBE2L3	2.01976	0.176812
UBE2L3	1.35292	0.176812
MBD4	0.427412	0.200928
ZNF518B	2.05283	0.241044
RP11-108M9.4	0.700429	0.586833
PARVA	1.15486	0.181649
SLC17A3	0.455108	3.02751
SYTL2	0.535526	0.222115
EIF3D	0.490838	0.16004
SCAMP4	1.80634	0.178125
PHF13	0.260048	0.217981
TRAM2	0.955447	0.177703
TRAM2	0.204411	0.177703
ABCA4	1.65844	0.420586
ABCA4	0.648036	0.420586
NKX2-3	0.575107	4.84204
ITGAV	0.301156	0.32301
PTP4A2P1	0.506618	2.1093
MARCKS	0.190865	0.693609
RWDD1	0.20783	0.177268
NUAK2	0.251487	0.232419
MTMR14	0.27219	0.208506
HLA-H	1.25404	0.303703
TNIP2	1.38478	0.201296
CTD-2186M15.3	0.888152	0.646329
GINM1	0.229718	0.66909
GMEB1	0.313289	0.207044
GMEB1	1.14565	0.207044

[truncated: 7 more sheets: 3k, S5, S6, S8, S9, S10, S11]
